# Supplementary material for: Extracellular Vesicles from Bothrops jararaca Venom Are Diverse in Structure and Protein Composition and Interact with Mammalian Cells
Source: Toxins (Basel). 2022 Nov 19;14(11):806. doi: 10.3390/toxins14110806 (PMC9698812; doi:10.3390/toxins14110806)
Supplement: Supplementary file 1 [file toxins-14-00806-s001.zip]

Archive with 4 entries (4 files):
- Supplementary Data S1_Proteomes of venom fractions.xlsx
- Supplementary Data S2_Qualitative and ranking comparisons.xlsx
- Supplementary Data S3_T-fold_quantitative analysis.xlsx
- Supplementary Material Figures S1-S11 and Table S1 (1).pdf
