# Supplementary material for: Extracellular Vesicles from Bothrops jararaca Venom Are Diverse in Structure and Protein Composition and Interact with Mammalian Cells
Source: Toxins (Basel). 2022 Nov 19;14(11):806. doi: 10.3390/toxins14110806 (PMC9698812; doi:10.3390/toxins14110806)
Supplement: Supplementary file 1 [file toxins-14-00806-s001.zip › Supplementary Data S1_Proteomes of venom fractions.xlsx]

## Sheet: P20K
		P20Ka						P20Kb						NSAF Average	Relative abundance %	Description
Locus	Description	1::P20k_a.sepr::UniquePeptideCount	1::P20k_a.sepr::PeptideCount	1::P20k_a.sepr::SpecCount	1::P20k_a.sepr::NSAF	1::P20k_a.sepr::Coverage	1::P20k_a.sepr::ProteinScore	1::P20k_b.sepr::UniquePeptideCount	1::P20k_b.sepr::PeptideCount	1::P20k_b.sepr::SpecCount	1::P20k_b.sepr::NSAF	1::P20k_b.sepr::Coverage	1::P20k_b.sepr::ProteinScore	(P20Ka + P20Kb) / 2
P0DJJ5	Snake venom 5'-nucleotidase (Fragments) OS=Gloydius blomhoffii blomhoffii OX=417378 PE=1 SV=1	0	11	44	0.0459068	0.5556	118.154	2	11	60	0.0615053	0.5556	161.597	0.0537061	5.64302	Snake venom 5'-nucleotidase (Fragments) OS=Gloydius blomhoffii blomhoffii OX=417378 PE=1 SV=1
ProblematicID51434	BJACESS06758_5NUCL|g.11794 ORF BJACESS06758_5NUCL|g.11794 BJACESS06758_5NUCL|m.11794 type:5prime_partial len:598 (-) BJACESS06758_5NUCL:1730966(-); Additional IDs concatenated into MaxParsimony group: ProblematicID41154, ProblematicID25963, ProblematicID45574, A0A077L7M9, A0A194APL9, A0A1W7RF85, T2HRS9, A0A077L6M5, ProblematicID52618, T1E3Y5, A0A194APR8, A0A0F7Z1K6, A0A194ASY3, ProblematicID53192…	0	153	312	0.0294441	0.6784	980.584	0	154	307	0.0284655	0.7353	946.049	0.0289548	3.04235	BJACESS06758_5NUCL|g.11794 ORF BJACESS06758_5NUCL|g.11794 BJACESS06758_5NUCL|m.11794 type:5prime_partial len:598 (-) BJACESS06758_5NUCL:1730966(-); Additional IDs concatenated into MaxParsimony group: ProblematicID41154, ProblematicID25963, ProblematicID45574, A0A077L7M9, A0A194APL9, A0A1W7RF85, T2HRS9, A0A077L6M5, ProblematicID52618, T1E3Y5, A0A194APR8, A0A0F7Z1K6, A0A194ASY3, ProblematicID53192…
ProblematicID10772	BJARALL27069_5 -nucleotidase|g.16221 ORF BJARALL27069|g.16221 BJARALL27069|m.16221 type:5prime_partial len:616 (+) BJARALL27069:10848(+)	0	152	309	0.0283075	0.6585	970.163	0	153	306	0.0275424	0.7138	942.465	0.0279249	2.93414	BJARALL27069_5 -nucleotidase|g.16221 ORF BJARALL27069|g.16221 BJARALL27069|m.16221 type:5prime_partial len:616 (+) BJARALL27069:10848(+)
ProblematicID52415	BJACESS07965_5NUCL|g.14184 ORF BJACESS07965_5NUCL|g.14184 BJACESS07965_5NUCL|m.14184 type:5prime_partial len:460 (-) BJACESS07965_5NUCL:4610840(-)	1	113	208	0.0255311	0.7647	665.859	1	112	192	0.0231549	0.7647	608.018	0.024343	2.55778	BJACESS07965_5NUCL|g.14184 ORF BJACESS07965_5NUCL|g.14184 BJACESS07965_5NUCL|m.14184 type:5prime_partial len:460 (-) BJACESS07965_5NUCL:4610840(-)
A0A1L8D667	BATXNUC1 OS=Bothrops atrox OX=8725 PE=2 SV=1	2	126	237	0.0238015	0.6542	773.64	2	124	216	0.0213131	0.6916	691.683	0.0225573	2.37015	BATXNUC1 OS=Bothrops atrox OX=8725 PE=2 SV=1
ProblematicID50589	BJACESS05762_actin, cytoplasmic 1|g.9721 ORF BJACESS05762|g.9721 BJACESS05762|m.9721 type:5prime_partial len:426 (-) BJACESS05762:1490426(-); Additional IDs concatenated into MaxParsimony group: ProblematicID12008, ProblematicID27199, ProblematicID42390, ProblematicID10808, ProblematicID25999, ProblematicID41190, ProblematicID30104, ProblematicID14913, ProblematicID45295, ProblematicID45271, U3FX…	0	67	129	0.0171009	0.6706	419.899	0	68	132	0.0171925	0.6706	429.325	0.0171467	1.80165	BJACESS05762_actin, cytoplasmic 1|g.9721 ORF BJACESS05762|g.9721 BJACESS05762|m.9721 type:5prime_partial len:426 (-) BJACESS05762:1490426(-); Additional IDs concatenated into MaxParsimony group: ProblematicID12008, ProblematicID27199, ProblematicID42390, ProblematicID10808, ProblematicID25999, ProblematicID41190, ProblematicID30104, ProblematicID14913, ProblematicID45295, ProblematicID45271, U3FX…
Q5DK65	Beta-actin (Fragment) OS=Pseudonaja textilis OX=8673 PE=2 SV=1	0	32	58	0.0148533	0.7273	176.241	1	34	59	0.0148451	0.7273	180.172	0.0148492	1.56024	Beta-actin (Fragment) OS=Pseudonaja textilis OX=8673 PE=2 SV=1
F8S0Z7	Snake venom 5'-nucleotidase OS=Crotalus adamanteus OX=8729 PE=1 SV=2	3	79	146	0.0139892	0.4881	433.973	3	79	156	0.014686	0.5068	454.041	0.0143376	1.50649	Snake venom 5'-nucleotidase OS=Crotalus adamanteus OX=8729 PE=1 SV=2
Q90X97	Actin, alpha skeletal muscle OS=Atractaspis microlepidota microlepidota OX=172021 GN=ACTA1 PE=2 SV=1	1	33	66	0.00986327	0.2944	219.698	1	35	72	0.0105717	0.4138	231.185	0.0102175	1.07358	Actin, alpha skeletal muscle OS=Atractaspis microlepidota microlepidota OX=172021 GN=ACTA1 PE=2 SV=1
J3SDX9	Actin, alpha 2, smooth muscle, aorta OS=Crotalus adamanteus OX=8729 PE=2 SV=1	0	31	63	0.00941494	0.2653	212.37	0	34	70	0.0102781	0.4244	226.803	0.00984651	1.0346	Actin, alpha 2, smooth muscle, aorta OS=Crotalus adamanteus OX=8729 PE=2 SV=1
ProblematicID37580	BJARALL18579_SVMP_achain acutolysin a from snake venom of agkistrodon acutus at ph|g.10543 ORF BJARALL18579|g.10543 BJARALL18579|m.10543 type:5prime_partial len:118 (-) BJARALL18579:76-429(-)	0	12	21	0.0101123	0.5214	78.1911	0	11	16	0.00756989	0.5299	60.1753	0.00884111	0.928957	BJARALL18579_SVMP_achain acutolysin a from snake venom of agkistrodon acutus at ph|g.10543 ORF BJARALL18579|g.10543 BJARALL18579|m.10543 type:5prime_partial len:118 (-) BJARALL18579:76-429(-)
ProblematicID56441	BJACESS13101_aminopeptidase A|g.23580 ORF BJACESS13101|g.23580 BJACESS13101|m.23580 type:complete len:959 (-) BJACESS13101:680-3556(-); Additional IDs concatenated into MaxParsimony group: T1E7B8, A0A0K8S2L1, A0A1W7RJI8, A0A0F7ZD91, T2HQ95, A0A077L6N8, D3UW23, A0A0B8RZR1, A0A098M1S0, T2HPT7, ProblematicID26058, ProblematicID10867, ProblematicID41249, ProblematicID15521, ProblematicID30712, Proble…	4	75	125	0.00735128	0.4019	372.681	3	70	127	0.00733827	0.3831	376.136	0.00734477	0.771732	BJACESS13101_aminopeptidase A|g.23580 ORF BJACESS13101|g.23580 BJACESS13101|m.23580 type:complete len:959 (-) BJACESS13101:680-3556(-); Additional IDs concatenated into MaxParsimony group: T1E7B8, A0A0K8S2L1, A0A1W7RJI8, A0A0F7ZD91, T2HQ95, A0A077L6N8, D3UW23, A0A0B8RZR1, A0A098M1S0, T2HPT7, ProblematicID26058, ProblematicID10867, ProblematicID41249, ProblematicID15521, ProblematicID30712, Proble…
W8EFS0	5'-nucleotidase (Fragment) OS=Macrovipera lebetina OX=8709 PE=2 SV=1	1	32	55	0.00759488	0.3824	165.188	1	30	48	0.00651233	0.3431	137.981	0.0070536	0.741139	5'-nucleotidase (Fragment) OS=Macrovipera lebetina OX=8709 PE=2 SV=1
ProblematicID5113	BJARALL12517_NOHIT_endogenous retrovirus group 3 member 1 Env polyprotein-like|g.7493 ORF BJARALL12517|g.7493 BJARALL12517|m.7493 type:complete len:119 (+) BJARALL12517:558-914(+); Additional IDs concatenated into MaxParsimony group: ProblematicID20304, ProblematicID35495	0	9	15	0.00716189	0.2288	57.7296	0	9	14	0.00656752	0.2288	56.5543	0.0068647	0.72129	BJARALL12517_NOHIT_endogenous retrovirus group 3 member 1 Env polyprotein-like|g.7493 ORF BJARALL12517|g.7493 BJARALL12517|m.7493 type:complete len:119 (+) BJARALL12517:558-914(+); Additional IDs concatenated into MaxParsimony group: ProblematicID20304, ProblematicID35495
ProblematicID29054	BJARGLA00925_ezrin|g.21281 ORF BJARGLA00925|g.21281 BJARGLA00925|m.21281 type:5prime_partial len:492 (+) BJARGLA00925:20477(+); Additional IDs concatenated into MaxParsimony group: ProblematicID13863, ProblematicID44245, A0A098LYQ7, ProblematicID51795, T1DLA8, A0A0B8RYW7, ProblematicID53873, U3FCR1, ProblematicID54211, ProblematicID56133, ProblematicID25440, ProblematicID10249, ProblematicID40631…	0	44	64	0.00734373	0.6273	194.606	0	36	56	0.00631338	0.6354	181.51	0.00682855	0.717492	BJARGLA00925_ezrin|g.21281 ORF BJARGLA00925|g.21281 BJARGLA00925|m.21281 type:5prime_partial len:492 (+) BJARGLA00925:20477(+); Additional IDs concatenated into MaxParsimony group: ProblematicID13863, ProblematicID44245, A0A098LYQ7, ProblematicID51795, T1DLA8, A0A0B8RYW7, ProblematicID53873, U3FCR1, ProblematicID54211, ProblematicID56133, ProblematicID25440, ProblematicID10249, ProblematicID40631…
ProblematicID71662	BJACESS34166_villin-like protein|g.55586 ORF BJACESS34166|g.55586 BJACESS34166|m.55586 type:internal len:229 (-) BJACESS34166:2-685(-)	1	16	24	0.00593054	0.5482	74.3451	1	16	26	0.00631239	0.5482	85.0877	0.00612147	0.643197	BJACESS34166_villin-like protein|g.55586 ORF BJACESS34166|g.55586 BJACESS34166|m.55586 type:internal len:229 (-) BJACESS34166:2-685(-)
V8PGJ1	Histone H4 (Fragment) OS=Ophiophagus hannah OX=8665 GN=H4-VIII PE=1 SV=1; Additional IDs concatenated into MaxParsimony group: A0A2H6NAV7, A0A2D4L9V0, V8N8S2, A0A1W7RGT6, T1E5I5, V8NHF7, ProblematicID64408, ProblematicID11835, ProblematicID42217, ProblematicID27026, A0A0B8RXH6, ProblematicID24752, ProblematicID50462, A0A098LZM5, A0A2H6N1Z1, T1DKW9, ProblematicID40713, A0A2D4NJC6, ProblematicID160…	0	18	22	0.00688602	0.4722	61.4181	0	14	17	0.00522795	0.4667	46.687	0.00605699	0.636422	Histone H4 (Fragment) OS=Ophiophagus hannah OX=8665 GN=H4-VIII PE=1 SV=1; Additional IDs concatenated into MaxParsimony group: A0A2H6NAV7, A0A2D4L9V0, V8N8S2, A0A1W7RGT6, T1E5I5, V8NHF7, ProblematicID64408, ProblematicID11835, ProblematicID42217, ProblematicID27026, A0A0B8RXH6, ProblematicID24752, ProblematicID50462, A0A098LZM5, A0A2H6N1Z1, T1DKW9, ProblematicID40713, A0A2D4NJC6, ProblematicID160…
ProblematicID29204	BJARGLA01563_peptidylprolyl isomerase a|g.21514 ORF BJARGLA01563|g.21514 BJARGLA01563|m.21514 type:complete len:166 (+) BJARGLA01563:126-623(+); Additional IDs concatenated into MaxParsimony group: ProblematicID49974, ProblematicID44395, ProblematicID41871, ProblematicID26680, ProblematicID14013, ProblematicID11489, A0A1W7REP5, J3SF16, T1DNC6, ProblematicID50053, Q6T268, ProblematicID50310, A0A0B…	0	16	19	0.00648766	0.7273	53.4811	0	13	16	0.00536774	0.6909	45.8554	0.0059277	0.622837	BJARGLA01563_peptidylprolyl isomerase a|g.21514 ORF BJARGLA01563|g.21514 BJARGLA01563|m.21514 type:complete len:166 (+) BJARGLA01563:126-623(+); Additional IDs concatenated into MaxParsimony group: ProblematicID49974, ProblematicID44395, ProblematicID41871, ProblematicID26680, ProblematicID14013, ProblematicID11489, A0A1W7REP5, J3SF16, T1DNC6, ProblematicID50053, Q6T268, ProblematicID50310, A0A0B…
Q6TGQ8	L-amino-acid oxidase (Fragment) OS=Bothrops moojeni OX=98334 PE=1 SV=1; Additional IDs concatenated into MaxParsimony group: A0A2H4N3D4, A0A0S1LJ33, A0A1L8D690, Q6TGQ9, ProblematicID45612, A0A1L8D615, ProblematicID50430, ProblematicID50408, ProblematicID50479, ProblematicID51203, ProblematicID50543, ProblematicID50634, A0A024BTN9, O93364, T1DP54, T1E6V1, T2HRS5, A0A0K8RZ26, A0A0K8RSC7, T1DJZ4, A0…	1	33	52	0.00612906	0.3954	192.743	1	32	49	0.00567444	0.3891	176.538	0.00590175	0.620111	L-amino-acid oxidase (Fragment) OS=Bothrops moojeni OX=98334 PE=1 SV=1; Additional IDs concatenated into MaxParsimony group: A0A2H4N3D4, A0A0S1LJ33, A0A1L8D690, Q6TGQ9, ProblematicID45612, A0A1L8D615, ProblematicID50430, ProblematicID50408, ProblematicID50479, ProblematicID51203, ProblematicID50543, ProblematicID50634, A0A024BTN9, O93364, T1DP54, T1E6V1, T2HRS5, A0A0K8RZ26, A0A0K8RSC7, T1DJZ4, A0…
ProblematicID52638	BJACESS08234_chloride intracellular channel protein 1|g.14691 ORF BJACESS08234|g.14691 BJACESS08234|m.14691 type:5prime_partial len:176 (-) BJACESS08234:163-690(-); Additional IDs concatenated into MaxParsimony group: ProblematicID53579, ProblematicID10848, ProblematicID41230, A0A1W7RIE8, ProblematicID51477, ProblematicID26039, ProblematicID53601, A0A2D4NIK6, J3SBZ4, A0A0B8RY47, U3FD45, T1E6X1, V…	0	13	16	0.0051511	0.5886	55.0401	0	15	19	0.00600995	0.6457	68.8068	0.00558052	0.586359	BJACESS08234_chloride intracellular channel protein 1|g.14691 ORF BJACESS08234|g.14691 BJACESS08234|m.14691 type:5prime_partial len:176 (-) BJACESS08234:163-690(-); Additional IDs concatenated into MaxParsimony group: ProblematicID53579, ProblematicID10848, ProblematicID41230, A0A1W7RIE8, ProblematicID51477, ProblematicID26039, ProblematicID53601, A0A2D4NIK6, J3SBZ4, A0A0B8RY47, U3FD45, T1E6X1, V…
A0A1W7RJI8	Aminopeptidase OS=Agkistrodon contortrix contortrix OX=8713 PE=3 SV=1	0	61	94	0.00552816	0.3434	268.551	1	59	97	0.00560482	0.3445	277.966	0.00556649	0.584884	Aminopeptidase OS=Agkistrodon contortrix contortrix OX=8713 PE=3 SV=1
ProblematicID75419	BJACESS39534_villin-like protein|g.62965 ORF BJACESS39534|g.62965 BJACESS39534|m.62965 type:3prime_partial len:138 (-) BJACESS39534:2-412(-)	4	8	13	0.00534615	0.5693	37.3479	5	9	14	0.00565669	0.7445	40.2687	0.00550142	0.578047	BJACESS39534_villin-like protein|g.62965 ORF BJACESS39534|g.62965 BJACESS39534|m.62965 type:3prime_partial len:138 (-) BJACESS39534:2-412(-)
ProblematicID76688	BJACESS41326_retinoic acid-induced protein 3|g.65384 ORF BJACESS41326|g.65384 BJACESS41326|m.65384 type:5prime_partial len:148 (-) BJACESS41326:80-523(-); Additional IDs concatenated into MaxParsimony group: A0A0F7Z578, J3S4Z4, T1DJ95; Additional IDs concatenated into MaxParsimony group: A0A0F7Z578, J3S4Z4, T1DJ95	2	8	14	0.00536573	0.4422	41.7221	2	9	14	0.00527188	0.4422	41.4526	0.00531881	0.55886	BJACESS41326_retinoic acid-induced protein 3|g.65384 ORF BJACESS41326|g.65384 BJACESS41326|m.65384 type:5prime_partial len:148 (-) BJACESS41326:80-523(-); Additional IDs concatenated into MaxParsimony group: A0A0F7Z578, J3S4Z4, T1DJ95; Additional IDs concatenated into MaxParsimony group: A0A0F7Z578, J3S4Z4, T1DJ95
ProblematicID45695	BJACESS00038_SVMP|g.105 ORF BJACESS00038_SVMP|g.105 BJACESS00038_SVMP|m.105 type:5prime_partial len:508 (-) BJACESS00038_SVMP:4690992(-); Additional IDs concatenated into MaxParsimony group: ProblematicID45627, Q8QG88, O93523, Q98SP2, ProblematicID46906, ProblematicID46069, A0A1S6K7T1, P30431, ProblematicID46012, ProblematicID45752, ProblematicID46775, A0A0K2JNB8, A0A1L8D5Y9, Q8QG89, ProblematicI…	0	34	49	0.00544511	0.4458	167.306	0	31	46	0.00502233	0.4221	150.355	0.00523372	0.549919	BJACESS00038_SVMP|g.105 ORF BJACESS00038_SVMP|g.105 BJACESS00038_SVMP|m.105 type:5prime_partial len:508 (-) BJACESS00038_SVMP:4690992(-); Additional IDs concatenated into MaxParsimony group: ProblematicID45627, Q8QG88, O93523, Q98SP2, ProblematicID46906, ProblematicID46069, A0A1S6K7T1, P30431, ProblematicID46012, ProblematicID45752, ProblematicID46775, A0A0K2JNB8, A0A1L8D5Y9, Q8QG89, ProblematicI…
A5HUI5	Aminopeptidase OS=Gloydius brevicaudus OX=259325 PE=2 SV=1	1	58	88	0.0051753	0.3309	247.585	0	51	86	0.00496922	0.3069	242.424	0.00507226	0.532954	Aminopeptidase OS=Gloydius brevicaudus OX=259325 PE=2 SV=1
P22029	Snaclec botrocetin subunit alpha OS=Bothrops jararaca OX=8724 PE=1 SV=2	0	8	11	0.00465971	0.4812	35.4383	0	10	13	0.00541062	0.6541	40.8256	0.00503517	0.529057	Snaclec botrocetin subunit alpha OS=Bothrops jararaca OX=8724 PE=1 SV=2
ProblematicID50359	BJACESS05483_LAO|g.9184 ORF BJACESS05483_LAO|g.9184 BJACESS05483_LAO|m.9184 type:complete len:503 (-) BJACESS05483_LAO:2790787(-)	1	30	46	0.00516265	0.4124	163.882	2	30	44	0.00485181	0.4343	151.873	0.00500723	0.526121	BJACESS05483_LAO|g.9184 ORF BJACESS05483_LAO|g.9184 BJACESS05483_LAO|m.9184 type:complete len:503 (-) BJACESS05483_LAO:2790787(-)
ProblematicID45612	LAO_Additional IDs concatenated into MaxParsimony group: B5AR80, ProblematicID50990, A0A2H4N3D4, A0A0S1LJ33, A0A1L8D690, Q6TGQ9, ProblematicID50430, ProblematicID51203, ProblematicID50479, A0A1L8D615, X2JCV5, A0A024BTN9, ProblematicID50634, O93364, T1DP54, T1E6V1, A0A077L6L4, A0A0K8RZ26, A0A0K8RYS7, A0A194ARU8, A0A194APS7, A0A194ATK4, T1DJZ4, A0A0K8RYX4, A0A0K8RSC7, Q90W54, A0A068EPZ2, T2HQ57, A0…	0	28	43	0.00469501	0.3547	179.568	0	30	49	0.00525656	0.3934	195.385	0.00497579	0.522818	LAO_Additional IDs concatenated into MaxParsimony group: B5AR80, ProblematicID50990, A0A2H4N3D4, A0A0S1LJ33, A0A1L8D690, Q6TGQ9, ProblematicID50430, ProblematicID51203, ProblematicID50479, A0A1L8D615, X2JCV5, A0A024BTN9, ProblematicID50634, O93364, T1DP54, T1E6V1, A0A077L6L4, A0A0K8RZ26, A0A0K8RYS7, A0A194ARU8, A0A194APS7, A0A194ATK4, T1DJZ4, A0A0K8RYX4, A0A0K8RSC7, Q90W54, A0A068EPZ2, T2HQ57, A0…
T2HQN1	Aminopeptidase OS=Ovophis okinavensis OX=8769 PE=2 SV=1	1	55	83	0.00490686	0.298	235.636	3	52	86	0.00499529	0.3064	243.684	0.00495107	0.520221	Aminopeptidase OS=Ovophis okinavensis OX=8769 PE=2 SV=1
A0A0F7ZDP3	Histone H3 OS=Crotalus adamanteus OX=8729 PE=2 SV=1	0	10	13	0.00538546	0.375	32.7426	0	9	11	0.00447723	0.375	27.4148	0.00493134	0.518148	Histone H3 OS=Crotalus adamanteus OX=8729 PE=2 SV=1
Q9PSM6	Snaclec GPIB-binding protein subunit alpha OS=Bothrops jararaca OX=8724 PE=1 SV=1	0	5	11	0.00436438	0.4507	33.1132	0	6	14	0.00545751	0.5	42.9934	0.00491095	0.516005	Snaclec GPIB-binding protein subunit alpha OS=Bothrops jararaca OX=8724 PE=1 SV=1
J3SC65	Ezrin-like protein OS=Crotalus adamanteus OX=8729 PE=2 SV=1	1	36	50	0.00480718	0.5222	145.561	0	34	53	0.00500649	0.4863	158.461	0.00490684	0.515573	Ezrin-like protein OS=Crotalus adamanteus OX=8729 PE=2 SV=1
ProblematicID50408	BJACESS05537_LAO|g.9290 ORF BJACESS05537_LAO|g.9290 BJACESS05537_LAO|m.9290 type:internal len:333 (-) BJACESS05537_LAO:3-998(-)	0	19	30	0.00509098	0.3825	99.6423	0	20	28	0.00466848	0.3855	87.5188	0.00487973	0.512725	BJACESS05537_LAO|g.9290 ORF BJACESS05537_LAO|g.9290 BJACESS05537_LAO|m.9290 type:internal len:333 (-) BJACESS05537_LAO:3-998(-)
A0A2D4I476	Histone H2B OS=Micrurus lemniscatus lemniscatus OX=129467 PE=3 SV=1	1	9	11	0.00491859	0.6032	32.7562	1	7	11	0.00483256	0.4841	31.1486	0.00487557	0.512288	Histone H2B OS=Micrurus lemniscatus lemniscatus OX=129467 PE=3 SV=1
ProblematicID74312	BJACESS37940_villin-like protein|g.60803 ORF BJACESS37940|g.60803 BJACESS37940|m.60803 type:internal len:337 (-) BJACESS37940:20009(-)	4	16	31	0.00519805	0.4732	114.567	4	13	27	0.00444815	0.4732	98.0712	0.0048231	0.506775	BJACESS37940_villin-like protein|g.60803 ORF BJACESS37940|g.60803 BJACESS37940|m.60803 type:internal len:337 (-) BJACESS37940:20009(-)
Q98SP2	Zinc metalloproteinase/disintegrin OS=Bothrops jararaca OX=8724 PE=1 SV=1	0	26	40	0.00472454	0.4109	134.335	0	26	39	0.00452586	0.3857	123.443	0.0046252	0.485981	Zinc metalloproteinase/disintegrin OS=Bothrops jararaca OX=8724 PE=1 SV=1
ProblematicID48484	BJACESS03252_SVMP|g.5352 ORF BJACESS03252_SVMP|g.5352 BJACESS03252_SVMP|m.5352 type:internal len:252 (-) BJACESS03252_SVMP:3-755(-)	0	14	20	0.00448926	0.4263	59.6415	0	14	20	0.00441074	0.3506	59.1706	0.00445	0.467572	BJACESS03252_SVMP|g.5352 ORF BJACESS03252_SVMP|g.5352 BJACESS03252_SVMP|m.5352 type:internal len:252 (-) BJACESS03252_SVMP:3-755(-)
V8N341	Histone H2B (Fragment) OS=Ophiophagus hannah OX=8665 GN=H2B-I PE=3 SV=1	1	9	10	0.00447144	0.6032	30.8279	1	7	10	0.00439324	0.4841	29.2147	0.00443234	0.465716	Histone H2B (Fragment) OS=Ophiophagus hannah OX=8665 GN=H2B-I PE=3 SV=1
X2L4E2	L-amino acid oxidase (Fragment) OS=Bothrops pictus OX=133440 PE=2 SV=1	1	24	40	0.00452532	0.2651	149.157	0	23	39	0.00433501	0.2189	143.93	0.00443016	0.465488	L-amino acid oxidase (Fragment) OS=Bothrops pictus OX=133440 PE=2 SV=1
A0A2D4HQR2	Uncharacterized protein (Fragment) OS=Micrurus lemniscatus lemniscatus OX=129467 PE=3 SV=1	1	9	10	0.00521668	0.4352	22.7885	0	7	7	0.00358781	0.4352	15.9097	0.00440225	0.462554	Uncharacterized protein (Fragment) OS=Micrurus lemniscatus lemniscatus OX=129467 PE=3 SV=1
ProblematicID48525	BJACESS03299_CTL|g.5448 ORF BJACESS03299_CTL|g.5448 BJACESS03299_CTL|m.5448 type:complete len:157 (-) BJACESS03299_CTL:80-550(-); Additional IDs concatenated into MaxParsimony group: P22029, ProblematicID45600, ProblematicID47877, ProblematicID47973, ProblematicID48726, ProblematicID63266, ProblematicID48976, ProblematicID46927, ProblematicID47623, ProblematicID49241, ProblematicID47011, Problema…	0	8	11	0.0039727	0.4103	35.4383	0	10	13	0.0046129	0.5577	40.8256	0.0042928	0.451055	BJACESS03299_CTL|g.5448 ORF BJACESS03299_CTL|g.5448 BJACESS03299_CTL|m.5448 type:complete len:157 (-) BJACESS03299_CTL:80-550(-); Additional IDs concatenated into MaxParsimony group: P22029, ProblematicID45600, ProblematicID47877, ProblematicID47973, ProblematicID48726, ProblematicID63266, ProblematicID48976, ProblematicID46927, ProblematicID47623, ProblematicID49241, ProblematicID47011, Problema…
P85420	Snake venom metalloproteinase atroxlysin0 OS=Bothrops atrox OX=8725 PE=1 SV=2	0	13	15	0.00418368	0.3267	47.4517	2	13	16	0.00438454	0.297	48.812	0.00428411	0.450141	Snake venom metalloproteinase atroxlysin0 OS=Bothrops atrox OX=8725 PE=1 SV=2
A0A1W7RHG4	Ezrin-like protein OS=Agkistrodon contortrix contortrix OX=8713 PE=4 SV=1	1	31	42	0.00403803	0.3874	118.359	0	27	42	0.00396741	0.4437	123.5	0.00400272	0.420575	Ezrin-like protein OS=Agkistrodon contortrix contortrix OX=8713 PE=4 SV=1
ProblematicID72964	BJACESS36018_EH domain-containing protein 4|g.58114 ORF BJACESS36018|g.58114 BJACESS36018|m.58114 type:internal len:222 (-) BJACESS36018:2-664(-)	0	11	16	0.00407893	0.5882	53.57	0	9	14	0.00350664	0.5339	49.401	0.00379278	0.398517	BJACESS36018_EH domain-containing protein 4|g.58114 ORF BJACESS36018|g.58114 BJACESS36018|m.58114 type:internal len:222 (-) BJACESS36018:2-664(-)
ProblematicID54234	BJACESS10216_V-type proton ATPase subunit E 1|g.18538 ORF BJACESS10216|g.18538 BJACESS10216|m.18538 type:5prime_partial len:223 (-) BJACESS10216:4890157(-); Additional IDs concatenated into MaxParsimony group: A0A1W7RBL6, A0A0B8RPG2, U3F5K4, J3SBU7, T1D737, V8P6H0, ProblematicID36031, ProblematicID20840, ProblematicID5649, ProblematicID9665, ProblematicID24856, ProblematicID40047, ProblematicID61…	0	12	17	0.00431434	0.6351	55.0383	0	10	13	0.0032415	0.4955	39.9167	0.00377792	0.396955	BJACESS10216_V-type proton ATPase subunit E 1|g.18538 ORF BJACESS10216|g.18538 BJACESS10216|m.18538 type:5prime_partial len:223 (-) BJACESS10216:4890157(-); Additional IDs concatenated into MaxParsimony group: A0A1W7RBL6, A0A0B8RPG2, U3F5K4, J3SBU7, T1D737, V8P6H0, ProblematicID36031, ProblematicID20840, ProblematicID5649, ProblematicID9665, ProblematicID24856, ProblematicID40047, ProblematicID61…
ProblematicID45715	BJACESS00059_SVMP|g.161 ORF BJACESS00059_SVMP|g.161 BJACESS00059_SVMP|m.161 type:internal len:241 (-) BJACESS00059_SVMP:3-722(-)	0	12	16	0.00375601	0.2375	43.8906	0	11	16	0.00369032	0.1958	42.0157	0.00372317	0.391202	BJACESS00059_SVMP|g.161 ORF BJACESS00059_SVMP|g.161 BJACESS00059_SVMP|m.161 type:internal len:241 (-) BJACESS00059_SVMP:3-722(-)
Q8QG88	Zinc metalloproteinase-disintegrin-like BITM06A OS=Bothrops insularis OX=8723 PE=2 SV=1	0	30	44	0.00406388	0.4361	142.873	0	25	36	0.00326684	0.3656	107.315	0.00366536	0.385128	Zinc metalloproteinase-disintegrin-like BITM06A OS=Bothrops insularis OX=8723 PE=2 SV=1
ProblematicID52396	BJACESS07942_annexin A1|g.14139 ORF BJACESS07942|g.14139 BJACESS07942|m.14139 type:3prime_partial len:124 (-) BJACESS07942:2-370(-)	0	4	6	0.0027483	0.5122	17.7542	0	7	10	0.00450039	0.6341	32.6939	0.00362435	0.380819	BJACESS07942_annexin A1|g.14139 ORF BJACESS07942|g.14139 BJACESS07942|m.14139 type:3prime_partial len:124 (-) BJACESS07942:2-370(-)
A0A0B8RY47	Chloride intracellular channel protein OS=Boiga irregularis OX=92519 PE=3 SV=1	0	11	14	0.00327287	0.3651	49.1757	1	13	17	0.00390469	0.4191	62.8412	0.00358878	0.377082	Chloride intracellular channel protein OS=Boiga irregularis OX=92519 PE=3 SV=1
ProblematicID25886	BJARALL26965_x-prolyl aminopeptidase (aminopeptidase p) membrane-bound|g.16071 ORF BJARALL26965|g.16071 BJARALL26965|m.16071 type:5prime_partial len:688 (+) BJARALL26965:1-2064(+); Additional IDs concatenated into MaxParsimony group: ProblematicID41077, ProblematicID10695, ProblematicID13697, ProblematicID28888, ProblematicID44079, ProblematicID55964, ProblematicID58657, ProblematicID70520	0	27	44	0.0036084	0.3435	132.616	0	27	44	0.00354528	0.3392	134.087	0.00357684	0.375827	BJARALL26965_x-prolyl aminopeptidase (aminopeptidase p) membrane-bound|g.16071 ORF BJARALL26965|g.16071 BJARALL26965|m.16071 type:5prime_partial len:688 (+) BJARALL26965:1-2064(+); Additional IDs concatenated into MaxParsimony group: ProblematicID41077, ProblematicID10695, ProblematicID13697, ProblematicID28888, ProblematicID44079, ProblematicID55964, ProblematicID58657, ProblematicID70520
A0A2H6N2F1	Uncharacterized protein (Fragment) OS=Micrurus lemniscatus carvalhoi OX=129465 PE=4 SV=1	1	19	26	0.00388553	0.2918	68.8344	0	16	22	0.00323025	0.3236	61.7328	0.00355789	0.373836	Uncharacterized protein (Fragment) OS=Micrurus lemniscatus carvalhoi OX=129465 PE=4 SV=1
J3S8W7	Hemoglobin subunit alpha 1 OS=Crotalus adamanteus OX=8729 PE=2 SV=1; Additional IDs concatenated into MaxParsimony group: T1DBH3, A0A1W7RGL9, A0A140GMI0; Additional IDs concatenated into MaxParsimony group: T1DBH3, Q7ZT83, A0A1W7RGL9, T1E6K3, A0A140GMI1, A0A140GMI0, P16417, V8P9P7, J3SDZ6, A0A2D4GZL2, A0A098M1S2, Q7ZT84, P0C0U7, Q800M1	1	6	7	0.00277733	0.3169	20.6752	2	9	11	0.00428805	0.5775	34.6352	0.00353269	0.371188	Hemoglobin subunit alpha 1 OS=Crotalus adamanteus OX=8729 PE=2 SV=1; Additional IDs concatenated into MaxParsimony group: T1DBH3, A0A1W7RGL9, A0A140GMI0; Additional IDs concatenated into MaxParsimony group: T1DBH3, Q7ZT83, A0A1W7RGL9, T1E6K3, A0A140GMI1, A0A140GMI0, P16417, V8P9P7, J3SDZ6, A0A2D4GZL2, A0A098M1S2, Q7ZT84, P0C0U7, Q800M1
ProblematicID51861	BJACESS07291_annexin A5|g.12835 ORF BJACESS07291|g.12835 BJACESS07291|m.12835 type:3prime_partial len:312 (-) BJACESS07291:2-934(-); Additional IDs concatenated into MaxParsimony group: ProblematicID26873, ProblematicID42064, ProblematicID13718, ProblematicID28909, ProblematicID11682, ProblematicID52925, A0A1W7RJE4, J3S867, A0A0K8S2S5, T1E7A7, ProblematicID48636, ProblematicID51749, U3EUD8, A0A2D…	0	14	19	0.003442	0.5723	60.4656	0	13	19	0.0033818	0.4662	64.2586	0.0034119	0.358497	BJACESS07291_annexin A5|g.12835 ORF BJACESS07291|g.12835 BJACESS07291|m.12835 type:3prime_partial len:312 (-) BJACESS07291:2-934(-); Additional IDs concatenated into MaxParsimony group: ProblematicID26873, ProblematicID42064, ProblematicID13718, ProblematicID28909, ProblematicID11682, ProblematicID52925, A0A1W7RJE4, J3S867, A0A0K8S2S5, T1E7A7, ProblematicID48636, ProblematicID51749, U3EUD8, A0A2D…
ProblematicID44100	BJARGLA00458_annexin a5-like|g.21029 ORF BJARGLA00458|g.21029 BJARGLA00458|m.21029 type:complete len:321 (+) BJARGLA00458:2410203(+)	0	14	19	0.0033452	0.5312	60.8505	0	13	20	0.00345967	0.4531	68.1776	0.00340244	0.357502	BJARGLA00458_annexin a5-like|g.21029 ORF BJARGLA00458|g.21029 BJARGLA00458|m.21029 type:complete len:321 (+) BJARGLA00458:2410203(+)
ProblematicID918	BJARALL02003_zinc transporter zip4-like|g.1373 ORF BJARALL02003|g.1373 BJARALL02003|m.1373 type:5prime_partial len:231 (-) BJARALL02003:138-830(-); Additional IDs concatenated into MaxParsimony group: ProblematicID16109, ProblematicID31300	0	10	15	0.00367436	0.4217	45.8451	0	9	13	0.00312875	0.4217	39.3412	0.00340155	0.357409	BJARALL02003_zinc transporter zip4-like|g.1373 ORF BJARALL02003|g.1373 BJARALL02003|m.1373 type:5prime_partial len:231 (-) BJARALL02003:138-830(-); Additional IDs concatenated into MaxParsimony group: ProblematicID16109, ProblematicID31300
A0A1W7RIJ6	Cell division control protein 42 OS=Agkistrodon contortrix contortrix OX=8713 PE=4 SV=1; Additional IDs concatenated into MaxParsimony group: ProblematicID53951, T1E675, A0A0B8RZB9, J3SE55, A0A098M194, U3F8V3, ProblematicID57568, V8NE16, ProblematicID54310, ProblematicID42718, ProblematicID27527, ProblematicID12336, ProblematicID43584, ProblematicID13202, ProblematicID28393, ProblematicID11142, P…	1	7	13	0.00383467	0.1937	36.5444	0	9	10	0.00289816	0.377	27.7448	0.00336641	0.353717	Cell division control protein 42 OS=Agkistrodon contortrix contortrix OX=8713 PE=4 SV=1; Additional IDs concatenated into MaxParsimony group: ProblematicID53951, T1E675, A0A0B8RZB9, J3SE55, A0A098M194, U3F8V3, ProblematicID57568, V8NE16, ProblematicID54310, ProblematicID42718, ProblematicID27527, ProblematicID12336, ProblematicID43584, ProblematicID13202, ProblematicID28393, ProblematicID11142, P…
T1E782	V-type proton ATPase subunit G OS=Crotalus horridus OX=35024 PE=2 SV=1	0	5	8	0.00381967	0.5593	26.9192	0	4	6	0.00281465	0.4831	17.0967	0.00331716	0.348542	V-type proton ATPase subunit G OS=Crotalus horridus OX=35024 PE=2 SV=1
O93523	Zinc metalloproteinase-disintegrin-like bothropasin OS=Bothrops jararaca OX=8724 PE=1 SV=2	0	28	39	0.00360208	0.4115	121.455	0	24	33	0.0029946	0.3525	92.7377	0.00329834	0.346564	Zinc metalloproteinase-disintegrin-like bothropasin OS=Bothrops jararaca OX=8724 PE=1 SV=2
J3S0C6	Na(+)/H(+) exchange regulatory cofactor NHE-RF OS=Crotalus adamanteus OX=8729 PE=2 SV=1; Additional IDs concatenated into MaxParsimony group: A0A2D4JXH9, A0A2D4PPR7, A0A2H6MXE7, A0A2D4LRA3, A0A0B8RX06, ProblematicID52358, ProblematicID23602, ProblematicID8411, ProblematicID38793; Additional IDs concatenated into MaxParsimony group: ProblematicID66519, A0A2D4GB51, A0A2D4JXH9, A0A2H6MXE7, A0A0B8RX0…	0	13	20	0.00315631	0.3894	75.3314	0	13	22	0.00341122	0.3922	90.2266	0.00328377	0.345033	Na(+)/H(+) exchange regulatory cofactor NHE-RF OS=Crotalus adamanteus OX=8729 PE=2 SV=1; Additional IDs concatenated into MaxParsimony group: A0A2D4JXH9, A0A2D4PPR7, A0A2H6MXE7, A0A2D4LRA3, A0A0B8RX06, ProblematicID52358, ProblematicID23602, ProblematicID8411, ProblematicID38793; Additional IDs concatenated into MaxParsimony group: ProblematicID66519, A0A2D4GB51, A0A2D4JXH9, A0A2H6MXE7, A0A0B8RX0…
ProblematicID56010	BJACESS12530_villin-like protein|g.22563 ORF BJACESS12530|g.22563 BJACESS12530|m.22563 type:5prime_partial len:172 (-) BJACESS12530:38-553(-)	2	9	11	0.00362422	0.3977	30.961	1	9	9	0.00291341	0.6374	26.8864	0.00326882	0.343462	BJACESS12530_villin-like protein|g.22563 ORF BJACESS12530|g.22563 BJACESS12530|m.22563 type:5prime_partial len:172 (-) BJACESS12530:38-553(-)
ProblematicID31638	BJARALL02675_h+ lysosomal v1 subunit g3|g.1878 ORF BJARALL02675|g.1878 BJARALL02675|m.1878 type:5prime_partial len:123 (-) BJARALL02675:310-678(-); Additional IDs concatenated into MaxParsimony group: ProblematicID16447, ProblematicID1256, J3SCG9, ProblematicID53379, ProblematicID53876, A0A1W7RJ73, ProblematicID56678, ProblematicID58702, V8N8L3, ProblematicID54280, A0A098M1N0, U3FWU4, A0A2D4GPG1,…	0	5	8	0.00369444	0.541	26.8895	0	4	6	0.00272237	0.4672	17.0967	0.0032084	0.337114	BJARALL02675_h+ lysosomal v1 subunit g3|g.1878 ORF BJARALL02675|g.1878 BJARALL02675|m.1878 type:5prime_partial len:123 (-) BJARALL02675:310-678(-); Additional IDs concatenated into MaxParsimony group: ProblematicID16447, ProblematicID1256, J3SCG9, ProblematicID53379, ProblematicID53876, A0A1W7RJ73, ProblematicID56678, ProblematicID58702, V8N8L3, ProblematicID54280, A0A098M1N0, U3FWU4, A0A2D4GPG1,…
A0A0F7Z2K8	Tropomyosin 3, gamma OS=Crotalus adamanteus OX=8729 PE=2 SV=1	0	8	15	0.00339399	0.3815	53.423	0	9	13	0.00289001	0.3815	49.9853	0.003142	0.330137	Tropomyosin 3, gamma OS=Crotalus adamanteus OX=8729 PE=2 SV=1
ProblematicID45610	PLA2 inhibitor	0	8	16	0.00404234	0.3094	50.6799	0	6	9	0.00223405	0.3094	27.5178	0.0031382	0.329738	PLA2 inhibitor
A0A1W7RHP3	EH domain-containing protein 4-like protein OS=Agkistrodon contortrix contortrix OX=8713 PE=3 SV=1; Additional IDs concatenated into MaxParsimony group: A0A2H6N1H4, A0A0F7ZA70, T1DLF0, V8NG26, A0A098LZ23, A0A2D4GNL3, A0A0K8RVM6, A0A098M0D7, A0A0B8RQY7, A0A2D4FML2, ProblematicID24343, ProblematicID9152, ProblematicID39534, ProblematicID74362, A0A2D4L9W6, A0A2H6MVX4, A0A2D4MV59, V8N9K6, Problematic…	0	21	31	0.00322836	0.4861	94.6866	0	20	29	0.00296726	0.5305	92.8745	0.00309781	0.325495	EH domain-containing protein 4-like protein OS=Agkistrodon contortrix contortrix OX=8713 PE=3 SV=1; Additional IDs concatenated into MaxParsimony group: A0A2H6N1H4, A0A0F7ZA70, T1DLF0, V8NG26, A0A098LZ23, A0A2D4GNL3, A0A0K8RVM6, A0A098M0D7, A0A0B8RQY7, A0A2D4FML2, ProblematicID24343, ProblematicID9152, ProblematicID39534, ProblematicID74362, A0A2D4L9W6, A0A2H6MVX4, A0A2D4MV59, V8N9K6, Problematic…
T1D746	Villin0-like protein OS=Crotalus horridus OX=35024 PE=2 SV=1; Additional IDs concatenated into MaxParsimony group: ProblematicID29295, ProblematicID14104, ProblematicID44486, ProblematicID41452, ProblematicID26261, ProblematicID11070, A0A2D4IN45, A0A2D4G6Z2, A0A2D4MNQ7, V8N7S1, A0A2H6NL57, ProblematicID44771, ProblematicID14389, ProblematicID29580, ProblematicID67092, A0A2D4LY02, A0A2D4G703; Addi…	3	32	51	0.0033411	0.3256	156.063	3	31	44	0.00283211	0.3407	136.274	0.0030866	0.324317	Villin0-like protein OS=Crotalus horridus OX=35024 PE=2 SV=1; Additional IDs concatenated into MaxParsimony group: ProblematicID29295, ProblematicID14104, ProblematicID44486, ProblematicID41452, ProblematicID26261, ProblematicID11070, A0A2D4IN45, A0A2D4G6Z2, A0A2D4MNQ7, V8N7S1, A0A2H6NL57, ProblematicID44771, ProblematicID14389, ProblematicID29580, ProblematicID67092, A0A2D4LY02, A0A2D4G703; Addi…
ProblematicID54500	BJACESS10558_carcinoembryonic antigen-related cell adhesion molecule 5|g.19148 ORF BJACESS10558|g.19148 BJACESS10558|m.19148 type:5prime_partial len:286 (-) BJACESS10558:8600717(-); Additional IDs concatenated into MaxParsimony group: ProblematicID13893, ProblematicID29084, ProblematicID57356; Additional IDs concatenated into MaxParsimony group: ProblematicID44275, ProblematicID13893, Problematic…	1	12	17	0.00336064	0.3684	51.8215	1	10	14	0.00271918	0.3649	42.178	0.00303991	0.319411	BJACESS10558_carcinoembryonic antigen-related cell adhesion molecule 5|g.19148 ORF BJACESS10558|g.19148 BJACESS10558|m.19148 type:5prime_partial len:286 (-) BJACESS10558:8600717(-); Additional IDs concatenated into MaxParsimony group: ProblematicID13893, ProblematicID29084, ProblematicID57356; Additional IDs concatenated into MaxParsimony group: ProblematicID44275, ProblematicID13893, Problematic…
A2CJE3	Zinc metalloproteinase-disintegrin-like viristiarin (Fragment) OS=Crotalus viridis viridis OX=8742 PE=2 SV=1	2	7	10	0.00318306	0.3107	27.4726	1	5	9	0.00281465	0.2316	25.2312	0.00299886	0.315097	Zinc metalloproteinase-disintegrin-like viristiarin (Fragment) OS=Crotalus viridis viridis OX=8742 PE=2 SV=1
ProblematicID45709	BJACESS00053_DIESTER|g.148 ORF BJACESS00053_DIESTER|g.148 BJACESS00053_DIESTER|m.148 type:3prime_partial len:888 (-) BJACESS00053_DIESTER:1-2661(-); Additional IDs concatenated into MaxParsimony group: ProblematicID45605, ProblematicID45606, A0A1L8D6B7, ProblematicID44093, ProblematicID13711, ProblematicID28902, ProblematicID45963, ProblematicID25895, ProblematicID41086, ProblematicID10704, A0A07…	0	27	41	0.00260422	0.336	136.334	0	32	54	0.00336996	0.3382	172.346	0.00298709	0.313861	BJACESS00053_DIESTER|g.148 ORF BJACESS00053_DIESTER|g.148 BJACESS00053_DIESTER|m.148 type:3prime_partial len:888 (-) BJACESS00053_DIESTER:1-2661(-); Additional IDs concatenated into MaxParsimony group: ProblematicID45605, ProblematicID45606, A0A1L8D6B7, ProblematicID44093, ProblematicID13711, ProblematicID28902, ProblematicID45963, ProblematicID25895, ProblematicID41086, ProblematicID10704, A0A07…
ProblematicID11388	BJARALL27937_vimentin|g.17387 ORF BJARALL27937|g.17387 BJARALL27937|m.17387 type:complete len:459 (-) BJARALL27937:3860762(-); Additional IDs concatenated into MaxParsimony group: ProblematicID26579, ProblematicID41770, ProblematicID51810, J3SFM5, Q8UVG8, A0A0B8RPH0, V8NZ73, U3F5L1, A0A2H6NKZ9, A0A2D4K9C3, A0A2H6NL08, C5I1A7, C5I1A5, C5I1A9, C5I1A3, C5I1C4, C5I1B9, C5I1C1, C5I1C2, C5I1C3, C5I1B8,…	0	16	23	0.00282931	0.4432	71.9538	0	21	25	0.00302155	0.5677	80.4681	0.00292543	0.307382	BJARALL27937_vimentin|g.17387 ORF BJARALL27937|g.17387 BJARALL27937|m.17387 type:complete len:459 (-) BJARALL27937:3860762(-); Additional IDs concatenated into MaxParsimony group: ProblematicID26579, ProblematicID41770, ProblematicID51810, J3SFM5, Q8UVG8, A0A0B8RPH0, V8NZ73, U3F5L1, A0A2H6NKZ9, A0A2D4K9C3, A0A2H6NL08, C5I1A7, C5I1A5, C5I1A9, C5I1A3, C5I1C4, C5I1B9, C5I1C1, C5I1C2, C5I1C3, C5I1B8,…
Q8QG89	Snake venom metalloproteinase BITM02A OS=Bothrops insularis OX=8723 PE=2 SV=1	0	17	21	0.00289277	0.2714	59.7855	0	15	21	0.00284218	0.2054	55.661	0.00286747	0.301292	Snake venom metalloproteinase BITM02A OS=Bothrops insularis OX=8723 PE=2 SV=1
ProblematicID56471	BJACESS13140_DIPEP-IV|g.23651 ORF BJACESS13140_DIPEP|g.23651 BJACESS13140_DIPEP|m.23651 type:5prime_partial len:732 (-) BJACESS13140_DIPEP:261-2456(-); Additional IDs concatenated into MaxParsimony group: A0A1W7RHX7, A0A0K8S166, A0A0F7Z8N0, Q75S83, Q75S82, A0A0K8RVQ9, T2HPT1, A0A077LAF7, A0A077LD18, U3TDD4, A0A0A1WC79, ProblematicID41366, ProblematicID26175, ProblematicID10984, A6MJH5, V8P9G9, A6…	0	27	36	0.00277462	0.3543	114.52	0	27	39	0.00295327	0.3352	127.221	0.00286394	0.300921	BJACESS13140_DIPEP-IV|g.23651 ORF BJACESS13140_DIPEP|g.23651 BJACESS13140_DIPEP|m.23651 type:5prime_partial len:732 (-) BJACESS13140_DIPEP:261-2456(-); Additional IDs concatenated into MaxParsimony group: A0A1W7RHX7, A0A0K8S166, A0A0F7Z8N0, Q75S83, Q75S82, A0A0K8RVQ9, T2HPT1, A0A077LAF7, A0A077LD18, U3TDD4, A0A0A1WC79, ProblematicID41366, ProblematicID26175, ProblematicID10984, A6MJH5, V8P9G9, A6…
ProblematicID58380	BJACESS15717_synaptosomal-associated protein 23|g.27830 ORF BJACESS15717|g.27830 BJACESS15717|m.27830 type:5prime_partial len:216 (-) BJACESS15717:5620209(-); Additional IDs concatenated into MaxParsimony group: J3S9H8, A0A1W7RCX1, U3EQL9, V8NY64; Additional IDs concatenated into MaxParsimony group: J3S9H8, A0A1W7RCX1, U3EQL9, V8NY64, A0A0B8RP27	2	8	9	0.00235843	0.5535	32.419	4	11	13	0.00334703	0.5535	44.5524	0.00285273	0.299743	BJACESS15717_synaptosomal-associated protein 23|g.27830 ORF BJACESS15717|g.27830 BJACESS15717|m.27830 type:5prime_partial len:216 (-) BJACESS15717:5620209(-); Additional IDs concatenated into MaxParsimony group: J3S9H8, A0A1W7RCX1, U3EQL9, V8NY64; Additional IDs concatenated into MaxParsimony group: J3S9H8, A0A1W7RCX1, U3EQL9, V8NY64, A0A0B8RP27
A0A1L8D6B7	BATXPDE1 OS=Bothrops atrox OX=8725 PE=2 SV=1	0	24	36	0.00250401	0.3173	121.935	0	30	46	0.00314361	0.3222	148.591	0.00282381	0.296704	BATXPDE1 OS=Bothrops atrox OX=8725 PE=2 SV=1
ProblematicID45605	Venom phosphodiesterase	0	25	38	0.00251282	0.3192	126.869	1	31	48	0.00311858	0.3216	151.9	0.0028157	0.295852	Venom phosphodiesterase
A0A182C5T8	5nucleotidase (Fragment) OS=Phalotris mertensi OX=1260334 PE=3 SV=1	1	19	28	0.00301054	0.1698	79.58	1	18	24	0.00253533	0.1737	68.0751	0.00277294	0.291359	5nucleotidase (Fragment) OS=Phalotris mertensi OX=1260334 PE=3 SV=1
ProblematicID2039	BJARALL04605_pol partial|g.3105 ORF BJARALL04605|g.3105 BJARALL04605|m.3105 type:internal len:166 (-) BJARALL04605:2-496(-); Additional IDs concatenated into MaxParsimony group: ProblematicID32421, ProblematicID17230	0	7	8	0.00273164	0.2727	24.663	0	6	8	0.00268387	0.2545	24.4796	0.00270776	0.28451	BJARALL04605_pol partial|g.3105 ORF BJARALL04605|g.3105 BJARALL04605|m.3105 type:internal len:166 (-) BJARALL04605:2-496(-); Additional IDs concatenated into MaxParsimony group: ProblematicID32421, ProblematicID17230
ProblematicID50543	BJACESS05702_LAO|g.9620 ORF BJACESS05702_LAO|g.9620 BJACESS05702_LAO|m.9620 type:5prime_partial len:510 (-) BJACESS05702_LAO:1218-2747(-)	0	15	24	0.00265651	0.2475	87.0618	1	18	25	0.0027188	0.2967	84.5508	0.00268766	0.282398	BJACESS05702_LAO|g.9620 ORF BJACESS05702_LAO|g.9620 BJACESS05702_LAO|m.9620 type:5prime_partial len:510 (-) BJACESS05702_LAO:1218-2747(-)
ProblematicID47446	BJACESS02075_CTL|g.3245 ORF BJACESS02075_CTL|g.3245 BJACESS02075_CTL|m.3245 type:5prime_partial len:168 (-) BJACESS02075_CTL:172-675(-)	0	7	7	0.00236156	0.497	20.2766	0	7	9	0.00298319	0.3832	24.1172	0.00267238	0.280793	BJACESS02075_CTL|g.3245 ORF BJACESS02075_CTL|g.3245 BJACESS02075_CTL|m.3245 type:5prime_partial len:168 (-) BJACESS02075_CTL:172-675(-)
A0A1W7RG17	Macrophage migration inhibitory factor OS=Agkistrodon contortrix contortrix OX=8713 PE=4 SV=1; Additional IDs concatenated into MaxParsimony group: T1E607, J3S4M0, A0A098LZ06, A0A0B8RUD4, A0A0F7YZU9	0	3	3	0.00146974	0.2087	7.8186	0	5	8	0.00385077	0.513	24.8049	0.00266026	0.279519	Macrophage migration inhibitory factor OS=Agkistrodon contortrix contortrix OX=8713 PE=4 SV=1; Additional IDs concatenated into MaxParsimony group: T1E607, J3S4M0, A0A098LZ06, A0A0B8RUD4, A0A0F7YZU9
A0A0K8RU44	Moesin OS=Crotalus horridus OX=35024 PE=4 SV=1	0	17	25	0.00242846	0.3052	71.6132	0	18	30	0.00286318	0.3293	86.5849	0.00264582	0.278002	Moesin OS=Crotalus horridus OX=35024 PE=4 SV=1
ProblematicID45963	BJACESS00332_DIESTER|g.579 ORF BJACESS00332_DIESTER|g.579 BJACESS00332_DIESTER|m.579 type:3prime_partial len:813 (-) BJACESS00332_DIESTER:1-2436(-)	0	22	33	0.00228969	0.3017	109.883	0	28	43	0.00293135	0.3067	136.964	0.00261052	0.274293	BJACESS00332_DIESTER|g.579 ORF BJACESS00332_DIESTER|g.579 BJACESS00332_DIESTER|m.579 type:3prime_partial len:813 (-) BJACESS00332_DIESTER:1-2436(-)
A0A1W7RHQ0	Epidermal growth factor receptor kinase substrate 8-like protein 2-like protein OS=Agkistrodon contortrix contortrix OX=8713 PE=4 SV=1; Additional IDs concatenated into MaxParsimony group: T1E6N3, A0A0F7ZBW7, A0A0F7Z2I7, U3FCT2, A0A2D4F642, A0A2H6N9L6, A0A2D4F6S8, A0A2D4L2R1, A0A2D4L2Z9, A0A2D4L2U3, A0A2D4L2U7, A0A2D4L143, A0A2H6N9L9, A0A2D4L134, A0A2D4L146; Additional IDs concatenated into MaxPa…	1	21	29	0.00222597	0.2616	81.1666	3	30	39	0.00294119	0.3569	114.216	0.00258358	0.271463	Epidermal growth factor receptor kinase substrate 8-like protein 2-like protein OS=Agkistrodon contortrix contortrix OX=8713 PE=4 SV=1; Additional IDs concatenated into MaxParsimony group: T1E6N3, A0A0F7ZBW7, A0A0F7Z2I7, U3FCT2, A0A2D4F642, A0A2H6N9L6, A0A2D4F6S8, A0A2D4L2R1, A0A2D4L2Z9, A0A2D4L2U3, A0A2D4L2U7, A0A2D4L143, A0A2H6N9L9, A0A2D4L134, A0A2D4L146; Additional IDs concatenated into MaxPa…
ProblematicID9481	BJARALL25027_14-3-3 protein zeta delta|g.14001 ORF BJARALL25027|g.14001 BJARALL25027|m.14001 type:complete len:272 (+) BJARALL25027:182-997(+)	0	9	12	0.00249477	0.2915	40.5189	0	11	13	0.0026554	0.3247	45.1085	0.00257508	0.27057	BJARALL25027_14-3-3 protein zeta delta|g.14001 ORF BJARALL25027|g.14001 BJARALL25027|m.14001 type:complete len:272 (+) BJARALL25027:182-997(+)
ProblematicID76608	BJACESS41229_epidermal growth factor receptor kinase substrate 8-like protein 2|g.65230 ORF BJACESS41229|g.65230 BJACESS41229|m.65230 type:internal len:586 (-) BJACESS41229:10755(-)	2	16	24	0.00231139	0.253	67.1294	1	23	30	0.00283871	0.3846	91.8547	0.00257505	0.270567	BJACESS41229_epidermal growth factor receptor kinase substrate 8-like protein 2|g.65230 ORF BJACESS41229|g.65230 BJACESS41229|m.65230 type:internal len:586 (-) BJACESS41229:10755(-)
ProblematicID45377	BJARRIM01060_stomatin|g.22955 ORF BJARRIM01060|g.22955 BJARRIM01060|m.22955 type:5prime_partial len:209 (+) BJARRIM01060:1-627(+); Additional IDs concatenated into MaxParsimony group: ProblematicID30186, ProblematicID14995, ProblematicID10934, ProblematicID41316, ProblematicID26125, ProblematicID55851, A0A2D4HT25, T1DMR7	0	7	10	0.00270866	0.5769	34.8113	0	6	9	0.00239516	0.4183	28.1269	0.00255191	0.268135	BJARRIM01060_stomatin|g.22955 ORF BJARRIM01060|g.22955 BJARRIM01060|m.22955 type:5prime_partial len:209 (+) BJARRIM01060:1-627(+); Additional IDs concatenated into MaxParsimony group: ProblematicID30186, ProblematicID14995, ProblematicID10934, ProblematicID41316, ProblematicID26125, ProblematicID55851, A0A2D4HT25, T1DMR7
P68515	Bradykinin-potentiating and C-type natriuretic peptides OS=Bothrops insularis OX=8723 PE=1 SV=2; Additional IDs concatenated into MaxParsimony group: ProblematicID45577, ProblematicID45575, Q6LEM5, Q9PW56, ProblematicID39405, ProblematicID24214, ProblematicID9023, ProblematicID45578, ProblematicID24466, ProblematicID39657, ProblematicID9275, ProblematicID8455, ProblematicID38837, ProblematicID236…	0	6	13	0.00276386	0.1396	47.4527	0	6	11	0.00229775	0.1396	41.0709	0.0025308	0.265917	Bradykinin-potentiating and C-type natriuretic peptides OS=Bothrops insularis OX=8723 PE=1 SV=2; Additional IDs concatenated into MaxParsimony group: ProblematicID45577, ProblematicID45575, Q6LEM5, Q9PW56, ProblematicID39405, ProblematicID24214, ProblematicID9023, ProblematicID45578, ProblematicID24466, ProblematicID39657, ProblematicID9275, ProblematicID8455, ProblematicID38837, ProblematicID236…
A0A1L8D618	BATXCTL52 OS=Bothrops atrox OX=8725 PE=2 SV=1	0	5	7	0.00254439	0.2839	21.9363	0	5	7	0.00249989	0.2839	21.7649	0.00252214	0.265008	BATXCTL52 OS=Bothrops atrox OX=8725 PE=2 SV=1
ProblematicID10782	BJARALL27079_tyrosine 3-monooxygenase tryptophan 5-monooxygenase activation theta polypeptide|g.16249 ORF BJARALL27079|g.16249 BJARALL27079|m.16249 type:complete len:246 (-) BJARALL27079:9530690(-)	0	7	10	0.0022996	0.2449	35.0382	0	9	12	0.00271125	0.2816	37.7975	0.00250543	0.263251	BJARALL27079_tyrosine 3-monooxygenase tryptophan 5-monooxygenase activation theta polypeptide|g.16249 ORF BJARALL27079|g.16249 BJARALL27079|m.16249 type:complete len:246 (-) BJARALL27079:9530690(-)
ProblematicID51251	BJACESS06530_gammaPLA|g.11409 ORF BJACESS06530_gammaPLA|g.11409 BJACESS06530_gammaPLA|m.11409 type:5prime_partial len:260 (-) BJACESS06530_gammaPLA:3100089(-)	0	8	13	0.00282789	0.2664	39.6932	0	7	10	0.00213725	0.2664	32.1183	0.00248257	0.260849	BJACESS06530_gammaPLA|g.11409 ORF BJACESS06530_gammaPLA|g.11409 BJACESS06530_gammaPLA|m.11409 type:5prime_partial len:260 (-) BJACESS06530_gammaPLA:3100089(-)
T1DMT8	Non-histone chromosomal protein HMG07 OS=Crotalus horridus OX=35024 PE=2 SV=1	0	3	4	0.00250401	0.1667	11.2234	0	3	4	0.00246021	0.5	13.4385	0.00248211	0.260801	Non-histone chromosomal protein HMG07 OS=Crotalus horridus OX=35024 PE=2 SV=1
ProblematicID47623	BJACESS02287_CTL|g.3584 ORF BJACESS02287_CTL|g.3584 BJACESS02287_CTL|m.3584 type:5prime_partial len:181 (-) BJACESS02287_CTL:64-606(-)	0	5	7	0.00219101	0.2444	21.9363	0	7	9	0.00276774	0.3722	27.1006	0.00247937	0.260514	BJACESS02287_CTL|g.3584 ORF BJACESS02287_CTL|g.3584 BJACESS02287_CTL|m.3584 type:5prime_partial len:181 (-) BJACESS02287_CTL:64-606(-)
ProblematicID51814	BJACESS07237_LAO|g.12728 ORF BJACESS07237_LAO|g.12728 BJACESS07237_LAO|m.12728 type:3prime_partial len:172 (-) BJACESS07237_LAO:3-515(-)	0	6	8	0.0026358	0.2982	27.1367	0	4	7	0.00226599	0.2573	27.6162	0.00245089	0.257521	BJACESS07237_LAO|g.12728 ORF BJACESS07237_LAO|g.12728 BJACESS07237_LAO|m.12728 type:3prime_partial len:172 (-) BJACESS07237_LAO:3-515(-)
ProblematicID68869	BJACESS30248_V-type proton ATPase subunit B, brain isoform|g.49970 ORF BJACESS30248|g.49970 BJACESS30248|m.49970 type:internal len:93 (-) BJACESS30248:3-278(-)	1	4	4	0.00244957	0.6739	11.8245	1	3	4	0.00240673	0.5543	12.707	0.00242815	0.255132	BJACESS30248_V-type proton ATPase subunit B, brain isoform|g.49970 ORF BJACESS30248|g.49970 BJACESS30248|m.49970 type:internal len:93 (-) BJACESS30248:3-278(-)
ProblematicID51009	BJACESS06240_gammaPLA|g.10799 ORF BJACESS06240_gammaPLA|g.10799 BJACESS06240_gammaPLA|m.10799 type:5prime_partial len:278 (-) BJACESS06240_gammaPLA:2750108(-); Additional IDs concatenated into MaxParsimony group: ProblematicID44329, ProblematicID13947, ProblematicID29138, ProblematicID54013, ProblematicID54779, ProblematicID51853, ProblematicID56174, ProblematicID51843, ProblematicID51912, J3S0I2…	0	9	15	0.00305091	0.2491	46.6739	0	6	9	0.00179853	0.2491	28.7216	0.00242472	0.254771	BJACESS06240_gammaPLA|g.10799 ORF BJACESS06240_gammaPLA|g.10799 BJACESS06240_gammaPLA|m.10799 type:5prime_partial len:278 (-) BJACESS06240_gammaPLA:2750108(-); Additional IDs concatenated into MaxParsimony group: ProblematicID44329, ProblematicID13947, ProblematicID29138, ProblematicID54013, ProblematicID54779, ProblematicID51853, ProblematicID56174, ProblematicID51843, ProblematicID51912, J3S0I2…
ProblematicID50292	BJACESS05405_transgelin-2|g.9037 ORF BJACESS05405|g.9037 BJACESS05405|m.9037 type:5prime_partial len:211 (-) BJACESS05405:5590191(-); Additional IDs concatenated into MaxParsimony group: ProblematicID50345, ProblematicID50957, ProblematicID52980, ProblematicID41261, ProblematicID26070, A0A1W7RC88, ProblematicID10879, J3S9S3, T1DKG0, ProblematicID50397, ProblematicID52374, ProblematicID51725, Prob…	0	7	8	0.00214629	0.4952	27.4368	0	8	10	0.00263594	0.5905	31.7433	0.00239112	0.25124	BJACESS05405_transgelin-2|g.9037 ORF BJACESS05405|g.9037 BJACESS05405|m.9037 type:5prime_partial len:211 (-) BJACESS05405:5590191(-); Additional IDs concatenated into MaxParsimony group: ProblematicID50345, ProblematicID50957, ProblematicID52980, ProblematicID41261, ProblematicID26070, A0A1W7RC88, ProblematicID10879, J3S9S3, T1DKG0, ProblematicID50397, ProblematicID52374, ProblematicID51725, Prob…
A0A2D4Q2N3	Uncharacterized protein OS=Micrurus surinamensis OX=129470 PE=3 SV=1	1	18	24	0.00249938	0.4048	72.6832	0	16	22	0.00225103	0.4251	68.5413	0.0023752	0.249568	Uncharacterized protein OS=Micrurus surinamensis OX=129470 PE=3 SV=1
ProblematicID51414	BJACESS06733_gammaPLA|g.11752 ORF BJACESS06733_gammaPLA|g.11752 BJACESS06733_gammaPLA|m.11752 type:internal len:190 (-) BJACESS06733_gammaPLA:1-567(-)	0	7	11	0.00327906	0.2857	34.7063	0	4	5	0.00146441	0.2857	17.3297	0.00237174	0.249204	BJACESS06733_gammaPLA|g.11752 ORF BJACESS06733_gammaPLA|g.11752 BJACESS06733_gammaPLA|m.11752 type:internal len:190 (-) BJACESS06733_gammaPLA:1-567(-)
Q90Y44	Disintegrin-like halysetin OS=Gloydius halys OX=8714 PE=1 SV=1	0	6	9	0.0023918	0.3255	25.8166	0	5	9	0.00234997	0.2594	24.8438	0.00237088	0.249114	Disintegrin-like halysetin OS=Gloydius halys OX=8714 PE=1 SV=1
ProblematicID72285	BJACESS35009_V-type proton ATPase catalytic subunit A|g.56815 ORF BJACESS35009|g.56815 BJACESS35009|m.56815 type:internal len:131 (-) BJACESS35009:3-392(-)	1	4	5	0.00216693	0.5231	15.7265	1	4	6	0.00255484	0.5231	19.4361	0.00236088	0.248064	BJACESS35009_V-type proton ATPase catalytic subunit A|g.56815 ORF BJACESS35009|g.56815 BJACESS35009|m.56815 type:internal len:131 (-) BJACESS35009:3-392(-)
ProblematicID29102	BJARGLA01117_cofilin-2|g.21359 ORF BJARGLA01117|g.21359 BJARGLA01117|m.21359 type:5prime_partial len:220 (-) BJARGLA01117:5130172(-); Additional IDs concatenated into MaxParsimony group: ProblematicID44293, ProblematicID13911, ProblematicID52107, ProblematicID11467, ProblematicID41849, ProblematicID26658, ProblematicID51747, U3FD31, T1E651, A0A0B8RS31, J3S8F8, A0A098M114, A0A1W7RIC6, ProblematicI…	0	7	10	0.00257261	0.2922	31.6274	0	6	8	0.00202209	0.2922	24.9992	0.00229735	0.241388	BJARGLA01117_cofilin-2|g.21359 ORF BJARGLA01117|g.21359 BJARGLA01117|m.21359 type:5prime_partial len:220 (-) BJARGLA01117:5130172(-); Additional IDs concatenated into MaxParsimony group: ProblematicID44293, ProblematicID13911, ProblematicID52107, ProblematicID11467, ProblematicID41849, ProblematicID26658, ProblematicID51747, U3FD31, T1E651, A0A0B8RS31, J3S8F8, A0A098M114, A0A1W7RIC6, ProblematicI…
A0A1L8D668	BATXSVSP2 OS=Bothrops atrox OX=8725 PE=2 SV=1	0	6	10	0.00220079	0.1758	26.0436	0	6	11	0.00237853	0.1406	30.4148	0.00228966	0.24058	BATXSVSP2 OS=Bothrops atrox OX=8725 PE=2 SV=1
ProblematicID49316	BJACESS04218_SVMP|g.7083 ORF BJACESS04218_SVMP|g.7083 BJACESS04218_SVMP|m.7083 type:5prime_partial len:111 (-) BJACESS04218_SVMP:187-519(-)	0	3	4	0.00204873	0.4091	13.0575	0	3	5	0.00251613	0.4091	15.1982	0.00228243	0.23982	BJACESS04218_SVMP|g.7083 ORF BJACESS04218_SVMP|g.7083 BJACESS04218_SVMP|m.7083 type:5prime_partial len:111 (-) BJACESS04218_SVMP:187-519(-)
A0A2D4PPR7	Na(+)/H(+) exchange regulatory cofactor NHE-RF OS=Micrurus surinamensis OX=129470 PE=4 SV=1	0	8	15	0.00236723	0.1989	57.4464	0	7	14	0.00217078	0.1989	59.1088	0.00226901	0.23841	Na(+)/H(+) exchange regulatory cofactor NHE-RF OS=Micrurus surinamensis OX=129470 PE=4 SV=1
A0A2D4NKC5	Histone H2A (Fragment) OS=Micrurus spixii OX=129469 PE=3 SV=1; Additional IDs concatenated into MaxParsimony group: V8NSM1, V8NTL3, A0A2D4NVB2; Additional IDs concatenated into MaxParsimony group: V8NSM1, V8NTL3, A0A2D4NVB2	0	3	4	0.00203028	0.4144	10.9652	0	3	5	0.00249346	0.4144	13.9799	0.00226187	0.23766	Histone H2A (Fragment) OS=Micrurus spixii OX=129469 PE=3 SV=1; Additional IDs concatenated into MaxParsimony group: V8NSM1, V8NTL3, A0A2D4NVB2; Additional IDs concatenated into MaxParsimony group: V8NSM1, V8NTL3, A0A2D4NVB2
A0A1W7RGZ3	Glutathione S-transferase P-like protein OS=Agkistrodon contortrix contortrix OX=8713 PE=4 SV=1	1	6	8	0.00213612	0.3839	22.1997	0	6	9	0.0023611	0.4597	27.0906	0.00224861	0.236267	Glutathione S-transferase P-like protein OS=Agkistrodon contortrix contortrix OX=8713 PE=4 SV=1
ProblematicID54011	BJACESS09926_14-3-3 protein epsilon|g.18015 ORF BJACESS09926|g.18015 BJACESS09926|m.18015 type:5prime_partial len:301 (-) BJACESS09926:1330035(-)	1	8	12	0.00225361	0.2967	35.8075	1	8	12	0.00221419	0.2767	38.1763	0.0022339	0.234721	BJACESS09926_14-3-3 protein epsilon|g.18015 ORF BJACESS09926|g.18015 BJACESS09926|m.18015 type:5prime_partial len:301 (-) BJACESS09926:1330035(-)
ProblematicID24885	BJARALL25352_glutathione s-transferase p-like|g.14347 ORF BJARALL25352|g.14347 BJARALL25352|m.14347 type:5prime_partial len:227 (-) BJARALL25352:13-693(-); Additional IDs concatenated into MaxParsimony group: ProblematicID9694, ProblematicID51367, ProblematicID40076, ProblematicID52834, J3SEH3, ProblematicID51611, T1DBJ3, ProblematicID51365, U3FWW4, A0A098LZR8, V8P6Y7, ProblematicID52182, Problem…	0	6	8	0.00199434	0.4292	23.5246	0	7	10	0.00244933	0.5	29.9494	0.00222183	0.233453	BJARALL25352_glutathione s-transferase p-like|g.14347 ORF BJARALL25352|g.14347 BJARALL25352|m.14347 type:5prime_partial len:227 (-) BJARALL25352:13-693(-); Additional IDs concatenated into MaxParsimony group: ProblematicID9694, ProblematicID51367, ProblematicID40076, ProblematicID52834, J3SEH3, ProblematicID51611, T1DBJ3, ProblematicID51365, U3FWW4, A0A098LZR8, V8P6Y7, ProblematicID52182, Problem…
T1DBC9	Heat shock cognate 71 kDa protein OS=Crotalus horridus OX=35024 PE=2 SV=1; Additional IDs concatenated into MaxParsimony group: A0A1W7RGQ2, J3S4I1, U3FWU6, A0A098LZI9, ProblematicID25554, ProblematicID10363, A0A0B8RXG5, A0A0F7ZDN0, T1DKV6, A0A1W7RGQ4, A0A1W7RGR8, ProblematicID53965, A0A098LY62, U3FZF3, ProblematicID51447, J9ZZK2, A0A1W7RGP9, A0A098LZI3, J3SEJ0, T1DMS8, A0A0B8RYL0, Q4VRH8, Problem…	0	19	24	0.00208025	0.3385	74.8624	0	19	27	0.00229935	0.3569	85.3209	0.0021898	0.230088	Heat shock cognate 71 kDa protein OS=Crotalus horridus OX=35024 PE=2 SV=1; Additional IDs concatenated into MaxParsimony group: A0A1W7RGQ2, J3S4I1, U3FWU6, A0A098LZI9, ProblematicID25554, ProblematicID10363, A0A0B8RXG5, A0A0F7ZDN0, T1DKV6, A0A1W7RGQ4, A0A1W7RGR8, ProblematicID53965, A0A098LY62, U3FZF3, ProblematicID51447, J9ZZK2, A0A1W7RGP9, A0A098LZI3, J3SEJ0, T1DMS8, A0A0B8RYL0, Q4VRH8, Problem…
ProblematicID47863	BJACESS02571_SVMP|g.4081 ORF BJACESS02571_SVMP|g.4081 BJACESS02571_SVMP|m.4081 type:5prime_partial len:116 (-) BJACESS02571_SVMP:405-752(-)	1	4	4	0.00195966	0.2696	9.4389	1	5	5	0.00240673	0.487	12.5062	0.00218319	0.229393	BJACESS02571_SVMP|g.4081 ORF BJACESS02571_SVMP|g.4081 BJACESS02571_SVMP|m.4081 type:5prime_partial len:116 (-) BJACESS02571_SVMP:405-752(-)
ProblematicID36143	BJARALL14086_member ras oncogene family_RAB1A|g.8454 ORF BJARALL14086|g.8454 BJARALL14086|m.8454 type:complete len:206 (+) BJARALL14086:198-815(+); Additional IDs concatenated into MaxParsimony group: T1E593, J3SF37, A0A1W7REF0, ProblematicID5761, ProblematicID56112, ProblematicID20952, ProblematicID57278, ProblematicID61846, A0A0B8RXL2, U3FBL8, V8NN41, J3S9C7, A0A1W7RED6, U3FZ49, T1E4L0, A0A2D4F…	0	6	8	0.00219864	0.2634	26.9066	0	7	8	0.00216019	0.2927	28.9807	0.00217941	0.228996	BJARALL14086_member ras oncogene family_RAB1A|g.8454 ORF BJARALL14086|g.8454 BJARALL14086|m.8454 type:complete len:206 (+) BJARALL14086:198-815(+); Additional IDs concatenated into MaxParsimony group: T1E593, J3SF37, A0A1W7REF0, ProblematicID5761, ProblematicID56112, ProblematicID20952, ProblematicID57278, ProblematicID61846, A0A0B8RXL2, U3FBL8, V8NN41, J3S9C7, A0A1W7RED6, U3FZ49, T1E4L0, A0A2D4F…
P0C929	Snaclec bothroinsularin subunit alpha OS=Bothrops insularis OX=8723 PE=1 SV=1	0	4	5	0.0021341	0.3258	15.4708	0	4	5	0.00209677	0.3258	15.1417	0.00211543	0.222274	Snaclec bothroinsularin subunit alpha OS=Bothrops insularis OX=8723 PE=1 SV=1
ProblematicID55152	BJACESS11390_SVSP|g.20617 ORF BJACESS11390_SVSP|g.20617 BJACESS11390_SVSP|m.20617 type:3prime_partial len:187 (-) BJACESS11390_SVSP:3-560(-)	0	6	8	0.00242323	0.1505	22.9133	0	5	6	0.00178564	0.1505	16.333	0.00210444	0.221118	BJACESS11390_SVSP|g.20617 ORF BJACESS11390_SVSP|g.20617 BJACESS11390_SVSP|m.20617 type:3prime_partial len:187 (-) BJACESS11390_SVSP:3-560(-)
ProblematicID29084	BJARGLA01056_carcinoembryonic antigen-related cell adhesion molecule 6 (non-specific cross reacting antigen)|g.21336 ORF BJARGLA01056|g.21336 BJARGLA01056|m.21336 type:internal len:439 (-) BJARGLA01056:10314(-)	0	11	17	0.00218672	0.2283	53.0778	0	11	16	0.00202209	0.2283	50.4865	0.00210441	0.221115	BJARGLA01056_carcinoembryonic antigen-related cell adhesion molecule 6 (non-specific cross reacting antigen)|g.21336 ORF BJARGLA01056|g.21336 BJARGLA01056|m.21336 type:internal len:439 (-) BJARGLA01056:10314(-)
P86976	Zinc metalloproteinase barnettlysin0 OS=Bothrops barnetti OX=1051630 PE=1 SV=1	3	6	9	0.00251021	0.302	28.0088	2	4	6	0.0016442	0.2228	19.6782	0.0020772	0.218257	Zinc metalloproteinase barnettlysin0 OS=Bothrops barnetti OX=1051630 PE=1 SV=1
A2CJE4	Zinc metalloproteinase-disintegrin-like catroriarin (Fragment) OS=Crotalus atrox OX=8730 PE=2 SV=1	0	3	6	0.00193166	0.1886	20.0866	0	3	7	0.00221419	0.1886	21.3843	0.00207293	0.217807	Zinc metalloproteinase-disintegrin-like catroriarin (Fragment) OS=Crotalus atrox OX=8730 PE=2 SV=1
A0A2D4I4Y0	Uncharacterized protein (Fragment) OS=Micrurus lemniscatus lemniscatus OX=129467 PE=4 SV=1	3	3	4	0.00208667	0.1111	9.9526	2	2	4	0.00205018	0.1481	9.9915	0.00206843	0.217334	Uncharacterized protein (Fragment) OS=Micrurus lemniscatus lemniscatus OX=129467 PE=4 SV=1
ProblematicID10623	BJARALL26876_nucleobindin-2 precursor|g.15935 ORF BJARALL26876|g.15935 BJARALL26876|m.15935 type:5prime_partial len:407 (+) BJARALL26876:20222(+); Additional IDs concatenated into MaxParsimony group: ProblematicID25814, ProblematicID41005, ProblematicID52262, ProblematicID54821, A0A1W7RF79, T1DJX5, J3S4S5, ProblematicID49837, ProblematicID54019, ProblematicID52753, ProblematicID56981, A0A0B8RWZ3,…	0	15	18	0.00249784	0.2734	55.6774	0	10	12	0.0016361	0.165	39.695	0.00206697	0.217182	BJARALL26876_nucleobindin-2 precursor|g.15935 ORF BJARALL26876|g.15935 BJARALL26876|m.15935 type:5prime_partial len:407 (+) BJARALL26876:20222(+); Additional IDs concatenated into MaxParsimony group: ProblematicID25814, ProblematicID41005, ProblematicID52262, ProblematicID54821, A0A1W7RF79, T1DJX5, J3S4S5, ProblematicID49837, ProblematicID54019, ProblematicID52753, ProblematicID56981, A0A0B8RWZ3,…
ProblematicID15214	BJARALL00070_rho gdp dissociation inhibitor alpha|g.46 ORF BJARALL00070|g.46 BJARALL00070|m.46 type:complete len:205 (+) BJARALL00070:115-729(+); Additional IDs concatenated into MaxParsimony group: ProblematicID30405, ProblematicID23, ProblematicID51616, J3SF49, J3RZJ8, A0A1W7RE68, A0A2H6NJ26, V8P8L3, U3ERD9, A0A0B8RTZ1	0	6	6	0.00165706	0.4118	18.4719	0	8	9	0.00244212	0.4951	29.2101	0.00204959	0.215356	BJARALL00070_rho gdp dissociation inhibitor alpha|g.46 ORF BJARALL00070|g.46 BJARALL00070|m.46 type:complete len:205 (+) BJARALL00070:115-729(+); Additional IDs concatenated into MaxParsimony group: ProblematicID30405, ProblematicID23, ProblematicID51616, J3SF49, J3RZJ8, A0A1W7RE68, A0A2H6NJ26, V8P8L3, U3ERD9, A0A0B8RTZ1
ProblematicID49577	BJACESS04543_CTL|g.7586 ORF BJACESS04543_CTL|g.7586 BJACESS04543_CTL|m.7586 type:complete len:151 (-) BJACESS04543_CTL:56-508(-)	0	4	6	0.00225361	0.28	17.5691	0	4	5	0.00184516	0.28	13.9832	0.00204938	0.215334	BJACESS04543_CTL|g.7586 ORF BJACESS04543_CTL|g.7586 BJACESS04543_CTL|m.7586 type:complete len:151 (-) BJACESS04543_CTL:56-508(-)
ProblematicID49241	BJACESS04131_CTL|g.6926 ORF BJACESS04131_CTL|g.6926 BJACESS04131_CTL|m.6926 type:5prime_partial len:179 (-) BJACESS04131_CTL:126-662(-)	0	5	7	0.00221562	0.236	22.0383	0	5	6	0.00186589	0.236	17.5558	0.00204076	0.214427	BJACESS04131_CTL|g.6926 ORF BJACESS04131_CTL|g.6926 BJACESS04131_CTL|m.6926 type:5prime_partial len:179 (-) BJACESS04131_CTL:126-662(-)
ProblematicID18605	BJARALL08182_gdp dissociation inhibitor 2|g.5035 ORF BJARALL08182|g.5035 BJARALL08182|m.5035 type:5prime_partial len:453 (+) BJARALL08182:20360(+); Additional IDs concatenated into MaxParsimony group: ProblematicID3414, ProblematicID33796, T1D9D8, A0A0F7Z5H2, ProblematicID51809, A0A0B8RQH1, A0A1W7REA7, U3ET25, A0A2D4I786, ProblematicID53282, ProblematicID51965, J3SCD1, A0A1W7REA5, T1DJC7, A0A0B8R…	0	11	16	0.00199434	0.4027	56.3561	0	10	17	0.00208193	0.3894	60.8684	0.00203814	0.214152	BJARALL08182_gdp dissociation inhibitor 2|g.5035 ORF BJARALL08182|g.5035 BJARALL08182|m.5035 type:5prime_partial len:453 (+) BJARALL08182:20360(+); Additional IDs concatenated into MaxParsimony group: ProblematicID3414, ProblematicID33796, T1D9D8, A0A0F7Z5H2, ProblematicID51809, A0A0B8RQH1, A0A1W7REA7, U3ET25, A0A2D4I786, ProblematicID53282, ProblematicID51965, J3SCD1, A0A1W7REA5, T1DJC7, A0A0B8R…
ProblematicID51153	BJACESS06416_tropomyosin beta chain|g.11171 ORF BJACESS06416|g.11171 BJACESS06416|m.11171 type:5prime_partial len:304 (-) BJACESS06416:1450056(-); Additional IDs concatenated into MaxParsimony group: ProblematicID11475, ProblematicID41857, ProblematicID26666, A0A2D4LNY4, A0A2D4LNZ8, A0A1W7RC66, A0A0F7Z2K8, ProblematicID44125, ProblematicID13744, A0A0F7Z481, U3FAR5, J3S9S9, ProblematicID13743, Pro…	0	8	11	0.00204535	0.3168	33.5904	0	9	11	0.00200958	0.3366	34.1116	0.00202747	0.213031	BJACESS06416_tropomyosin beta chain|g.11171 ORF BJACESS06416|g.11171 BJACESS06416|m.11171 type:5prime_partial len:304 (-) BJACESS06416:1450056(-); Additional IDs concatenated into MaxParsimony group: ProblematicID11475, ProblematicID41857, ProblematicID26666, A0A2D4LNY4, A0A2D4LNZ8, A0A1W7RC66, A0A0F7Z2K8, ProblematicID44125, ProblematicID13744, A0A0F7Z481, U3FAR5, J3S9S9, ProblematicID13743, Pro…
A0A1L8D650	BATXCTL27 OS=Bothrops atrox OX=8725 PE=2 SV=1	0	4	5	0.0018533	0.1974	15.224	0	4	6	0.00218506	0.1974	16.9988	0.00201918	0.21216	BATXCTL27 OS=Bothrops atrox OX=8725 PE=2 SV=1
A0A1L8D6F9	BATXCTL28 OS=Bothrops atrox OX=8725 PE=2 SV=1	0	4	5	0.0018533	0.1974	15.224	0	4	6	0.00218506	0.1974	16.9988	0.00201918	0.21216	BATXCTL28 OS=Bothrops atrox OX=8725 PE=2 SV=1
ProblematicID45591	CTL	0	5	5	0.0018533	0.2763	13.4773	0	5	6	0.00218506	0.2763	16.013	0.00201918	0.21216	CTL
A0A1L8D6D7	BATXCTL44 OS=Bothrops atrox OX=8725 PE=2 SV=1	0	4	6	0.00218091	0.1871	18.4174	0	4	5	0.00178564	0.1871	15.0865	0.00198327	0.208387	BATXCTL44 OS=Bothrops atrox OX=8725 PE=2 SV=1
A0A1W7RJF3	Alpha-actinin-4 OS=Agkistrodon contortrix contortrix OX=8713 PE=4 SV=1; Additional IDs concatenated into MaxParsimony group: T1E7C2, J3S3X7, A0A098M1X4, A0A2H6NJ29, ProblematicID65376, A0A2D4GGV2, A0A2D4GGW5, A0A2D4Q3B0, ProblematicID11621, ProblematicID42003, ProblematicID26812, ProblematicID62647, A0A2D4K7R7, A0A2D4FW80, A0A1W7RJI5, U3F9F2, J3SDY1, A0A2D4J107, A0A2D4J119, A0A2D4Q274, T1E6K6, V8…	1	24	29	0.00180737	0.3031	96.8646	1	29	35	0.00214316	0.3363	113.965	0.00197527	0.207546	Alpha-actinin-4 OS=Agkistrodon contortrix contortrix OX=8713 PE=4 SV=1; Additional IDs concatenated into MaxParsimony group: T1E7C2, J3S3X7, A0A098M1X4, A0A2H6NJ29, ProblematicID65376, A0A2D4GGV2, A0A2D4GGW5, A0A2D4Q3B0, ProblematicID11621, ProblematicID42003, ProblematicID26812, ProblematicID62647, A0A2D4K7R7, A0A2D4FW80, A0A1W7RJI5, U3F9F2, J3SDY1, A0A2D4J107, A0A2D4J119, A0A2D4Q274, T1E6K6, V8…
ProblematicID47808	BJACESS02504_annexin A2|g.3969 ORF BJACESS02504|g.3969 BJACESS02504|m.3969 type:5prime_partial len:355 (-) BJACESS02504:3430407(-); Additional IDs concatenated into MaxParsimony group: ProblematicID41214, ProblematicID26023, ProblematicID10832, T1DDN7, A0A1W7RJC8, A0A2D4N3M1, A0A0B8RYK2, A0A0F7Z1A2, J3SE02, ProblematicID47814, ProblematicID48950, ProblematicID48330, U3FZS4, ProblematicID14924, Pr…	0	9	13	0.00206899	0.2853	35.1552	0	10	12	0.00187643	0.2966	33.999	0.00197271	0.207277	BJACESS02504_annexin A2|g.3969 ORF BJACESS02504|g.3969 BJACESS02504|m.3969 type:5prime_partial len:355 (-) BJACESS02504:3430407(-); Additional IDs concatenated into MaxParsimony group: ProblematicID41214, ProblematicID26023, ProblematicID10832, T1DDN7, A0A1W7RJC8, A0A2D4N3M1, A0A0B8RYK2, A0A0F7Z1A2, J3SE02, ProblematicID47814, ProblematicID48950, ProblematicID48330, U3FZS4, ProblematicID14924, Pr…
A0A1L8D634	BATXCTL40 OS=Bothrops atrox OX=8725 PE=2 SV=1	0	4	4	0.00144462	0.25	12.0721	0	6	7	0.00248387	0.3974	20.87	0.00196424	0.206388	BATXCTL40 OS=Bothrops atrox OX=8725 PE=2 SV=1
ProblematicID471	BJARALL01098_14-3-3 protein beta/alpha|g.682 ORF BJARALL01098|g.682 BJARALL01098|m.682 type:5prime_partial len:287 (-) BJARALL01098:2061-2921(-); Additional IDs concatenated into MaxParsimony group: ProblematicID30853, ProblematicID15662, ProblematicID54406, ProblematicID39863, ProblematicID24672, V8PHQ7, U3F9J5, T1E7G9, A0A098M121, J3S837, A0A1W7RJV1, A0A0B8RSU9, ProblematicID52751, T1E7H2, A0A0…	0	8	10	0.00196994	0.2063	30.4413	0	9	10	0.00193548	0.2378	30.4306	0.00195271	0.205176	BJARALL01098_14-3-3 protein beta/alpha|g.682 ORF BJARALL01098|g.682 BJARALL01098|m.682 type:5prime_partial len:287 (-) BJARALL01098:2061-2921(-); Additional IDs concatenated into MaxParsimony group: ProblematicID30853, ProblematicID15662, ProblematicID54406, ProblematicID39863, ProblematicID24672, V8PHQ7, U3F9J5, T1E7G9, A0A098M121, J3S837, A0A1W7RJV1, A0A0B8RSU9, ProblematicID52751, T1E7H2, A0A0…
A0A0F7Z9X4	Isocitrate dehydrogenase [NADP] OS=Crotalus adamanteus OX=8729 PE=2 SV=1; Additional IDs concatenated into MaxParsimony group: J3S4J3, A0A098LZB9, T1E5E6, V8NM39, A0A1W7RGH1, U3FWT3, A0A0B8RXE5, ProblematicID24710, ProblematicID9519, ProblematicID39901, ProblematicID62073, ProblematicID35241, ProblematicID4859, ProblematicID20050, ProblematicID59059, ProblematicID25323, ProblematicID10132, Proble…	0	11	14	0.00190063	0.2602	44.0139	0	13	15	0.00200078	0.3036	44.7707	0.0019507	0.204965	Isocitrate dehydrogenase [NADP] OS=Crotalus adamanteus OX=8729 PE=2 SV=1; Additional IDs concatenated into MaxParsimony group: J3S4J3, A0A098LZB9, T1E5E6, V8NM39, A0A1W7RGH1, U3FWT3, A0A0B8RXE5, ProblematicID24710, ProblematicID9519, ProblematicID39901, ProblematicID62073, ProblematicID35241, ProblematicID4859, ProblematicID20050, ProblematicID59059, ProblematicID25323, ProblematicID10132, Proble…
ProblematicID45646	SVSP	0	8	10	0.00218373	0.2558	29.3057	0	7	8	0.00171643	0.2364	21.4709	0.00195008	0.204899	SVSP
ProblematicID50677	BJACESS05859_SVSP|g.9948 ORF BJACESS05859_SVSP|g.9948 BJACESS05859_SVSP|m.9948 type:complete len:259 (-) BJACESS05859_SVSP:1277-2053(-); Additional IDs concatenated into MaxParsimony group: ProblematicID54380, A0A2I7YS26, ProblematicID10621, ProblematicID41003, Q5W959, ProblematicID25812, ProblematicID45645, A0A1W7RB69, ProblematicID53124, A0A2I7YSB2, A0A286S0E6, ProblematicID49913, A0A1L8D5V4, P…	0	8	9	0.00196535	0.3566	29.3928	0	7	9	0.00193098	0.3062	30.095	0.00194817	0.204699	BJACESS05859_SVSP|g.9948 ORF BJACESS05859_SVSP|g.9948 BJACESS05859_SVSP|m.9948 type:complete len:259 (-) BJACESS05859_SVSP:1277-2053(-); Additional IDs concatenated into MaxParsimony group: ProblematicID54380, A0A2I7YS26, ProblematicID10621, ProblematicID41003, Q5W959, ProblematicID25812, ProblematicID45645, A0A1W7RB69, ProblematicID53124, A0A2I7YSB2, A0A286S0E6, ProblematicID49913, A0A1L8D5V4, P…
ProblematicID46302	BJACESS00715_SVMP|g.1149 ORF BJACESS00715_SVMP|g.1149 BJACESS00715_SVMP|m.1149 type:internal len:231 (-) BJACESS00715_SVMP:3-692(-)	0	5	8	0.00195966	0.1826	23.8586	0	5	8	0.00192538	0.1826	22.7	0.00194252	0.204105	BJACESS00715_SVMP|g.1149 ORF BJACESS00715_SVMP|g.1149 BJACESS00715_SVMP|m.1149 type:internal len:231 (-) BJACESS00715_SVMP:3-692(-)
ProblematicID45625	SVMP	0	12	16	0.00188982	0.2537	52.9982	0	11	17	0.00197281	0.26	55.784	0.00193131	0.202928	SVMP
ProblematicID47733	BJACESS02419_CTL|g.3813 ORF BJACESS02419_CTL|g.3813 BJACESS02419_CTL|m.3813 type:5prime_partial len:175 (-) BJACESS02419_CTL:102-626(-); Additional IDs concatenated into MaxParsimony group: ProblematicID48229, ProblematicID47927, ProblematicID45584, ProblematicID45582, ProblematicID49204, ProblematicID47929, Q9PSM5, ProblematicID48424, ProblematicID45583, ProblematicID50383, ProblematicID68266, P…	0	4	6	0.00194276	0.2644	20.418	0	4	6	0.00190879	0.2644	21.1721	0.00192578	0.202346	BJACESS02419_CTL|g.3813 ORF BJACESS02419_CTL|g.3813 BJACESS02419_CTL|m.3813 type:5prime_partial len:175 (-) BJACESS02419_CTL:102-626(-); Additional IDs concatenated into MaxParsimony group: ProblematicID48229, ProblematicID47927, ProblematicID45584, ProblematicID45582, ProblematicID49204, ProblematicID47929, Q9PSM5, ProblematicID48424, ProblematicID45583, ProblematicID50383, ProblematicID68266, P…
ProblematicID51061	BJACESS06302_Keratin, type I cytoskeletal 19|g.10948 ORF BJACESS06302|g.10948 BJACESS06302|m.10948 type:internal len:278 (-) BJACESS06302:1-831(-)	0	8	9	0.00183055	0.3321	29.0155	0	7	10	0.00199837	0.3177	34.3475	0.00191446	0.201157	BJACESS06302_Keratin, type I cytoskeletal 19|g.10948 ORF BJACESS06302|g.10948 BJACESS06302|m.10948 type:internal len:278 (-) BJACESS06302:1-831(-)
ProblematicID46991	BJACESS01530_CTL|g.2347 ORF BJACESS01530_CTL|g.2347 BJACESS01530_CTL|m.2347 type:internal len:163 (-) BJACESS01530_CTL:1-486(-)	0	5	5	0.00173889	0.2593	13.4773	0	5	6	0.00205018	0.2593	16.013	0.00189454	0.199063	BJACESS01530_CTL|g.2347 ORF BJACESS01530_CTL|g.2347 BJACESS01530_CTL|m.2347 type:internal len:163 (-) BJACESS01530_CTL:1-486(-)
V8NTS6	Aminopeptidase (Fragment) OS=Ophiophagus hannah OX=8665 GN=ENPEP PE=3 SV=1	0	21	30	0.00196079	0.1439	79.4025	0	19	28	0.00179807	0.152	73.2691	0.00187943	0.197476	Aminopeptidase (Fragment) OS=Ophiophagus hannah OX=8665 GN=ENPEP PE=3 SV=1
ProblematicID45598	CTL_Additional IDs concatenated into MaxParsimony group: ProblematicID50714, ProblematicID50982, A0A1L8D6F1, ProblematicID50782, ProblematicID50315, ProblematicID51400, ProblematicID50858, ProblematicID50458, A0A194AQP5, T2HPS7, A0A077L861, A0A194AS97, A0A194ATM3, T1E6U4, A0A194ARX2, J3S3U5, A0A077L6M9, A0A0K8RZ50, F8S0Z0, ProblematicID50106, D2YW40, A0A194ATW0, A0A194AT10, Q8JIV8, A0A194AS94, A0…	0	3	4	0.0015024	0.3267	14.6954	0	5	6	0.00221419	0.5067	19.5889	0.0018583	0.195256	CTL_Additional IDs concatenated into MaxParsimony group: ProblematicID50714, ProblematicID50982, A0A1L8D6F1, ProblematicID50782, ProblematicID50315, ProblematicID51400, ProblematicID50858, ProblematicID50458, A0A194AQP5, T2HPS7, A0A077L861, A0A194AS97, A0A194ATM3, T1E6U4, A0A194ARX2, J3S3U5, A0A077L6M9, A0A0K8RZ50, F8S0Z0, ProblematicID50106, D2YW40, A0A194ATW0, A0A194AT10, Q8JIV8, A0A194AS94, A0…
ProblematicID28112	BJARCOR00336_isg15 ubiquitin-like modifier|g.19754 ORF BJARCOR00336|g.19754 BJARCOR00336|m.19754 type:5prime_partial len:152 (-) BJARCOR00336:353-808(-); Additional IDs concatenated into MaxParsimony group: ProblematicID43303, ProblematicID12921, ProblematicID39979, ProblematicID24788	0	4	6	0.00223868	0.4702	22.3799	0	3	4	0.00146635	0.3377	14.0183	0.00185252	0.194648	BJARCOR00336_isg15 ubiquitin-like modifier|g.19754 ORF BJARCOR00336|g.19754 BJARCOR00336|m.19754 type:5prime_partial len:152 (-) BJARCOR00336:353-808(-); Additional IDs concatenated into MaxParsimony group: ProblematicID43303, ProblematicID12921, ProblematicID39979, ProblematicID24788
J3S8S5	Glycerol-3-phosphate dehydrogenase [NAD(+)] OS=Crotalus adamanteus OX=8729 PE=2 SV=1; Additional IDs concatenated into MaxParsimony group: A0A1W7RH91, T1E5Q3, ProblematicID26026, ProblematicID41217, V8PHF4, A0A2D4LV25, ProblematicID53990, ProblematicID52774, ProblematicID53496, A0A098LYN9, A0A0B8RUL6, U3F885, A0A2H6N9F3, ProblematicID42330, ProblematicID27139, ProblematicID11948, ProblematicID589…	0	9	12	0.0019372	0.2636	37.336	0	9	11	0.00174471	0.2894	31.5232	0.00184095	0.193433	Glycerol-3-phosphate dehydrogenase [NAD(+)] OS=Crotalus adamanteus OX=8729 PE=2 SV=1; Additional IDs concatenated into MaxParsimony group: A0A1W7RH91, T1E5Q3, ProblematicID26026, ProblematicID41217, V8PHF4, A0A2D4LV25, ProblematicID53990, ProblematicID52774, ProblematicID53496, A0A098LYN9, A0A0B8RUL6, U3F885, A0A2H6N9F3, ProblematicID42330, ProblematicID27139, ProblematicID11948, ProblematicID589…
ProblematicID47750	BJACESS02437_DIESTER|g.3853 ORF BJACESS02437_DIESTER|g.3853 BJACESS02437_DIESTER|m.3853 type:internal len:168 (-) BJACESS02437_DIESTER:2-502(-)	0	4	6	0.0020242	0.2335	19.4691	0	3	5	0.00165733	0.1617	17.4876	0.00184076	0.193413	BJACESS02437_DIESTER|g.3853 ORF BJACESS02437_DIESTER|g.3853 BJACESS02437_DIESTER|m.3853 type:internal len:168 (-) BJACESS02437_DIESTER:2-502(-)
ProblematicID34263	BJARALL09354_protein disulfide-isomerase precursor|g.5703 ORF BJARALL09354|g.5703 BJARALL09354|m.5703 type:5prime_partial len:535 (-) BJARALL09354:1121-2725(-); Additional IDs concatenated into MaxParsimony group: ProblematicID19072, ProblematicID3881, J3S0G9, A0A1W7REY4, T1E4U1, ProblematicID45667, V8P8K8, Q4VRH9, ProblematicID45690, ProblematicID45751, U3FBW7, U3ERW3, ProblematicID45894, Proble…	0	14	20	0.00211012	0.3258	59.8505	0	10	15	0.00155491	0.2228	45.2673	0.00183251	0.192547	BJARALL09354_protein disulfide-isomerase precursor|g.5703 ORF BJARALL09354|g.5703 BJARALL09354|m.5703 type:5prime_partial len:535 (-) BJARALL09354:1121-2725(-); Additional IDs concatenated into MaxParsimony group: ProblematicID19072, ProblematicID3881, J3S0G9, A0A1W7REY4, T1E4U1, ProblematicID45667, V8P8K8, Q4VRH9, ProblematicID45690, ProblematicID45751, U3FBW7, U3ERW3, ProblematicID45894, Proble…
ProblematicID56910	BJACESS13744_EF-hand calcium-binding domain-containing protein 4B|g.24601 ORF BJACESS13744|g.24601 BJACESS13744|m.24601 type:internal len:416 (-) BJACESS13744:20246(-); Additional IDs concatenated into MaxParsimony group: A0A1W7RGL1, A0A0B8RXU9, ProblematicID59353, ProblematicID61570, ProblematicID29169, ProblematicID13978, ProblematicID44360, ProblematicID29155, ProblematicID13964, ProblematicID…	0	9	13	0.00176487	0.3614	39.5538	0	11	14	0.00186739	0.4169	43.2369	0.00181613	0.190825	BJACESS13744_EF-hand calcium-binding domain-containing protein 4B|g.24601 ORF BJACESS13744|g.24601 BJACESS13744|m.24601 type:internal len:416 (-) BJACESS13744:20246(-); Additional IDs concatenated into MaxParsimony group: A0A1W7RGL1, A0A0B8RXU9, ProblematicID59353, ProblematicID61570, ProblematicID29169, ProblematicID13978, ProblematicID44360, ProblematicID29155, ProblematicID13964, ProblematicID…
ProblematicID45585	CTL (~Snaclec bothrojaracin subunit alpha)	0	4	5	0.00181742	0.2774	15.4708	0	4	5	0.00178564	0.2774	15.1417	0.00180153	0.189291	CTL (~Snaclec bothrojaracin subunit alpha)
ProblematicID61505	BJACESS19975_dipeptidase 2-like|g.34647 ORF BJACESS19975|g.34647 BJACESS19975|m.34647 type:3prime_partial len:251 (-) BJACESS19975:2-751(-)	0	7	8	0.00180289	0.352	27.6246	0	6	8	0.00177135	0.268	27.7673	0.00178712	0.187777	BJACESS19975_dipeptidase 2-like|g.34647 ORF BJACESS19975|g.34647 BJACESS19975|m.34647 type:3prime_partial len:251 (-) BJACESS19975:2-751(-)
A0A1W7REB0	Radixin OS=Agkistrodon contortrix contortrix OX=8713 PE=4 SV=1	0	12	17	0.00164285	0.1715	46.4516	0	12	20	0.00189896	0.211	54.3217	0.00177091	0.186073	Radixin OS=Agkistrodon contortrix contortrix OX=8713 PE=4 SV=1
ProblematicID49790	BJACESS04801_CTL|g.8018 ORF BJACESS04801_CTL|g.8018 BJACESS04801_CTL|m.8018 type:5prime_partial len:175 (-) BJACESS04801_CTL:34-558(-)	0	4	6	0.00194276	0.2414	17.5691	0	4	5	0.00159065	0.2414	13.9832	0.00176671	0.185632	BJACESS04801_CTL|g.8018 ORF BJACESS04801_CTL|g.8018 BJACESS04801_CTL|m.8018 type:5prime_partial len:175 (-) BJACESS04801_CTL:34-558(-)
ProblematicID52358	BJACESS07898_Na(+)/H(+) exchange regulatory cofactor NHE-RF1|g.14037 ORF BJACESS07898|g.14037 BJACESS07898|m.14037 type:5prime_partial len:223 (-) BJACESS07898:11280796(-)	0	7	8	0.00203028	0.4369	27.9342	0	5	6	0.00149608	0.3423	20.4751	0.00176318	0.185261	BJACESS07898_Na(+)/H(+) exchange regulatory cofactor NHE-RF1|g.14037 ORF BJACESS07898|g.14037 BJACESS07898|m.14037 type:5prime_partial len:223 (-) BJACESS07898:11280796(-)
ProblematicID40745	BJARALL26440_heat shock protein 8|g.15516 ORF BJARALL26440|g.15516 BJARALL26440|m.15516 type:5prime_partial len:667 (-) BJARALL26440:321-2321(-)	0	18	23	0.00194568	0.3634	71.7944	0	15	19	0.00157919	0.2958	59.6935	0.00176244	0.185183	BJARALL26440_heat shock protein 8|g.15516 ORF BJARALL26440|g.15516 BJARALL26440|m.15516 type:5prime_partial len:667 (-) BJARALL26440:321-2321(-)
ProblematicID48243	BJACESS02983_CTL|g.4869 ORF BJACESS02983_CTL|g.4869 BJACESS02983_CTL|m.4869 type:5prime_partial len:177 (-) BJACESS02983_CTL:55-585(-)	0	5	5	0.00160057	0.2386	13.4773	0	5	6	0.0018871	0.2386	16.013	0.00174383	0.183229	BJACESS02983_CTL|g.4869 ORF BJACESS02983_CTL|g.4869 BJACESS02983_CTL|m.4869 type:5prime_partial len:177 (-) BJACESS02983_CTL:55-585(-)
A0A2D4MXB3	Uncharacterized protein (Fragment) OS=Micrurus spixii OX=129469 PE=4 SV=1; Additional IDs concatenated into MaxParsimony group: ProblematicID9314, ProblematicID39696, A0A2H6MZJ9, A0A2D4HDU5, A0A2D4HDV7, A0A2D4F1H4	4	4	4	0.001565	0.1597	10.5506	5	5	5	0.00192204	0.1597	13.4252	0.00174352	0.183196	Uncharacterized protein (Fragment) OS=Micrurus spixii OX=129469 PE=4 SV=1; Additional IDs concatenated into MaxParsimony group: ProblematicID9314, ProblematicID39696, A0A2H6MZJ9, A0A2D4HDU5, A0A2D4HDV7, A0A2D4F1H4
A0A0K2JNB8	BATROXRHAGIN OS=Bothrops atrox OX=8725 PE=2 SV=1	0	17	21	0.00193958	0.3098	67.9582	0	12	17	0.00154267	0.1984	45.2724	0.00174113	0.182944	BATROXRHAGIN OS=Bothrops atrox OX=8725 PE=2 SV=1
ProblematicID45654	SVSP	0	6	9	0.001973	0.2879	28.4688	0	5	7	0.00150772	0.1556	19.0541	0.00174036	0.182864	SVSP
ProblematicID45576	Bradykinin-potentiating and C-type natriuretic peptides	0	4	7	0.00153456	0.1362	22.6563	0	5	9	0.00193849	0.1401	28.9512	0.00173653	0.182461	Bradykinin-potentiating and C-type natriuretic peptides
ProblematicID44327	BJARGLA01276_keratin 19|g.21409 ORF BJARGLA01276|g.21409 BJARGLA01276|m.21409 type:5prime_partial len:323 (-) BJARGLA01276:8-976(-)	0	8	9	0.00157473	0.2702	27.8434	0	8	11	0.001891	0.3137	37.2209	0.00173286	0.182076	BJARGLA01276_keratin 19|g.21409 ORF BJARGLA01276|g.21409 BJARGLA01276|m.21409 type:5prime_partial len:323 (-) BJARGLA01276:8-976(-)
ProblematicID51822	BJACESS07246_protein S100-A11|g.12742 ORF BJACESS07246|g.12742 BJACESS07246|m.12742 type:5prime_partial len:130 (-) BJACESS07246:105-494(-); Additional IDs concatenated into MaxParsimony group: ProblematicID50993, ProblematicID7016, ProblematicID50604, ProblematicID22207, ProblematicID37398, ProblematicID51316, ProblematicID15168, ProblematicID30359, ProblematicID45550, A0A1W7RDP1, J3SF83, T1E4Z3…	0	4	4	0.00174698	0.2481	11.2888	0	4	4	0.00171643	0.2481	11.1237	0.0017317	0.181954	BJACESS07246_protein S100-A11|g.12742 ORF BJACESS07246|g.12742 BJACESS07246|m.12742 type:5prime_partial len:130 (-) BJACESS07246:105-494(-); Additional IDs concatenated into MaxParsimony group: ProblematicID50993, ProblematicID7016, ProblematicID50604, ProblematicID22207, ProblematicID37398, ProblematicID51316, ProblematicID15168, ProblematicID30359, ProblematicID45550, A0A1W7RDP1, J3SF83, T1E4Z3…
Q5W959	Snake venom serine protease HS114 OS=Bothrops jararaca OX=8724 PE=1 SV=1; Additional IDs concatenated into MaxParsimony group: ProblematicID50752, ProblematicID45645, ProblematicID53124, ProblematicID45066, ProblematicID52693, ProblematicID29875, ProblematicID45648, ProblematicID52700, ProblematicID14693, ProblematicID45075, ProblematicID29884, ProblematicID51512, ProblematicID29873, ProblematicI…	0	7	8	0.00174698	0.2481	25.2216	0	6	8	0.00171643	0.1977	26.088	0.0017317	0.181954	Snake venom serine protease HS114 OS=Bothrops jararaca OX=8724 PE=1 SV=1; Additional IDs concatenated into MaxParsimony group: ProblematicID50752, ProblematicID45645, ProblematicID53124, ProblematicID45066, ProblematicID52693, ProblematicID29875, ProblematicID45648, ProblematicID52700, ProblematicID14693, ProblematicID45075, ProblematicID29884, ProblematicID51512, ProblematicID29873, ProblematicI…
A0A2D4ENG3	Uncharacterized protein (Fragment) OS=Micrurus corallinus OX=54390 PE=4 SV=1; Additional IDs concatenated into MaxParsimony group: A0A1W7REE6, U3ERF4, T1DLM3, A0A0B8RXL4, A0A0F7Z466, A0A2D4ENG7, ProblematicID57893, A0A2H6N7F5, ProblematicID32049, ProblematicID1667, ProblematicID16858, V8P1S7, V8P8Q7, A0A2D4KZ11; Additional IDs concatenated into MaxParsimony group: T1DLM3, U3ERF4, A0A0F7Z466, A0A0…	0	6	8	0.00163305	0.221	24.0657	0	6	9	0.00180505	0.221	29.4829	0.00171905	0.180624	Uncharacterized protein (Fragment) OS=Micrurus corallinus OX=54390 PE=4 SV=1; Additional IDs concatenated into MaxParsimony group: A0A1W7REE6, U3ERF4, T1DLM3, A0A0B8RXL4, A0A0F7Z466, A0A2D4ENG7, ProblematicID57893, A0A2H6N7F5, ProblematicID32049, ProblematicID1667, ProblematicID16858, V8P1S7, V8P8Q7, A0A2D4KZ11; Additional IDs concatenated into MaxParsimony group: T1DLM3, U3ERF4, A0A0F7Z466, A0A0…
ProblematicID51301	BJACESS06598_annexin A1|g.11518 ORF BJACESS06598|g.11518 BJACESS06598|m.11518 type:complete len:343 (-) BJACESS06598:2320260(-); Additional IDs concatenated into MaxParsimony group: ProblematicID52148, ProblematicID51670, ProblematicID2263, ProblematicID17454, ProblematicID32645, A0A0K8S2G4, T1DME2, J3SBT6, A0A0K8RY78, ProblematicID52396, ProblematicID51398, ProblematicID51684, ProblematicID52453…	1	9	10	0.00164737	0.3801	30.4186	0	10	11	0.00178042	0.3743	36.824	0.0017139	0.180083	BJACESS06598_annexin A1|g.11518 ORF BJACESS06598|g.11518 BJACESS06598|m.11518 type:complete len:343 (-) BJACESS06598:2320260(-); Additional IDs concatenated into MaxParsimony group: ProblematicID52148, ProblematicID51670, ProblematicID2263, ProblematicID17454, ProblematicID32645, A0A0K8S2G4, T1DME2, J3SBT6, A0A0K8RY78, ProblematicID52396, ProblematicID51398, ProblematicID51684, ProblematicID52453…
A0A2D4NQ51	Uncharacterized protein (Fragment) OS=Micrurus surinamensis OX=129470 PE=4 SV=1; Additional IDs concatenated into MaxParsimony group: A0A2D4KLG2, A0A2H6NEI4, J3SCZ2, T1E4K3, U3F6X7, A0A1W7REC1, A0A0B8RU04, ProblematicID70290, V8P3N3; Additional IDs concatenated into MaxParsimony group: A0A2D4KLG2, A0A1W7REC1, T1E4K3, J3SCZ2, A0A2H6NEI4, U3F6X7, A0A0B8RU04, ProblematicID70290, V8P3N3	0	8	9	0.0017247	0.2381	26.0804	0	7	9	0.00169453	0.2381	26.7788	0.00170962	0.179633	Uncharacterized protein (Fragment) OS=Micrurus surinamensis OX=129470 PE=4 SV=1; Additional IDs concatenated into MaxParsimony group: A0A2D4KLG2, A0A2H6NEI4, J3SCZ2, T1E4K3, U3F6X7, A0A1W7REC1, A0A0B8RU04, ProblematicID70290, V8P3N3; Additional IDs concatenated into MaxParsimony group: A0A2D4KLG2, A0A1W7REC1, T1E4K3, J3SCZ2, A0A2H6NEI4, U3F6X7, A0A0B8RU04, ProblematicID70290, V8P3N3
A0A0B8RT61	Tubulin beta chain OS=Boiga irregularis OX=92519 PE=3 SV=1; Additional IDs concatenated into MaxParsimony group: A0A1W7RC59, U3FYU8, A0A2D4Q4N3, ProblematicID39857, ProblematicID9475, A0A1W7RC46, J3SFJ0, T1DKD8, ProblematicID56520, ProblematicID24666, A0A0F7Z029, U3EQ63, V8PB80, ProblematicID11778, ProblematicID42160, ProblematicID15975, ProblematicID9350, A0A0F7Z477, ProblematicID39732, A0A1W7RC…	0	11	14	0.00177649	0.3941	45.6035	0	9	13	0.00162075	0.3468	39.7338	0.00169862	0.178478	Tubulin beta chain OS=Boiga irregularis OX=92519 PE=3 SV=1; Additional IDs concatenated into MaxParsimony group: A0A1W7RC59, U3FYU8, A0A2D4Q4N3, ProblematicID39857, ProblematicID9475, A0A1W7RC46, J3SFJ0, T1DKD8, ProblematicID56520, ProblematicID24666, A0A0F7Z029, U3EQ63, V8PB80, ProblematicID11778, ProblematicID42160, ProblematicID15975, ProblematicID9350, A0A0F7Z477, ProblematicID39732, A0A1W7RC…
ProblematicID45588	CTL_Snaclec bothrojaracin subunit beta	0	3	5	0.00187801	0.1933	13.9482	0	3	4	0.00147613	0.1933	11.5139	0.00167707	0.176213	CTL_Snaclec bothrojaracin subunit beta
ProblematicID48424	BJACESS03181_CTL|g.5227 ORF BJACESS03181_CTL|g.5227 BJACESS03181_CTL|m.5227 type:5prime_partial len:169 (-) BJACESS03181_CTL:71-577(-)	0	3	5	0.00167679	0.1845	18.2455	0	3	5	0.00164746	0.1845	18.0258	0.00166213	0.174644	BJACESS03181_CTL|g.5227 ORF BJACESS03181_CTL|g.5227 BJACESS03181_CTL|m.5227 type:5prime_partial len:169 (-) BJACESS03181_CTL:71-577(-)
T2HRS5	Amine oxidase OS=Protobothrops flavoviridis OX=88087 PE=2 SV=1	0	10	14	0.00156191	0.1149	39.9323	0	11	16	0.00175382	0.1188	45.0285	0.00165786	0.174195	Amine oxidase OS=Protobothrops flavoviridis OX=88087 PE=2 SV=1
ProblematicID54841	BJACESS11011_ras-related protein Rab01A|g.19908 ORF BJACESS11011|g.19908 BJACESS11011|m.19908 type:5prime_partial len:237 (-) BJACESS11011:108-818(-); Additional IDs concatenated into MaxParsimony group: A0A0B8RXJ5, A0A098LZT7, J3SF34, T1D9F1, A0A1W7RED1, ProblematicID42758, ProblematicID12376, ProblematicID27567, A0A2D4JCM8, ProblematicID64023, A0A2H6NA70, V8NIT0, A0A0B8RU05, U3FZ51, A0A2D4L6C4,…	0	5	7	0.00167111	0.2415	19.4414	0	6	7	0.00164188	0.2076	18.2854	0.00165649	0.174052	BJACESS11011_ras-related protein Rab01A|g.19908 ORF BJACESS11011|g.19908 BJACESS11011|m.19908 type:5prime_partial len:237 (-) BJACESS11011:108-818(-); Additional IDs concatenated into MaxParsimony group: A0A0B8RXJ5, A0A098LZT7, J3SF34, T1D9F1, A0A1W7RED1, ProblematicID42758, ProblematicID12376, ProblematicID27567, A0A2D4JCM8, ProblematicID64023, A0A2H6NA70, V8NIT0, A0A0B8RU05, U3FZ51, A0A2D4L6C4,…
ProblematicID49553	BJACESS04515_Polyubiquitin|g.7536 ORF BJACESS04515|g.7536 BJACESS04515|m.7536 type:internal len:579 (-) BJACESS04515:20735(-); Additional IDs concatenated into MaxParsimony group: ProblematicID50363, ProblematicID49895, ProblematicID49437, U3EQ35, ProblematicID49645, ProblematicID49856, ProblematicID49584, ProblematicID49715, J3SFK6, ProblematicID49844, ProblematicID50100, ProblematicID49901, Pro…	0	6	18	0.00175454	0.0934	54.3645	0	6	16	0.00153231	0.0934	48.4038	0.00164343	0.172679	BJACESS04515_Polyubiquitin|g.7536 ORF BJACESS04515|g.7536 BJACESS04515|m.7536 type:internal len:579 (-) BJACESS04515:20735(-); Additional IDs concatenated into MaxParsimony group: ProblematicID50363, ProblematicID49895, ProblematicID49437, U3EQ35, ProblematicID49645, ProblematicID49856, ProblematicID49584, ProblematicID49715, J3SFK6, ProblematicID49844, ProblematicID50100, ProblematicID49901, Pro…
ProblematicID52428	BJACESS07978_voltage-dependent anion-selective channel protein 2|g.14208 ORF BJACESS07978|g.14208 BJACESS07978|m.14208 type:5prime_partial len:324 (-) BJACESS07978:3550326(-); Additional IDs concatenated into MaxParsimony group: ProblematicID29077, ProblematicID13886, ProblematicID44268, ProblematicID11329, ProblematicID41711, ProblematicID26520, A0A2D4KNA9, J3S3Z6, A0A2D4GY67, U3FZS6, A0A2D4KN56…	0	5	10	0.00174428	0.2384	27.6079	0	6	9	0.00154239	0.291	24.2953	0.00164334	0.172669	BJACESS07978_voltage-dependent anion-selective channel protein 2|g.14208 ORF BJACESS07978|g.14208 BJACESS07978|m.14208 type:5prime_partial len:324 (-) BJACESS07978:3550326(-); Additional IDs concatenated into MaxParsimony group: ProblematicID29077, ProblematicID13886, ProblematicID44268, ProblematicID11329, ProblematicID41711, ProblematicID26520, A0A2D4KNA9, J3S3Z6, A0A2D4GY67, U3FZS6, A0A2D4KN56…
J3SEZ3	Venom phosphodiesterase 1 OS=Crotalus adamanteus OX=8729 PE=1 SV=2	1	15	23	0.00152271	0.1786	71.5081	2	18	27	0.00175626	0.181	81.5269	0.00163948	0.172265	Venom phosphodiesterase 1 OS=Crotalus adamanteus OX=8729 PE=1 SV=2
ProblematicID10691	BJARALL26960_CRISP_crvp_agkpi ame: full=piscivorin flags: precursor|g.16066 ORF BJARALL26960|g.16066 BJARALL26960|m.16066 type:complete len:241 (+) BJARALL26960:258-980(+); Additional IDs concatenated into MaxParsimony group: ProblematicID25882, ProblematicID45579, ProblematicID41073, ProblematicID50419, ProblematicID51078, A0A1L8D673, A0A2H4N3D5, A0A0K8S072, F2Q6E6, F2Q6E8, F2Q6E9, F2Q6E5, F2Q6E…	0	7	8	0.00187801	0.2583	24.138	0	5	6	0.00138387	0.2583	17.689	0.00163094	0.171366	BJARALL26960_CRISP_crvp_agkpi ame: full=piscivorin flags: precursor|g.16066 ORF BJARALL26960|g.16066 BJARALL26960|m.16066 type:complete len:241 (+) BJARALL26960:258-980(+); Additional IDs concatenated into MaxParsimony group: ProblematicID25882, ProblematicID45579, ProblematicID41073, ProblematicID50419, ProblematicID51078, A0A1L8D673, A0A2H4N3D5, A0A0K8S072, F2Q6E6, F2Q6E8, F2Q6E9, F2Q6E5, F2Q6E…
ProblematicID10835	BJARALL27141_glycerol-3-phosphate dehydrogenase 1-like protein|g.16356 ORF BJARALL27141|g.16356 BJARALL27141|m.16356 type:5prime_partial len:311 (+) BJARALL27141:3-935(+)	0	8	11	0.00199917	0.2742	35.4153	0	7	7	0.00124995	0.2548	22.1441	0.00162456	0.170696	BJARALL27141_glycerol-3-phosphate dehydrogenase 1-like protein|g.16356 ORF BJARALL27141|g.16356 BJARALL27141|m.16356 type:5prime_partial len:311 (+) BJARALL27141:3-935(+)
ProblematicID46609	BJACESS01071_SVMP|g.1669 ORF BJACESS01071_SVMP|g.1669 BJACESS01071_SVMP|m.1669 type:5prime_partial len:88 (-) BJACESS01071_SVMP:347-610(-)	0	2	2	0.00129518	0.3218	5.5765	0	2	3	0.00190879	0.3218	8.2659	0.00160198	0.168324	BJACESS01071_SVMP|g.1669 ORF BJACESS01071_SVMP|g.1669 BJACESS01071_SVMP|m.1669 type:5prime_partial len:88 (-) BJACESS01071_SVMP:347-610(-)
A0A0F7Z726	Erythrocyte band 7 integral membrane protein OS=Crotalus adamanteus OX=8729 PE=2 SV=1	1	6	9	0.00180449	0.2918	27.7178	0	4	7	0.00137894	0.1744	19.6307	0.00159172	0.167246	Erythrocyte band 7 integral membrane protein OS=Crotalus adamanteus OX=8729 PE=2 SV=1
ProblematicID52877	BJACESS08515_SVSP|g.15225 ORF BJACESS08515_SVSP|g.15225 BJACESS08515_SVSP|m.15225 type:3prime_partial len:196 (-) BJACESS08515_SVSP:2-586(-)	0	5	7	0.00202247	0.1487	21.0671	0	4	4	0.00113548	0.1487	11.4153	0.00157898	0.165907	BJACESS08515_SVSP|g.15225 ORF BJACESS08515_SVSP|g.15225 BJACESS08515_SVSP|m.15225 type:3prime_partial len:196 (-) BJACESS08515_SVSP:2-586(-)
P81382	L-amino-acid oxidase OS=Calloselasma rhodostoma OX=8717 PE=1 SV=2	1	10	15	0.0016378	0.1298	42.5087	0	9	14	0.00150187	0.1124	39.4223	0.00156983	0.164946	L-amino-acid oxidase OS=Calloselasma rhodostoma OX=8717 PE=1 SV=2
ProblematicID33808	BJARALL08200_ras-related protein rab-5b-like|g.5052 ORF BJARALL08200|g.5052 BJARALL08200|m.5052 type:complete len:215 (-) BJARALL08200:4230067(-); Additional IDs concatenated into MaxParsimony group: ProblematicID3426, U3F6W7, ProblematicID18617, A0A1W7REB9, A0A0B8RQI3, ProblematicID65714, A0A2D4K8S8, V8PHU8, T1D9E4, J3S0L5, J3S9C8, A0A1W7REC2, ProblematicID72880	0	5	7	0.0018429	0.3318	22.1679	0	4	5	0.00129334	0.2336	15.943	0.00156812	0.164766	BJARALL08200_ras-related protein rab-5b-like|g.5052 ORF BJARALL08200|g.5052 BJARALL08200|m.5052 type:complete len:215 (-) BJARALL08200:4230067(-); Additional IDs concatenated into MaxParsimony group: ProblematicID3426, U3F6W7, ProblematicID18617, A0A1W7REB9, A0A0B8RQI3, ProblematicID65714, A0A2D4K8S8, V8PHU8, T1D9E4, J3S0L5, J3S9C8, A0A1W7REC2, ProblematicID72880
ProblematicID50332	BJACESS05452_endoplasmic reticulum chaperone BiP|g.9118 ORF BJACESS05452|g.9118 BJACESS05452|m.9118 type:5prime_partial len:696 (-) BJACESS05452:231-2318(-); Additional IDs concatenated into MaxParsimony group: J3RZN4, U3FCL7, T1DBJ9, J3S4I0, A0A0B8RUJ6, A0A1W7RH08, ProblematicID50826, contaminant_GR78_MOUSE, A0A098LYK7, contaminant_GR78_RAT, contaminant_GR78_MESAU, contaminant_GR78_HUMAN, V8NEC1…	0	17	21	0.00170236	0.3022	63.3524	0	14	18	0.00143365	0.2691	54.9059	0.00156801	0.164754	BJACESS05452_endoplasmic reticulum chaperone BiP|g.9118 ORF BJACESS05452|g.9118 BJACESS05452|m.9118 type:5prime_partial len:696 (-) BJACESS05452:231-2318(-); Additional IDs concatenated into MaxParsimony group: J3RZN4, U3FCL7, T1DBJ9, J3S4I0, A0A0B8RUJ6, A0A1W7RH08, ProblematicID50826, contaminant_GR78_MOUSE, A0A098LYK7, contaminant_GR78_RAT, contaminant_GR78_MESAU, contaminant_GR78_HUMAN, V8NEC1…
ProblematicID45613	LAO_L-amino-acid oxidase	0	8	12	0.00131024	0.1492	43.1884	1	13	17	0.0018237	0.2403	53.3175	0.00156697	0.164645	LAO_L-amino-acid oxidase
P31989	Zinc metalloproteinase/disintegrin (Fragment) OS=Bothrops jararaca OX=8724 PE=1 SV=2	0	3	4	0.00139976	0.2298	14.8738	0	3	5	0.00171909	0.2298	15.5818	0.00155942	0.163852	Zinc metalloproteinase/disintegrin (Fragment) OS=Bothrops jararaca OX=8724 PE=1 SV=2
ProblematicID58408	BJACESS15751_ras-like related protein|g.27909 ORF BJACESS15751|g.27909 BJACESS15751|m.27909 type:5prime_partial len:252 (-) BJACESS15751:1430-2185(-); Additional IDs concatenated into MaxParsimony group: A0A1W7RE89, A0A0B8RXI7, U3FW92, T1E569, J3S4Y6, A0A2D4IP98, A0A2D4L7T8, ProblematicID3944, ProblematicID19135, ProblematicID34326, ProblematicID25918, ProblematicID41109, ProblematicID10727, A0A0…	0	4	7	0.00157124	0.1355	16.6861	0	4	7	0.00154376	0.1355	18.3837	0.0015575	0.16365	BJACESS15751_ras-like related protein|g.27909 ORF BJACESS15751|g.27909 BJACESS15751|m.27909 type:5prime_partial len:252 (-) BJACESS15751:1430-2185(-); Additional IDs concatenated into MaxParsimony group: A0A1W7RE89, A0A0B8RXI7, U3FW92, T1E569, J3S4Y6, A0A2D4IP98, A0A2D4L7T8, ProblematicID3944, ProblematicID19135, ProblematicID34326, ProblematicID25918, ProblematicID41109, ProblematicID10727, A0A0…
ProblematicID55499	BJACESS11859_?immunoglobulin M heavy chain constant region|g.21417 ORF BJACESS11859|g.21417 BJACESS11859|m.21417 type:5prime_partial len:470 (-) BJACESS11859:660475(-); Additional IDs concatenated into MaxParsimony group: ProblematicID51351, ProblematicID11719, ProblematicID42101, ProblematicID26910, ProblematicID51738, ProblematicID55095, ProblematicID51624, ProblematicID53901; Additional IDs co…	2	10	14	0.0016818	0.2644	42.1637	2	9	12	0.00141633	0.226	36.172	0.00154906	0.162764	BJACESS11859_?immunoglobulin M heavy chain constant region|g.21417 ORF BJACESS11859|g.21417 BJACESS11859|m.21417 type:5prime_partial len:470 (-) BJACESS11859:660475(-); Additional IDs concatenated into MaxParsimony group: ProblematicID51351, ProblematicID11719, ProblematicID42101, ProblematicID26910, ProblematicID51738, ProblematicID55095, ProblematicID51624, ProblematicID53901; Additional IDs co…
ProblematicID46927	BJACESS01445_CTL|g.2243 ORF BJACESS01445_CTL|g.2243 BJACESS01445_CTL|m.2243 type:5prime_partial len:200 (-) BJACESS01445_CTL:134-733(-)	0	5	5	0.00141558	0.2111	13.4773	0	5	6	0.00166899	0.2111	16.013	0.00154229	0.162052	BJACESS01445_CTL|g.2243 ORF BJACESS01445_CTL|g.2243 BJACESS01445_CTL|m.2243 type:5prime_partial len:200 (-) BJACESS01445_CTL:134-733(-)
ProblematicID7058	BJARALL18003_epidermal growth factor receptor kinase substrate 8-like protein 1, partial|g.10351 ORF BJARALL18003|g.10351 BJARALL18003|m.10351 type:5prime_partial len:146 (-) BJARALL18003:62-499(-)	0	3	4	0.00155421	0.2207	11.604	0	3	4	0.00152703	0.2207	9.0644	0.00154062	0.161877	BJARALL18003_epidermal growth factor receptor kinase substrate 8-like protein 1, partial|g.10351 ORF BJARALL18003|g.10351 BJARALL18003|m.10351 type:5prime_partial len:146 (-) BJARALL18003:62-499(-)
Q5W960	Snake venom serine protease HS112 OS=Bothrops jararaca OX=8724 PE=2 SV=1; Additional IDs concatenated into MaxParsimony group: P81661, P04971, P0DJ86, ProblematicID45650, A0A1L8D5W4, Q8QG86, ProblematicID53575	2	7	8	0.00176753	0.2784	20.9289	1	5	6	0.00130247	0.1333	16.1092	0.001535	0.161286	Snake venom serine protease HS112 OS=Bothrops jararaca OX=8724 PE=2 SV=1; Additional IDs concatenated into MaxParsimony group: P81661, P04971, P0DJ86, ProblematicID45650, A0A1L8D5W4, Q8QG86, ProblematicID53575
T1E6A7	Calmodulin OS=Crotalus horridus OX=35024 PE=2 SV=1	0	3	4	0.00151249	0.2148	13.0834	0	3	4	0.00148603	0.2148	12.7732	0.00149926	0.157531	Calmodulin OS=Crotalus horridus OX=35024 PE=2 SV=1
A0A2D4NY79	Uncharacterized protein (Fragment) OS=Micrurus surinamensis OX=129470 PE=4 SV=1; Additional IDs concatenated into MaxParsimony group: A0A2D4N833, A0A2D4GAW4, A0A0F7Z268, A0A0B8RQI4, A0A098LY49, V8PJF5, A0A0B8RYL9, A0A1W7RGR9, A0A0F7Z8Y1, ProblematicID51666, U3ESV1, T1DMT8, A0A098LZL0, A0A0F7ZAJ6, ProblematicID32309, ProblematicID17118, A0A1W7RGT7, ProblematicID51415, T1E6A1, ProblematicID1927, A0…	0	4	6	0.00179809	0.1543	16.9975	0	3	4	0.00117776	0.1489	12.4284	0.00148793	0.15634	Uncharacterized protein (Fragment) OS=Micrurus surinamensis OX=129470 PE=4 SV=1; Additional IDs concatenated into MaxParsimony group: A0A2D4N833, A0A2D4GAW4, A0A0F7Z268, A0A0B8RQI4, A0A098LY49, V8PJF5, A0A0B8RYL9, A0A1W7RGR9, A0A0F7Z8Y1, ProblematicID51666, U3ESV1, T1DMT8, A0A098LZL0, A0A0F7ZAJ6, ProblematicID32309, ProblematicID17118, A0A1W7RGT7, ProblematicID51415, T1E6A1, ProblematicID1927, A0…
A0A0B8RNS9	Xaa-Pro aminopeptidase 2 OS=Boiga irregularis OX=92519 PE=3 SV=1	0	10	18	0.00148917	0.1116	52.1426	0	10	18	0.00146312	0.1116	52.0562	0.00147614	0.155102	Xaa-Pro aminopeptidase 2 OS=Boiga irregularis OX=92519 PE=3 SV=1
ProblematicID60636	BJACESS18752_V-type proton ATPase subunit B, brain isoform|g.32802 ORF BJACESS18752|g.32802 BJACESS18752|m.32802 type:5prime_partial len:475 (-) BJACESS18752:1810605(-); Additional IDs concatenated into MaxParsimony group: T1E3I4, ProblematicID39870, ProblematicID9488, ProblematicID24679, A0A2D4MYS6, U3FAJ3, A0A0B8RWD1, V8NDL7, A0A2D4F538, ProblematicID60130, A0A0F7Z338, F2X4U1, ProblematicID1866…	0	11	13	0.00154519	0.3819	39.9586	0	9	12	0.00140139	0.3439	35.9496	0.00147329	0.154802	BJACESS18752_V-type proton ATPase subunit B, brain isoform|g.32802 ORF BJACESS18752|g.32802 BJACESS18752|m.32802 type:5prime_partial len:475 (-) BJACESS18752:1810605(-); Additional IDs concatenated into MaxParsimony group: T1E3I4, ProblematicID39870, ProblematicID9488, ProblematicID24679, A0A2D4MYS6, U3FAJ3, A0A0B8RWD1, V8NDL7, A0A2D4F538, ProblematicID60130, A0A0F7Z338, F2X4U1, ProblematicID1866…
A0A194ASJ6	Metalloproteinase type III 3a OS=Sistrurus tergeminus OX=8757 PE=3 SV=1	0	13	16	0.00147778	0.2148	46.1136	0	11	16	0.00145193	0.1639	42.7951	0.00146485	0.153915	Metalloproteinase type III 3a OS=Sistrurus tergeminus OX=8757 PE=3 SV=1
ProblematicID41918	BJARALL28119_nucleoside diphosphate kinase a|g.17674 ORF BJARALL28119|g.17674 BJARALL28119|m.17674 type:complete len:154 (-) BJARALL28119:126-587(-); Additional IDs concatenated into MaxParsimony group: A0A1W7RFE6, ProblematicID26727, ProblematicID47782, ProblematicID11536, ProblematicID48299, ProblematicID47839, V8NNE3, U3TBX5, U3ES40, J3SCS2, A0A0B8RU86, T1DM92, ProblematicID48098, ProblematicI…	0	4	5	0.00184118	0.3856	16.6838	0	2	3	0.00108539	0.2353	9.5791	0.00146329	0.153751	BJARALL28119_nucleoside diphosphate kinase a|g.17674 ORF BJARALL28119|g.17674 BJARALL28119|m.17674 type:complete len:154 (-) BJARALL28119:126-587(-); Additional IDs concatenated into MaxParsimony group: A0A1W7RFE6, ProblematicID26727, ProblematicID47782, ProblematicID11536, ProblematicID48299, ProblematicID47839, V8NNE3, U3TBX5, U3ES40, J3SCS2, A0A0B8RU86, T1DM92, ProblematicID48098, ProblematicI…
ProblematicID54752	BJACESS10889_tubulin beta|g.19691 ORF BJACESS10889|g.19691 BJACESS10889|m.19691 type:internal len:461 (-) BJACESS10889:20381(-)	0	9	12	0.00146974	0.3413	39.5043	0	8	12	0.00144404	0.2957	36.5882	0.00145689	0.153079	BJACESS10889_tubulin beta|g.19691 ORF BJACESS10889|g.19691 BJACESS10889|m.19691 type:internal len:461 (-) BJACESS10889:20381(-)
ProblematicID13904	BJARGLA01097_aldolase fructose-bisphosphate|g.21351 ORF BJARGLA01097|g.21351 BJARGLA01097|m.21351 type:5prime_partial len:368 (-) BJARGLA01097:1080211(-); Additional IDs concatenated into MaxParsimony group: ProblematicID29095, ProblematicID44286, A0A1W7RJE7, ProblematicID51224, ProblematicID27050, ProblematicID11859, J3S3Z1, ProblematicID42241, T1DDS9, ProblematicID10027, ProblematicID25218, Pro…	0	7	9	0.00138164	0.2779	29.2499	0	7	10	0.0015083	0.2861	31.8107	0.00144497	0.151827	BJARGLA01097_aldolase fructose-bisphosphate|g.21351 ORF BJARGLA01097|g.21351 BJARGLA01097|m.21351 type:5prime_partial len:368 (-) BJARGLA01097:1080211(-); Additional IDs concatenated into MaxParsimony group: ProblematicID29095, ProblematicID44286, A0A1W7RJE7, ProblematicID51224, ProblematicID27050, ProblematicID11859, J3S3Z1, ProblematicID42241, T1DDS9, ProblematicID10027, ProblematicID25218, Pro…
A0A0A1WCY6	Amine oxidase OS=Echis coloratus OX=64175 PE=2 SV=1	0	7	11	0.00122965	0.0615	32.4314	0	10	15	0.00164746	0.1151	43.7727	0.00143856	0.151152	Amine oxidase OS=Echis coloratus OX=64175 PE=2 SV=1
A0A2D4LDL3	Uncharacterized protein (Fragment) OS=Micrurus spixii OX=129469 PE=4 SV=1	4	5	8	0.00154357	0.1575	26.061	3	4	7	0.001327	0.1027	21.3591	0.00143528	0.150809	Uncharacterized protein (Fragment) OS=Micrurus spixii OX=129469 PE=4 SV=1
ProblematicID57535	BJACESS14565_probable low affinity copper uptake protein 2|g.25983 ORF BJACESS14565|g.25983 BJACESS14565|m.25983 type:5prime_partial len:196 (-) BJACESS14565:298-885(-); Additional IDs concatenated into MaxParsimony group: ProblematicID58415, ProblematicID14091, ProblematicID29282, ProblematicID44473, U3FD72, T1DND1, A0A0F7ZEB0, J3RYX1, A0A0K8RY74; Additional IDs concatenated into MaxParsimony gr…	0	4	5	0.00144462	0.2051	20.4751	0	4	5	0.00141935	0.2051	20.7131	0.00143199	0.150462	BJACESS14565_probable low affinity copper uptake protein 2|g.25983 ORF BJACESS14565|g.25983 BJACESS14565|m.25983 type:5prime_partial len:196 (-) BJACESS14565:298-885(-); Additional IDs concatenated into MaxParsimony group: ProblematicID58415, ProblematicID14091, ProblematicID29282, ProblematicID44473, U3FD72, T1DND1, A0A0F7ZEB0, J3RYX1, A0A0K8RY74; Additional IDs concatenated into MaxParsimony gr…
ProblematicID50995	BJACESS06224_aquaporin-5|g.10771 ORF BJACESS06224|g.10771 BJACESS06224|m.10771 type:5prime_partial len:315 (-) BJACESS06224:1707-2651(-); Additional IDs concatenated into MaxParsimony group: ProblematicID13852, ProblematicID29043, ProblematicID44234, ProblematicID50331, ProblematicID53960, ProblematicID53670, ProblematicID51944, V8PD28, A0A2D4MXQ6, A0A098M0J1, U3FXG5, T1E793, J3RYE8, A0A1W7RJ96, …	0	5	9	0.00161485	0.0924	24.9621	0	3	7	0.00123402	0.0924	20.8387	0.00142443	0.149669	BJACESS06224_aquaporin-5|g.10771 ORF BJACESS06224|g.10771 BJACESS06224|m.10771 type:5prime_partial len:315 (-) BJACESS06224:1707-2651(-); Additional IDs concatenated into MaxParsimony group: ProblematicID13852, ProblematicID29043, ProblematicID44234, ProblematicID50331, ProblematicID53960, ProblematicID53670, ProblematicID51944, V8PD28, A0A2D4MXQ6, A0A098M0J1, U3FXG5, T1E793, J3RYE8, A0A1W7RJ96, …
A0A0B8RWW4	Protein disulfide-isomerase OS=Boiga irregularis OX=92519 PE=3 SV=1	2	12	16	0.00175378	0.2607	45.4946	1	8	10	0.00107694	0.1537	26.7876	0.00141536	0.148715	Protein disulfide-isomerase OS=Boiga irregularis OX=92519 PE=3 SV=1
ProblematicID52796	BJACESS08407_alpha-enolase|g.15057 ORF BJACESS08407|g.15057 BJACESS08407|m.15057 type:complete len:435 (-) BJACESS08407:4710775(-); Additional IDs concatenated into MaxParsimony group: ProblematicID21662, ProblematicID6471, A0A1W7RJI2, ProblematicID36853, T1DDS0, J3SBT0, ProblematicID24570, ProblematicID39761, ProblematicID9379, A0A0K8S435, A0A098M1T2, A0A0B8RYL7, U3FZJ5, A0A2D4MJC6, A0A2D4P3I8, …	0	7	10	0.00129816	0.2488	34.0155	0	9	12	0.00153055	0.3041	39.4353	0.00141435	0.14861	BJACESS08407_alpha-enolase|g.15057 ORF BJACESS08407|g.15057 BJACESS08407|m.15057 type:complete len:435 (-) BJACESS08407:4710775(-); Additional IDs concatenated into MaxParsimony group: ProblematicID21662, ProblematicID6471, A0A1W7RJI2, ProblematicID36853, T1DDS0, J3SBT0, ProblematicID24570, ProblematicID39761, ProblematicID9379, A0A0K8S435, A0A098M1T2, A0A0B8RYL7, U3FZJ5, A0A2D4MJC6, A0A2D4P3I8, …
A0A0B8RXJ3	Guanine nucleotide-binding protein subunit alpha01 OS=Boiga irregularis OX=92519 PE=4 SV=1; Additional IDs concatenated into MaxParsimony group: A0A0K8RUQ0, A0A0F7Z958, A0A098LYA3, V8NH71, A0A2H6N475, ProblematicID8892, ProblematicID24083, ProblematicID39274, A0A0B8RUJ3, ProblematicID65463, A0A2D4KF63, A0A2D4JTJ2, A0A2D4JBH1	0	8	11	0.0017263	0.3092	33.7308	0	5	7	0.00107934	0.1866	25.7048	0.00140282	0.147398	Guanine nucleotide-binding protein subunit alpha01 OS=Boiga irregularis OX=92519 PE=4 SV=1; Additional IDs concatenated into MaxParsimony group: A0A0K8RUQ0, A0A0F7Z958, A0A098LYA3, V8NH71, A0A2H6N475, ProblematicID8892, ProblematicID24083, ProblematicID39274, A0A0B8RUJ3, ProblematicID65463, A0A2D4KF63, A0A2D4JTJ2, A0A2D4JBH1
ProblematicID55757	BJACESS12193_methanethiol oxidase|g.22028 ORF BJACESS12193|g.22028 BJACESS12193|m.22028 type:internal len:260 (-) BJACESS12193:2-778(-)	0	4	7	0.00152271	0.2201	20.8847	0	5	6	0.00128235	0.2625	17.7999	0.00140253	0.147367	BJACESS12193_methanethiol oxidase|g.22028 ORF BJACESS12193|g.22028 BJACESS12193|m.22028 type:internal len:260 (-) BJACESS12193:2-778(-)
ProblematicID20005	BJARALL11833_hbb2_najna ame: full=hemoglobin subunit beta-2 ame: full=beta-2-globin ame: full=hemoglobin beta-2 chain ame: full=hemoglobin beta-ii chain|g.7077 ORF BJARALL11833|g.7077 BJARALL11833|m.7077 type:internal len:161 (+) BJARALL11833:2-481(+); Additional IDs concatenated into MaxParsimony group: ProblematicID35196, ProblematicID4814	0	4	5	0.00176063	0.4062	15.6566	0	3	3	0.0010379	0.3312	9.2643	0.00139927	0.147024	BJARALL11833_hbb2_najna ame: full=hemoglobin subunit beta-2 ame: full=beta-2-globin ame: full=hemoglobin beta-2 chain ame: full=hemoglobin beta-ii chain|g.7077 ORF BJARALL11833|g.7077 BJARALL11833|m.7077 type:internal len:161 (+) BJARALL11833:2-481(+); Additional IDs concatenated into MaxParsimony group: ProblematicID35196, ProblematicID4814
ProblematicID39780	BJARALL24912_aldolase fructose-bisphosphate|g.13853 ORF BJARALL24912|g.13853 BJARALL24912|m.13853 type:complete len:365 (-) BJARALL24912:3190413(-)	0	6	8	0.00123825	0.2253	26.7121	0	7	10	0.00152074	0.2885	32.1473	0.00137949	0.144946	BJARALL24912_aldolase fructose-bisphosphate|g.13853 ORF BJARALL24912|g.13853 BJARALL24912|m.13853 type:complete len:365 (-) BJARALL24912:3190413(-)
ProblematicID43544	BJARCOR01570_profilin 1|g.20171 ORF BJARCOR01570|g.20171 BJARCOR01570|m.20171 type:5prime_partial len:184 (+) BJARCOR01570:2-553(+); Additional IDs concatenated into MaxParsimony group: ProblematicID28353, ProblematicID13162	0	3	4	0.00123148	0.2678	13.2696	0	4	5	0.00151243	0.2787	17.8438	0.00137195	0.144154	BJARCOR01570_profilin 1|g.20171 ORF BJARCOR01570|g.20171 BJARCOR01570|m.20171 type:5prime_partial len:184 (+) BJARCOR01570:2-553(+); Additional IDs concatenated into MaxParsimony group: ProblematicID28353, ProblematicID13162
A0A2D4HLN4	Uncharacterized protein OS=Micrurus lemniscatus lemniscatus OX=129467 PE=4 SV=1	0	5	5	0.00138089	0.3088	15.6083	1	5	5	0.00135673	0.2402	14.8343	0.00136881	0.143824	Uncharacterized protein OS=Micrurus lemniscatus lemniscatus OX=129467 PE=4 SV=1
T1DLH7	Rho GDP-dissociation inhibitor 1-like protein OS=Crotalus horridus OX=35024 PE=2 SV=1	0	5	5	0.00138089	0.2892	15.4112	0	5	5	0.00135673	0.2892	15.1799	0.00136881	0.143824	Rho GDP-dissociation inhibitor 1-like protein OS=Crotalus horridus OX=35024 PE=2 SV=1
ProblematicID53514	BJACESS09298_heat shock-related 70 kDa protein 2|g.16822 ORF BJACESS09298|g.16822 BJACESS09298|m.16822 type:5prime_partial len:657 (-) BJACESS09298:253-2223(-)	0	14	16	0.00137415	0.2424	47.2524	0	13	16	0.00135012	0.221	45.6669	0.00136213	0.143123	BJACESS09298_heat shock-related 70 kDa protein 2|g.16822 ORF BJACESS09298|g.16822 BJACESS09298|m.16822 type:5prime_partial len:657 (-) BJACESS09298:253-2223(-)
ProblematicID54541	BJACESS10608_?immunoglobulin M heavy chain constant region|g.19248 ORF BJACESS10608|g.19248 BJACESS10608|m.19248 type:5prime_partial len:374 (-) BJACESS10608:2600381(-)	1	7	10	0.00151046	0.2145	28.4586	1	6	8	0.00118723	0.1743	25.1104	0.00134885	0.141727	BJACESS10608_?immunoglobulin M heavy chain constant region|g.19248 ORF BJACESS10608|g.19248 BJACESS10608|m.19248 type:5prime_partial len:374 (-) BJACESS10608:2600381(-)
ProblematicID10052	BJARALL26005_lactate dehydrogenase b|g.14956 ORF BJARALL26005|g.14956 BJARALL26005|m.14956 type:5prime_partial len:378 (-) BJARALL26005:2010334(-); Additional IDs concatenated into MaxParsimony group: ProblematicID40434, ProblematicID51793, ProblematicID25243, ProblematicID50496, ProblematicID50616, A0A1W7RGA0, A0A098LZ57, T1DB11, A0A0B8RRA6, J3SEL5, ProblematicID42397, ProblematicID27206, Proble…	0	7	9	0.00134499	0.1538	29.3062	0	7	9	0.00132147	0.1538	28.9514	0.00133323	0.140086	BJARALL26005_lactate dehydrogenase b|g.14956 ORF BJARALL26005|g.14956 BJARALL26005|m.14956 type:5prime_partial len:378 (-) BJARALL26005:2010334(-); Additional IDs concatenated into MaxParsimony group: ProblematicID40434, ProblematicID51793, ProblematicID25243, ProblematicID50496, ProblematicID50616, A0A1W7RGA0, A0A098LZ57, T1DB11, A0A0B8RRA6, J3SEL5, ProblematicID42397, ProblematicID27206, Proble…
A0A1L8D5X9	BATXSVMPIII1 OS=Bothrops atrox OX=8725 PE=2 SV=1	0	12	15	0.00138315	0.1948	46.7701	0	12	14	0.00126836	0.162	41.5596	0.00132575	0.1393	BATXSVMPIII1 OS=Bothrops atrox OX=8725 PE=2 SV=1
Q5W958	Venom serine proteinase-like HS120 OS=Bothrops jararaca OX=8724 PE=2 SV=1	3	5	6	0.00133613	0.1344	15.7076	3	5	6	0.00131276	0.1344	15.6479	0.00132445	0.139163	Venom serine proteinase-like HS120 OS=Bothrops jararaca OX=8724 PE=2 SV=1
ProblematicID56974	BJACESS13827_syntenin0|g.24730 ORF BJACESS13827|g.24730 BJACESS13827|m.24730 type:5prime_partial len:339 (-) BJACESS13827:5610577(-); Additional IDs concatenated into MaxParsimony group: ProblematicID63095, ProblematicID30807, ProblematicID425, ProblematicID15616, A0A1W7RCV8, A0A2D4PIL8, T1E4M0, J3SFD5, U3EQM7, V8NZF0, A0A0B8RTI2; Additional IDs concatenated into MaxParsimony group: ProblematicID…	0	4	5	0.000833435	0.2041	14.9446	0	8	11	0.00180149	0.2899	31.6924	0.00131746	0.138429	BJACESS13827_syntenin0|g.24730 ORF BJACESS13827|g.24730 BJACESS13827|m.24730 type:5prime_partial len:339 (-) BJACESS13827:5610577(-); Additional IDs concatenated into MaxParsimony group: ProblematicID63095, ProblematicID30807, ProblematicID425, ProblematicID15616, A0A1W7RCV8, A0A2D4PIL8, T1E4M0, J3SFD5, U3EQM7, V8NZF0, A0A0B8RTI2; Additional IDs concatenated into MaxParsimony group: ProblematicID…
ProblematicID51351	BJACESS06654_immunoglobulin M heavy chain constant region|g.11627 ORF BJACESS06654|g.11627 BJACESS06654|m.11627 type:5prime_partial len:468 (-) BJACESS06654:2120615(-)	0	9	12	0.00144771	0.2398	38.3527	0	8	10	0.00118533	0.2013	32.9744	0.00131652	0.13833	BJACESS06654_immunoglobulin M heavy chain constant region|g.11627 ORF BJACESS06654|g.11627 BJACESS06654|m.11627 type:5prime_partial len:468 (-) BJACESS06654:2120615(-)
A0A0B8RS52	Programmed cell death protein 10 OS=Boiga irregularis OX=92519 PE=4 SV=1; Additional IDs concatenated into MaxParsimony group: A0A0F7Z112, A0A1W7RIH1, J3S450, T1E6Y7, A0A2D4JB88, ProblematicID56506, A0A2D4H450, V8P2H9, A0A098M186	0	3	3	0.000797267	0.2689	10.2763	0	6	7	0.00182775	0.3774	19.8376	0.00131251	0.137908	Programmed cell death protein 10 OS=Boiga irregularis OX=92519 PE=4 SV=1; Additional IDs concatenated into MaxParsimony group: A0A0F7Z112, A0A1W7RIH1, J3S450, T1E6Y7, A0A2D4JB88, ProblematicID56506, A0A2D4H450, V8P2H9, A0A098M186
A0A1W7RJ54	ATPase, H+ transporting, lysosomal 70kDa, V1 subunit A OS=Agkistrodon contortrix contortrix OX=8713 PE=3 SV=1; Additional IDs concatenated into MaxParsimony group: J3S1P1, A0A0F7ZAP2, T1DMC0, A0A0B8RZM9, A0A2D4GE42, U3F5J5, V8P3Y7, A0A098M1N2, A0A0F7Z856, ProblematicID25100, ProblematicID9909, ProblematicID40291, ProblematicID77687, ProblematicID72075, ProblematicID42777, ProblematicID27586, Prob…	0	11	14	0.00127838	0.2723	42.21	0	10	15	0.00134574	0.269	48.3007	0.00131206	0.137861	ATPase, H+ transporting, lysosomal 70kDa, V1 subunit A OS=Agkistrodon contortrix contortrix OX=8713 PE=3 SV=1; Additional IDs concatenated into MaxParsimony group: J3S1P1, A0A0F7ZAP2, T1DMC0, A0A0B8RZM9, A0A2D4GE42, U3F5J5, V8P3Y7, A0A098M1N2, A0A0F7Z856, ProblematicID25100, ProblematicID9909, ProblematicID40291, ProblematicID77687, ProblematicID72075, ProblematicID42777, ProblematicID27586, Prob…
ProblematicID62040	BJACESS20680_histidine triad nucleotide-binding protein 1|g.35814 ORF BJACESS20680|g.35814 BJACESS20680|m.35814 type:5prime_partial len:129 (-) BJACESS20680:112-498(-); Additional IDs concatenated into MaxParsimony group: T1DKX6; Additional IDs concatenated into MaxParsimony group: T1DKX6	1	3	3	0.00132047	0.5	10.8931	1	3	3	0.00129738	0.5	10.7567	0.00130893	0.137532	BJACESS20680_histidine triad nucleotide-binding protein 1|g.35814 ORF BJACESS20680|g.35814 BJACESS20680|m.35814 type:5prime_partial len:129 (-) BJACESS20680:112-498(-); Additional IDs concatenated into MaxParsimony group: T1DKX6; Additional IDs concatenated into MaxParsimony group: T1DKX6
ProblematicID45650	Snake venom serine protease BITS01A	0	3	5	0.00109611	0.0934	15.0176	0	4	7	0.00150772	0.0934	20.0984	0.00130192	0.136795	Snake venom serine protease BITS01A
Q5XUW8	Zinc metalloproteinase/disintegrin OS=Bothrops insularis OX=8723 PE=1 SV=1	0	8	11	0.00130198	0.208	38.0183	0	8	11	0.00127921	0.1933	32.6929	0.00129059	0.135606	Zinc metalloproteinase/disintegrin OS=Bothrops insularis OX=8723 PE=1 SV=1
ProblematicID53528	BJACESS09313_brain-specific angiogenesis inhibitor 1-associated protein 2-like protein 1|g.16863 ORF BJACESS09313|g.16863 BJACESS09313|m.16863 type:complete len:391 (-) BJACESS09313:810253(-)	0	8	10	0.00144462	0.3179	31.3196	0	8	8	0.00113548	0.3179	23.9697	0.00129005	0.135549	BJACESS09313_brain-specific angiogenesis inhibitor 1-associated protein 2-like protein 1|g.16863 ORF BJACESS09313|g.16863 BJACESS09313|m.16863 type:complete len:391 (-) BJACESS09313:810253(-)
A0A0K8RXI9	Brain-specific angiogenesis inhibitor 1-associated protein 2-like protein 1 OS=Crotalus horridus OX=35024 PE=4 SV=1; Additional IDs concatenated into MaxParsimony group: J3RYG0, A0A2H6NAP2, ProblematicID52762, A0A2D4IKX8, A0A2D4IKY6, A0A2D4P9X2, A0A098M0L8, ProblematicID53875, A0A0B8RYF7, V8NNS0, ProblematicID15425, ProblematicID234, ProblematicID30616, ProblematicID37450, ProblematicID7068, Prob…	1	10	12	0.00134143	0.2579	33.5511	0	9	11	0.00120814	0.2579	30.8011	0.00127479	0.133945	Brain-specific angiogenesis inhibitor 1-associated protein 2-like protein 1 OS=Crotalus horridus OX=35024 PE=4 SV=1; Additional IDs concatenated into MaxParsimony group: J3RYG0, A0A2H6NAP2, ProblematicID52762, A0A2D4IKX8, A0A2D4IKY6, A0A2D4P9X2, A0A098M0L8, ProblematicID53875, A0A0B8RYF7, V8NNS0, ProblematicID15425, ProblematicID234, ProblematicID30616, ProblematicID37450, ProblematicID7068, Prob…
ProblematicID29044	BJARGLA00898_dipeptidase 2|g.21260 ORF BJARGLA00898|g.21260 BJARGLA00898|m.21260 type:complete len:418 (-) BJARGLA00898:4440697(-); Additional IDs concatenated into MaxParsimony group: ProblematicID44235, ProblematicID13853, ProblematicID59749, ProblematicID60835, ProblematicID65778, J3SEA2, A0A2H6N9S5, V8NS94	0	8	10	0.00135108	0.211	32.7377	0	6	9	0.00119471	0.1607	30.4363	0.0012729	0.133746	BJARGLA00898_dipeptidase 2|g.21260 ORF BJARGLA00898|g.21260 BJARGLA00898|m.21260 type:complete len:418 (-) BJARGLA00898:4440697(-); Additional IDs concatenated into MaxParsimony group: ProblematicID44235, ProblematicID13853, ProblematicID59749, ProblematicID60835, ProblematicID65778, J3SEA2, A0A2H6N9S5, V8NS94
ProblematicID43559	BJARCOR01680_superoxide dismutase|g.20198 ORF BJARCOR01680|g.20198 BJARCOR01680|m.20198 type:5prime_partial len:177 (-) BJARCOR01680:190-720(-); Additional IDs concatenated into MaxParsimony group: ProblematicID13177, ProblematicID28368, ProblematicID9710, ProblematicID24901, ProblematicID40092, ProblematicID13735, ProblematicID44117, ProblematicID28926, ProblematicID51280	0	2	5	0.00160057	0.4205	21.5741	0	2	3	0.000943548	0.4205	12.4898	0.00127206	0.133658	BJARCOR01680_superoxide dismutase|g.20198 ORF BJARCOR01680|g.20198 BJARCOR01680|m.20198 type:5prime_partial len:177 (-) BJARCOR01680:190-720(-); Additional IDs concatenated into MaxParsimony group: ProblematicID13177, ProblematicID28368, ProblematicID9710, ProblematicID24901, ProblematicID40092, ProblematicID13735, ProblematicID44117, ProblematicID28926, ProblematicID51280
ProblematicID55473	BJACESS11826_protein/nucleic acid deglycase DJ-1|g.21346 ORF BJACESS11826|g.21346 BJACESS11826|m.21346 type:5prime_partial len:198 (-) BJACESS11826:126-719(-); Additional IDs concatenated into MaxParsimony group: ProblematicID53095, ProblematicID32229, ProblematicID1847, ProblematicID17038, J3SC36, A0A0K8S1J2, ProblematicID52264, A0A1W7REJ4, ProblematicID14999, ProblematicID30190, ProblematicID45…	0	2	3	0.000857972	0.0812	10.0477	0	5	6	0.00168593	0.3401	18.8118	0.00127195	0.133647	BJACESS11826_protein/nucleic acid deglycase DJ0|g.21346 ORF BJACESS11826|g.21346 BJACESS11826|m.21346 type:5prime_partial len:198 (-) BJACESS11826:126-719(-); Additional IDs concatenated into MaxParsimony group: ProblematicID53095, ProblematicID32229, ProblematicID1847, ProblematicID17038, J3SC36, A0A0K8S1J2, ProblematicID52264, A0A1W7REJ4, ProblematicID14999, ProblematicID30190, ProblematicID453…
ProblematicID50262	BJACESS05365_SVMP|g.8971 ORF BJACESS05365_SVMP|g.8971 BJACESS05365_SVMP|m.8971 type:internal len:244 (-) BJACESS05365_SVMP:2-730(-)	0	4	7	0.00162297	0.2222	26.8659	0	3	4	0.00091119	0.1235	16.6533	0.00126708	0.133135	BJACESS05365_SVMP|g.8971 ORF BJACESS05365_SVMP|g.8971 BJACESS05365_SVMP|m.8971 type:internal len:244 (-) BJACESS05365_SVMP:2-730(-)
A0A1L8D630	BATXCTL42 OS=Bothrops atrox OX=8725 PE=2 SV=1	1	3	5	0.00181742	0.0903	15.6659	0	2	2	0.000714255	0.0903	6.1652	0.00126584	0.133005	BATXCTL42 OS=Bothrops atrox OX=8725 PE=2 SV=1
ProblematicID13873	BJARGLA00961_profilin 2|g.21305 ORF BJARGLA00961|g.21305 BJARGLA00961|m.21305 type:5prime_partial len:178 (-) BJARGLA00961:11140647(-); Additional IDs concatenated into MaxParsimony group: ProblematicID29064, ProblematicID44255, A0A0B8RXQ0, T1E4N7, A0A2H6NGN1, U3F716, J3SCX7, A0A1W7REJ3, A0A2H6NGP8; Additional IDs concatenated into MaxParsimony group: ProblematicID29064, ProblematicID44255, T1E4N…	0	4	5	0.00159153	0.1977	15.5144	0	3	3	0.000938217	0.1356	8.1898	0.00126487	0.132903	BJARGLA00961_profilin 2|g.21305 ORF BJARGLA00961|g.21305 BJARGLA00961|m.21305 type:5prime_partial len:178 (-) BJARGLA00961:11140647(-); Additional IDs concatenated into MaxParsimony group: ProblematicID29064, ProblematicID44255, A0A0B8RXQ0, T1E4N7, A0A2H6NGN1, U3F716, J3SCX7, A0A1W7REJ3, A0A2H6NGP8; Additional IDs concatenated into MaxParsimony group: ProblematicID29064, ProblematicID44255, T1E4N…
J3S4A8	EH domain-containing protein 3 OS=Crotalus adamanteus OX=8729 PE=2 SV=1	0	11	14	0.00147432	0.2299	37.87	0	10	10	0.00103467	0.2374	27.5403	0.0012545	0.131813	EH domain-containing protein 3 OS=Crotalus adamanteus OX=8729 PE=2 SV=1
ProblematicID3966	BJARALL09546_fatty acid-binding epidermal|g.5831 ORF BJARALL09546|g.5831 BJARALL09546|m.5831 type:complete len:136 (-) BJARALL09546:107-514(-); Additional IDs concatenated into MaxParsimony group: ProblematicID69560, ProblematicID19157, ProblematicID34348; Additional IDs concatenated into MaxParsimony group: ProblematicID69560, ProblematicID19157, ProblematicID34348	0	3	3	0.001252	0.363	11.3085	0	2	3	0.00123011	0.363	15.7033	0.00124106	0.130401	BJARALL09546_fatty acid-binding epidermal|g.5831 ORF BJARALL09546|g.5831 BJARALL09546|m.5831 type:complete len:136 (-) BJARALL09546:107-514(-); Additional IDs concatenated into MaxParsimony group: ProblematicID69560, ProblematicID19157, ProblematicID34348; Additional IDs concatenated into MaxParsimony group: ProblematicID69560, ProblematicID19157, ProblematicID34348
ProblematicID69257	BJACESS30753_protein dopey-2|g.50786 ORF BJACESS30753|g.50786 BJACESS30753|m.50786 type:5prime_partial len:181 (-) BJACESS30753:88-630(-)	1	3	4	0.001252	0.1722	11.7462	1	3	4	0.00123011	0.2222	12.6082	0.00124106	0.130401	BJACESS30753_protein dopey-2|g.50786 ORF BJACESS30753|g.50786 BJACESS30753|m.50786 type:5prime_partial len:181 (-) BJACESS30753:88-630(-)
P0C7B0	Zinc metalloproteinase-disintegrin-like brevilysin H6 OS=Gloydius brevicaudus OX=259325 PE=1 SV=2	0	11	15	0.00138541	0.1967	45.2539	0	8	12	0.00108895	0.1098	33.3403	0.00123718	0.129993	Zinc metalloproteinase-disintegrin-like brevilysin H6 OS=Gloydius brevicaudus OX=259325 PE=1 SV=2
ProblematicID32404	BJARALL04556_protein disulfide-isomerase a3 precursor|g.3081 ORF BJARALL04556|g.3081 BJARALL04556|m.3081 type:5prime_partial len:523 (+) BJARALL04556:10569(+); Additional IDs concatenated into MaxParsimony group: ProblematicID17213, ProblematicID2022, ProblematicID46278, T1E4U3, J3S0G8, A0A1W7REZ1, ProblematicID46283, ProblematicID46188, A0A2D4EL38, U3F787, ProblematicID47006, A0A0B8RQT0, Problem…	0	9	11	0.00118725	0.2854	32.5162	0	9	12	0.00127252	0.2433	32.1516	0.00122988	0.129227	BJARALL04556_protein disulfide-isomerase a3 precursor|g.3081 ORF BJARALL04556|g.3081 BJARALL04556|m.3081 type:5prime_partial len:523 (+) BJARALL04556:10569(+); Additional IDs concatenated into MaxParsimony group: ProblematicID17213, ProblematicID2022, ProblematicID46278, T1E4U3, J3S0G8, A0A1W7REZ1, ProblematicID46283, ProblematicID46188, A0A2D4EL38, U3F787, ProblematicID47006, A0A0B8RQT0, Problem…
ProblematicID41042	BJARALL26924_y box binding protein 1|g.16004 ORF BJARALL26924|g.16004 BJARALL26924|m.16004 type:5prime_partial len:410 (-) BJARALL26924:4040633(-); Additional IDs concatenated into MaxParsimony group: ProblematicID10660, ProblematicID25851, A0A1J0R041, ProblematicID47855, A0A1J0R071, T1DM46, J3SEX6, U3FZ93, J3S1R0, T1DI72, A0A0F7Z0J8, A0A1W7RCP1, U3EPR9, A0A2D4JZV3, ProblematicID48089, Problemati…	0	5	9	0.00123976	0.3032	31.1076	0	6	9	0.00121808	0.2567	35.7856	0.00122892	0.129125	BJARALL26924_y box binding protein 1|g.16004 ORF BJARALL26924|g.16004 BJARALL26924|m.16004 type:5prime_partial len:410 (-) BJARALL26924:4040633(-); Additional IDs concatenated into MaxParsimony group: ProblematicID10660, ProblematicID25851, A0A1J0R041, ProblematicID47855, A0A1J0R071, T1DM46, J3SEX6, U3FZ93, J3S1R0, T1DI72, A0A0F7Z0J8, A0A1W7RCP1, U3EPR9, A0A2D4JZV3, ProblematicID48089, Problemati…
A0A0K8RSI1	Regulator of nonsense transcripts 1-like protein OS=Crotalus horridus OX=35024 PE=4 SV=1; Additional IDs concatenated into MaxParsimony group: A0A1W7RF96, J3SCT2, T1DM55, V8NGV0, A0A2D4G9E0, A0A2D4HNQ2, A0A2D4HNP2, A0A2D4LWM0, ProblematicID7432, ProblematicID37814, ProblematicID22623, A0A2H6MW47, ProblematicID72328, A0A2H6N5R1, A0A2H6N5W6, ProblematicID71760, ProblematicID73918, A0A2D4K328, A0A2H…	0	19	26	0.00129518	0.1901	83.2253	0	16	23	0.00112569	0.1954	68.25	0.00121044	0.127183	Regulator of nonsense transcripts 1-like protein OS=Crotalus horridus OX=35024 PE=4 SV=1; Additional IDs concatenated into MaxParsimony group: A0A1W7RF96, J3SCT2, T1DM55, V8NGV0, A0A2D4G9E0, A0A2D4HNQ2, A0A2D4HNP2, A0A2D4LWM0, ProblematicID7432, ProblematicID37814, ProblematicID22623, A0A2H6MW47, ProblematicID72328, A0A2H6N5R1, A0A2H6N5W6, ProblematicID71760, ProblematicID73918, A0A2D4K328, A0A2H…
T1DN73	Elongation factor 1-alpha OS=Crotalus horridus OX=35024 PE=2 SV=1; Additional IDs concatenated into MaxParsimony group: U3FZK1, ProblematicID11285, ProblematicID10690, J3SC46, V8PB36, ProblematicID41072, ProblematicID41667, ProblematicID41668, ProblematicID26477, A0A1W7RHQ3, ProblematicID11286, ProblematicID10689, A0A0B8RQZ3, ProblematicID41071, ProblematicID25881, ProblematicID26476, Problematic…	0	7	11	0.00134143	0.1797	31.995	0	8	9	0.00107834	0.2424	26.4873	0.00120989	0.127126	Elongation factor 1-alpha OS=Crotalus horridus OX=35024 PE=2 SV=1; Additional IDs concatenated into MaxParsimony group: U3FZK1, ProblematicID11285, ProblematicID10690, J3SC46, V8PB36, ProblematicID41072, ProblematicID41667, ProblematicID41668, ProblematicID26477, A0A1W7RHQ3, ProblematicID11286, ProblematicID10689, A0A0B8RQZ3, ProblematicID41071, ProblematicID25881, ProblematicID26476, Problematic…
P04971	Thrombin-like enzyme batroxobin OS=Bothrops atrox OX=8725 PE=1 SV=1	0	4	6	0.00132565	0.1176	13.5466	0	3	5	0.00108539	0.0824	12.9319	0.00120552	0.126667	Thrombin-like enzyme batroxobin OS=Bothrops atrox OX=8725 PE=1 SV=1
A4PBQ9	Zinc metalloproteinase-disintegrin-like VAP2A OS=Crotalus atrox OX=8730 PE=1 SV=1	0	9	12	0.00111381	0.1351	32.9446	0	9	14	0.00127672	0.1351	35.7909	0.00119526	0.125589	Zinc metalloproteinase-disintegrin-like VAP2A OS=Crotalus atrox OX=8730 PE=1 SV=1
ProblematicID53842	BJACESS09717_keratin, type II cytoskeletal 5-like|g.17643 ORF BJACESS09717|g.17643 BJACESS09717|m.17643 type:internal len:422 (-) BJACESS09717:30265(-)	0	6	10	0.00133825	0.2209	27.6076	0	7	8	0.00105187	0.1971	22.9533	0.00119506	0.125568	BJACESS09717_keratin, type II cytoskeletal 5-like|g.17643 ORF BJACESS09717|g.17643 BJACESS09717|m.17643 type:internal len:422 (-) BJACESS09717:30265(-)
ProblematicID9499	BJARALL25052_beta|g.14033 ORF BJARALL25052|g.14033 BJARALL25052|m.14033 type:complete len:445 (+) BJARALL25052:1050439(+)	0	7	9	0.00114203	0.2568	30.0959	0	6	10	0.00124673	0.2117	30.1254	0.00119438	0.125496	BJARALL25052_beta|g.14033 ORF BJARALL25052|g.14033 BJARALL25052|m.14033 type:complete len:445 (+) BJARALL25052:1050439(+)
ProblematicID71002	BJACESS33195_fer0-like protein 6|g.54327 ORF BJACESS33195|g.54327 BJACESS33195|m.54327 type:internal len:450 (-) BJACESS33195:20348(-)	0	9	10	0.00125479	0.314	30.6223	0	8	9	0.00110956	0.167	24.1216	0.00118218	0.124214	BJACESS33195_fer0-like protein 6|g.54327 ORF BJACESS33195|g.54327 BJACESS33195|m.54327 type:internal len:450 (-) BJACESS33195:20348(-)
ProblematicID64511	BJACESS24098_isocitrate dehydrogenase [NADP] cytoplasmic|g.41099 ORF BJACESS24098|g.41099 BJACESS24098|m.41099 type:internal len:333 (-) BJACESS24098:2-997(-)	0	6	6	0.0010182	0.2199	15.3412	0	8	8	0.00133385	0.2861	19.0449	0.00117602	0.123568	BJACESS24098_isocitrate dehydrogenase [NADP] cytoplasmic|g.41099 ORF BJACESS24098|g.41099 BJACESS24098|m.41099 type:internal len:333 (-) BJACESS24098:2-997(-)
T1E6T5	Cystathionine gamma-lyase-like protein OS=Crotalus horridus OX=35024 PE=2 SV=1; Additional IDs concatenated into MaxParsimony group: J3S8H1, A0A1W7RI63, ProblematicID61484, ProblematicID10952, ProblematicID26143, ProblematicID41334, A0A0B8RS11, U3F8P8, A0A098M0V7, A0A2D4FT99; Additional IDs concatenated into MaxParsimony group: J3S8H1, ProblematicID61484, A0A0B8RS11, A0A098M0V7, A0A1W7RI63, U3F8P…	0	4	9	0.001252	0.1877	29.8922	0	6	8	0.00109343	0.163	21.7477	0.00117272	0.12322	Cystathionine gamma-lyase-like protein OS=Crotalus horridus OX=35024 PE=2 SV=1; Additional IDs concatenated into MaxParsimony group: J3S8H1, A0A1W7RI63, ProblematicID61484, ProblematicID10952, ProblematicID26143, ProblematicID41334, A0A0B8RS11, U3F8P8, A0A098M0V7, A0A2D4FT99; Additional IDs concatenated into MaxParsimony group: J3S8H1, ProblematicID61484, A0A0B8RS11, A0A098M0V7, A0A1W7RI63, U3F8P…
A0A0K8RST8	Myosin-Id-like OS=Crotalus horridus OX=35024 PE=3 SV=1; Additional IDs concatenated into MaxParsimony group: J3S951, A0A1W7RFJ8, V8NNU9, A0A2D4NVR1, A0A2D4NTU6, A0A2D4NTT0; Additional IDs concatenated into MaxParsimony group: J3S951, A0A1W7RFJ8, V8NNU9, A0A2D4NVR1, A0A2D4NTU6, A0A2D4NTT0	0	18	22	0.00123209	0.2435	72.5792	0	16	20	0.00110049	0.2346	63.1114	0.00116629	0.122545	Myosin-Id-like OS=Crotalus horridus OX=35024 PE=3 SV=1; Additional IDs concatenated into MaxParsimony group: J3S951, A0A1W7RFJ8, V8NNU9, A0A2D4NVR1, A0A2D4NTU6, A0A2D4NTT0; Additional IDs concatenated into MaxParsimony group: J3S951, A0A1W7RFJ8, V8NNU9, A0A2D4NVR1, A0A2D4NTU6, A0A2D4NTT0
ProblematicID10613	BJARALL26858_metalloproteinase vmp-iii precursor|g.15917 ORF BJARALL26858|g.15917 BJARALL26858|m.15917 type:3prime_partial len:145 (-) BJARALL26858:1-432(-)	0	2	2	0.000782502	0.0556	4.209	0	4	4	0.00153763	0.125	8.7641	0.00116007	0.121891	BJARALL26858_metalloproteinase vmp-iii precursor|g.15917 ORF BJARALL26858|g.15917 BJARALL26858|m.15917 type:3prime_partial len:145 (-) BJARALL26858:1-432(-)
ProblematicID53201	BJACESS08915_non-histone chromosomal protein HMG04A|g.16028 ORF BJACESS08915|g.16028 BJACESS08915|m.16028 type:5prime_partial len:122 (-) BJACESS08915:181-546(-)	0	2	3	0.00139686	0.2397	8.7848	0	2	2	0.000914955	0.2397	6.595	0.00115591	0.121454	BJACESS08915_non-histone chromosomal protein HMG04A|g.16028 ORF BJACESS08915|g.16028 BJACESS08915|m.16028 type:5prime_partial len:122 (-) BJACESS08915:181-546(-)
ProblematicID10763	BJARALL27059_CTL|g.16205 ORF BJARALL27059|g.16205 BJARALL27059|m.16205 type:complete len:147 (+) BJARALL27059:105-545(+)	0	2	2	0.000771783	0.1918	4.6692	0	2	4	0.00151657	0.1918	11.0085	0.00114418	0.120221	BJARALL27059_CTL|g.16205 ORF BJARALL27059|g.16205 BJARALL27059|m.16205 type:complete len:147 (+) BJARALL27059:105-545(+)
ProblematicID47026	BJACESS01574_calreticulin|g.2421 ORF BJACESS01574|g.2421 BJACESS01574|m.2421 type:5prime_partial len:443 (-) BJACESS01574:704-2032(-); Additional IDs concatenated into MaxParsimony group: ProblematicID1530, ProblematicID16721, ProblematicID31912, A0A098M1E5, U3FZP8, T1DD61, J3S432, A0A0F7ZCK0, V8PGR3, A0A1W7RIQ5, A0A0B8RUY3, ProblematicID50615, ProblematicID51093; Additional IDs concatenated into…	0	7	9	0.0011472	0.1968	25.4808	0	6	9	0.00112713	0.181	26.4627	0.00113717	0.119485	BJACESS01574_calreticulin|g.2421 ORF BJACESS01574|g.2421 BJACESS01574|m.2421 type:5prime_partial len:443 (-) BJACESS01574:704-2032(-); Additional IDs concatenated into MaxParsimony group: ProblematicID1530, ProblematicID16721, ProblematicID31912, A0A098M1E5, U3FZP8, T1DD61, J3S432, A0A0F7ZCK0, V8PGR3, A0A1W7RIQ5, A0A0B8RUY3, ProblematicID50615, ProblematicID51093; Additional IDs concatenated into…
A0A1J0R060	Nuclease-sensitive element-binding protein 1 OS=Crotalus atrox OX=8730 GN=rcNSEP1 PE=4 SV=1	0	5	7	0.00114646	0.343	23.9092	0	5	7	0.00112641	0.218	26.9416	0.00113643	0.119408	Nuclease-sensitive element-binding protein 1 OS=Crotalus atrox OX=8730 GN=rcNSEP1 PE=4 SV=1
J3S0I2	Phospholipase A2 inhibitor 31 kDa subunit-like OS=Crotalus adamanteus OX=8729 PE=2 SV=1	0	3	6	0.00152271	0.1171	19.1881	1	3	3	0.000748038	0.1171	9.8741	0.00113537	0.119296	Phospholipase A2 inhibitor 31 kDa subunit-like OS=Crotalus adamanteus OX=8729 PE=2 SV=1
ProblematicID50613	BJACESS05786_RNA-binding protein 3 |g.9791 ORF BJACESS05786|g.9791 BJACESS05786|m.9791 type:5prime_partial len:173 (-) BJACESS05786:213-731(-)	0	2	3	0.000982677	0.1628	8.7202	0	3	4	0.00128732	0.2267	11.3223	0.001135	0.119257	BJACESS05786_RNA-binding protein 3 |g.9791 ORF BJACESS05786|g.9791 BJACESS05786|m.9791 type:5prime_partial len:173 (-) BJACESS05786:213-731(-)
ProblematicID22680	BJARALL19557_triosephosphate isomerase|g.10958 ORF BJARALL19557|g.10958 BJARALL19557|m.10958 type:complete len:249 (-) BJARALL19557:10170763(-); Additional IDs concatenated into MaxParsimony group: ProblematicID7489, ProblematicID52511, ProblematicID30116, ProblematicID45307, T1D7V2, A0A1W7RCH5, J3S1D9, ProblematicID14925, ProblematicID37871, A0A0B8RTC8, U3F5V1, ProblematicID54171	0	4	5	0.00113589	0.2056	17.5133	0	4	5	0.00111602	0.2581	17.4435	0.00112596	0.118307	BJARALL19557_triosephosphate isomerase|g.10958 ORF BJARALL19557|g.10958 BJARALL19557|m.10958 type:complete len:249 (-) BJARALL19557:10170763(-); Additional IDs concatenated into MaxParsimony group: ProblematicID7489, ProblematicID52511, ProblematicID30116, ProblematicID45307, T1D7V2, A0A1W7RCH5, J3S1D9, ProblematicID14925, ProblematicID37871, A0A0B8RTC8, U3F5V1, ProblematicID54171
A0A0B8RPH7	Ras-related protein Rab0A-like protein OS=Boiga irregularis OX=92519 PE=4 SV=1	0	4	5	0.0014015	0.3085	16.2247	0	3	3	0.000826191	0.2189	12.5231	0.00111384	0.117034	Ras-related protein Rab0A-like protein OS=Boiga irregularis OX=92519 PE=4 SV=1
ProblematicID11232	BJARALL27744_polyadenylate-binding protein 1|g.17027 ORF BJARALL27744|g.17027 BJARALL27744|m.17027 type:complete len:634 (-) BJARALL27744:444-2345(-)	0	12	13	0.00115707	0.1959	35.325	0	10	12	0.00104938	0.1927	34.1449	0.00110322	0.115918	BJARALL27744_polyadenylate-binding protein 1|g.17027 ORF BJARALL27744|g.17027 BJARALL27744|m.17027 type:complete len:634 (-) BJARALL27744:444-2345(-)
ProblematicID45599	CTL	0	3	3	0.00111198	0.2171	9.3893	0	3	3	0.00109253	0.2171	9.8138	0.00110225	0.115816	CTL
ProblematicID45631	SVMP_disintegrin-like	0	9	12	0.00110652	0.1522	38.6539	0	11	12	0.00108716	0.1751	36.3016	0.00109684	0.115248	SVMP_disintegrin-like
ProblematicID50535	BJACESS05693_RNA-binding protein 3|g.9606 ORF BJACESS05693|g.9606 BJACESS05693|m.9606 type:5prime_partial len:179 (-) BJACESS05693:375-911(-); Additional IDs concatenated into MaxParsimony group: ProblematicID24853, ProblematicID13902, ProblematicID9662, ProblematicID40044, ProblematicID29093, ProblematicID44284, ProblematicID50613; Additional IDs concatenated into MaxParsimony group: Problematic…	0	2	3	0.000949553	0.1573	8.7202	0	3	4	0.00124393	0.2191	11.3223	0.00109674	0.115237	BJACESS05693_RNA-binding protein 3|g.9606 ORF BJACESS05693|g.9606 BJACESS05693|m.9606 type:5prime_partial len:179 (-) BJACESS05693:375-911(-); Additional IDs concatenated into MaxParsimony group: ProblematicID24853, ProblematicID13902, ProblematicID9662, ProblematicID40044, ProblematicID29093, ProblematicID44284, ProblematicID50613; Additional IDs concatenated into MaxParsimony group: Problematic…
ProblematicID25979	BJARALL27085_protein disulfide isomerase family member 6|g.16264 ORF BJARALL27085|g.16264 BJARALL27085|m.16264 type:5prime_partial len:460 (+) BJARALL27085:30382(+); Additional IDs concatenated into MaxParsimony group: ProblematicID41170, ProblematicID10788, A0A1W7REY2, T1DJT3, J3S4U1, U3FZ83, A0A0B8RXW6, ProblematicID51672, ProblematicID51765, V8NZM8, ProblematicID52452, ProblematicID53039, Prob…	0	8	10	0.00122745	0.268	29.8023	0	8	8	0.000964789	0.268	23.3659	0.00109612	0.115172	BJARALL27085_protein disulfide isomerase family member 6|g.16264 ORF BJARALL27085|g.16264 BJARALL27085|m.16264 type:5prime_partial len:460 (+) BJARALL27085:30382(+); Additional IDs concatenated into MaxParsimony group: ProblematicID41170, ProblematicID10788, A0A1W7REY2, T1DJT3, J3S4U1, U3FZ83, A0A0B8RXW6, ProblematicID51672, ProblematicID51765, V8NZM8, ProblematicID52452, ProblematicID53039, Prob…
ProblematicID48896	BJACESS03715_CTL|g.6219 ORF BJACESS03715_CTL|g.6219 BJACESS03715_CTL|m.6219 type:3prime_partial len:154 (-) BJACESS03715_CTL:1-459(-)	0	2	2	0.000736473	0.183	6.5719	0	3	4	0.00144718	0.281	13.5992	0.00109183	0.114721	BJACESS03715_CTL|g.6219 ORF BJACESS03715_CTL|g.6219 BJACESS03715_CTL|m.6219 type:3prime_partial len:154 (-) BJACESS03715_CTL:1-459(-)
A0A1W7RH86	Glyceraldehyde-3-phosphate dehydrogenase OS=Agkistrodon contortrix contortrix OX=8713 PE=3 SV=1	1	5	6	0.00101514	0.2312	16.8761	0	5	7	0.00116361	0.2583	24.0855	0.00108938	0.114463	Glyceraldehyde-3-phosphate dehydrogenase OS=Agkistrodon contortrix contortrix OX=8713 PE=3 SV=1
Q9DF66	Snake venom serine protease 3 OS=Protobothrops jerdonii OX=242841 PE=2 SV=1	0	4	6	0.00131024	0.0581	17.1451	1	3	4	0.000858214	0.0581	9.2692	0.00108423	0.113922	Snake venom serine protease 3 OS=Protobothrops jerdonii OX=242841 PE=2 SV=1
A0A1L8D609	BATXCTL45 OS=Bothrops atrox OX=8725 PE=2 SV=1	0	2	3	0.00109045	0.0968	9.2333	0	2	3	0.00107138	0.0968	8.9213	0.00108092	0.113575	BATXCTL45 OS=Bothrops atrox OX=8725 PE=2 SV=1
ProblematicID40530	BJARALL26126_glyceraldehyde-3-phosphate dehydrogenase|g.15140 ORF BJARALL26126|g.15140 BJARALL26126|m.15140 type:complete len:363 (-) BJARALL26126:1550243(-); Additional IDs concatenated into MaxParsimony group: ProblematicID25339, ProblematicID10148, ProblematicID45302, ProblematicID14920, ProblematicID50576, ProblematicID30111, ProblematicID44290, ProblematicID29099, ProblematicID13908, A0A286S…	0	5	5	0.000778179	0.2459	16.9799	0	8	9	0.00137622	0.3039	31.4191	0.0010772	0.113184	BJARALL26126_glyceraldehyde-3-phosphate dehydrogenase|g.15140 ORF BJARALL26126|g.15140 BJARALL26126|m.15140 type:complete len:363 (-) BJARALL26126:1550243(-); Additional IDs concatenated into MaxParsimony group: ProblematicID25339, ProblematicID10148, ProblematicID45302, ProblematicID14920, ProblematicID50576, ProblematicID30111, ProblematicID44290, ProblematicID29099, ProblematicID13908, A0A286S…
ProblematicID11547	BJARALL28134_thioredoxin domain-containing protein 17|g.17693 ORF BJARALL28134|g.17693 BJARALL28134|m.17693 type:5prime_partial len:131 (-) BJARALL28134:283-675(-); Additional IDs concatenated into MaxParsimony group: ProblematicID26738, ProblematicID41929, ProblematicID55981, T1DKN8, J3S9V7, ProblematicID61018, A0A1W7RCM0, A0A0B8RSW5, V8P093	0	2	3	0.00130016	0.0923	7.4504	0	1	2	0.000851612	0.0692	4.2496	0.00107588	0.113046	BJARALL28134_thioredoxin domain-containing protein 17|g.17693 ORF BJARALL28134|g.17693 BJARALL28134|m.17693 type:5prime_partial len:131 (-) BJARALL28134:283-675(-); Additional IDs concatenated into MaxParsimony group: ProblematicID26738, ProblematicID41929, ProblematicID55981, T1DKN8, J3S9V7, ProblematicID61018, A0A1W7RCM0, A0A0B8RSW5, V8P093
A0A1W7REP7	Polyadenylate-binding protein OS=Agkistrodon contortrix contortrix OX=8713 PE=3 SV=1; Additional IDs concatenated into MaxParsimony group: U3ERQ4, ProblematicID26423, ProblematicID41614, A0A0B8RU36, T1DLV2, J3SF13, U3F738, ProblematicID47130, ProblematicID45687, V8PJ35, ProblematicID46883, ProblematicID47704, ProblematicID48654, ProblematicID47762, ProblematicID49024, ProblematicID48083, Problema…	0	12	13	0.00115161	0.195	35.325	1	10	11	0.000957394	0.1572	29.7217	0.0010545	0.110799	Polyadenylate-binding protein OS=Agkistrodon contortrix contortrix OX=8713 PE=3 SV=1; Additional IDs concatenated into MaxParsimony group: U3ERQ4, ProblematicID26423, ProblematicID41614, A0A0B8RU36, T1DLV2, J3SF13, U3F738, ProblematicID47130, ProblematicID45687, V8PJ35, ProblematicID46883, ProblematicID47704, ProblematicID48654, ProblematicID47762, ProblematicID49024, ProblematicID48083, Problema…
ProblematicID30027	BJARRIM00320_glutathione s-transferase mu 3|g.22703 ORF BJARRIM00320|g.22703 BJARRIM00320|m.22703 type:5prime_partial len:240 (-) BJARRIM00320:3520071(-); Additional IDs concatenated into MaxParsimony group: ProblematicID14836, ProblematicID45218, ProblematicID5562, ProblematicID35944, ProblematicID20753, ProblematicID30028, ProblematicID45219, ProblematicID53460, ProblematicID14837, ProblematicI…	0	3	5	0.00117866	0.1674	14.4992	0	2	4	0.00092644	0.113	12.1983	0.00105255	0.110594	BJARRIM00320_glutathione s-transferase mu 3|g.22703 ORF BJARRIM00320|g.22703 BJARRIM00320|m.22703 type:5prime_partial len:240 (-) BJARRIM00320:3520071(-); Additional IDs concatenated into MaxParsimony group: ProblematicID14836, ProblematicID45218, ProblematicID5562, ProblematicID35944, ProblematicID20753, ProblematicID30028, ProblematicID45219, ProblematicID53460, ProblematicID14837, ProblematicI…
T1DI72	Y-box transcription factor OS=Crotalus horridus OX=35024 PE=2 SV=1	0	4	6	0.000974182	0.2709	20.3198	0	5	7	0.00111667	0.2161	26.9416	0.00104542	0.109845	Y-box transcription factor OS=Crotalus horridus OX=35024 PE=2 SV=1
ProblematicID10778	BJARALL27075_solute carrier family 15 member 1|g.16232 ORF BJARALL27075|g.16232 BJARALL27075|m.16232 type:complete len:349 (-) BJARALL27075:4240470(-); Additional IDs concatenated into MaxParsimony group: ProblematicID25969, ProblematicID41160, ProblematicID65459; Additional IDs concatenated into MaxParsimony group: ProblematicID41160, ProblematicID25969, ProblematicID65459	0	6	7	0.00113328	0.1552	22.9342	0	5	6	0.000954393	0.1437	19.6683	0.00104384	0.109678	BJARALL27075_solute carrier family 15 member 1|g.16232 ORF BJARALL27075|g.16232 BJARALL27075|m.16232 type:complete len:349 (-) BJARALL27075:4240470(-); Additional IDs concatenated into MaxParsimony group: ProblematicID25969, ProblematicID41160, ProblematicID65459; Additional IDs concatenated into MaxParsimony group: ProblematicID41160, ProblematicID25969, ProblematicID65459
R4HF60	Eukaryotic translation elongation factor 1 alpha 1 (Fragment) OS=Nerodia fasciata OX=34998 PE=2 SV=1	1	4	6	0.001252	0.2815	19.1059	1	4	4	0.000820071	0.2852	13.3106	0.00103604	0.108859	Eukaryotic translation elongation factor 1 alpha 1 (Fragment) OS=Nerodia fasciata OX=34998 PE=2 SV=1
A0A1L8D638	BATXCTL32 OS=Bothrops atrox OX=8725 PE=2 SV=1	0	2	3	0.00103694	0.092	9.2333	0	2	3	0.0010188	0.092	8.9213	0.00102787	0.108001	BATXCTL32 OS=Bothrops atrox OX=8725 PE=2 SV=1
ProblematicID59353	BJACESS17019_EF-hand calcium-binding domain-containing protein 4B|g.29997 ORF BJACESS17019|g.29997 BJACESS17019|m.29997 type:internal len:464 (-) BJACESS17019:10389(-)	0	6	8	0.00097348	0.1901	25.1319	0	9	9	0.00107601	0.2851	29.5463	0.00102475	0.107672	BJACESS17019_EF-hand calcium-binding domain-containing protein 4B|g.29997 ORF BJACESS17019|g.29997 BJACESS17019|m.29997 type:internal len:464 (-) BJACESS17019:10389(-)
ProblematicID10864	BJARALL27179_peptidylprolyl isomerase b (cyclophilin b)|g.16418 ORF BJARALL27179|g.16418 BJARALL27179|m.16418 type:5prime_partial len:219 (-) BJARALL27179:277-933(-); Additional IDs concatenated into MaxParsimony group: ProblematicID26055, ProblematicID41246, J3S474, T1D9Q4, A0A1W7REM3, ProblematicID51919, ProblematicID51071, ProblematicID52105, A0A0B8RWS3, ProblematicID50898, ProblematicID50769,…	0	2	3	0.000775323	0.133	7.2773	0	4	5	0.00126961	0.1927	11.7328	0.00102246	0.107433	BJARALL27179_peptidylprolyl isomerase b (cyclophilin b)|g.16418 ORF BJARALL27179|g.16418 BJARALL27179|m.16418 type:5prime_partial len:219 (-) BJARALL27179:277-933(-); Additional IDs concatenated into MaxParsimony group: ProblematicID26055, ProblematicID41246, J3S474, T1D9Q4, A0A1W7REM3, ProblematicID51919, ProblematicID51071, ProblematicID52105, A0A0B8RWS3, ProblematicID50898, ProblematicID50769,…
T1DH21	Ectonucleotide pyrophosphatase/phosphodiesterase family member 6-like protein OS=Crotalus horridus OX=35024 PE=2 SV=1; Additional IDs concatenated into MaxParsimony group: A0A1W7RJX6, A0A194ATT6, A0A194ARU1, A0A194AQM0, ProblematicID67513, A0A2D4N7T8, J3RY60, A0A2D4IDV3, A0A2D4IDU8, V8PBN7; Additional IDs concatenated into MaxParsimony group: A0A194ATT6, A0A194ARU1, ProblematicID67513, A0A194AQM0…	0	6	7	0.000900414	0.1461	17.0252	0	8	9	0.00113743	0.1918	20.6566	0.00101892	0.10706	Ectonucleotide pyrophosphatase/phosphodiesterase family member 6-like protein OS=Crotalus horridus OX=35024 PE=2 SV=1; Additional IDs concatenated into MaxParsimony group: A0A1W7RJX6, A0A194ATT6, A0A194ARU1, A0A194AQM0, ProblematicID67513, A0A2D4N7T8, J3RY60, A0A2D4IDV3, A0A2D4IDU8, V8PBN7; Additional IDs concatenated into MaxParsimony group: A0A194ATT6, A0A194ARU1, ProblematicID67513, A0A194AQM0…
ProblematicID9869	BJARALL25694_Cysteine-rich and transmembrane domain-containing protein 1- CYSTM1|g.14606 ORF BJARALL25694|g.14606 BJARALL25694|m.14606 type:complete len:110 (-) BJARALL25694:407-736(-); Additional IDs concatenated into MaxParsimony group: ProblematicID40251, ProblematicID12966, ProblematicID28157, ProblematicID43348, ProblematicID25060, A0A2H6MZN5	0	0	0	0	0	0	0	4	4	0.00203137	0.2018	12.6359	0.00101568	0.10672	BJARALL25694_Cysteine-rich and transmembrane domain-containing protein 1- CYSTM1|g.14606 ORF BJARALL25694|g.14606 BJARALL25694|m.14606 type:complete len:110 (-) BJARALL25694:407-736(-); Additional IDs concatenated into MaxParsimony group: ProblematicID40251, ProblematicID12966, ProblematicID28157, ProblematicID43348, ProblematicID25060, A0A2H6MZN5
A0A2D4GDT5	Uncharacterized protein OS=Micrurus corallinus OX=54390 PE=4 SV=1; Additional IDs concatenated into MaxParsimony group: U3FZ42, ProblematicID29068, ProblematicID13877, T1E3S0, A0A0B8RNX9, J3S4Z5, ProblematicID26688, ProblematicID11497, ProblematicID41879, ProblematicID44259, A0A1W7RCA6, ProblematicID56292, T1E4H8, A0A2D4FKS1, A0A1W7RC87, A0A2D4MVE6, J3S9E1, A0A2D4ILT1, A0A0B8RWM3, A0A2D4P7V0, Pro…	0	3	4	0.00116767	0.1606	11.5989	0	3	3	0.000860437	0.1865	8.7927	0.00101405	0.106549	Uncharacterized protein OS=Micrurus corallinus OX=54390 PE=4 SV=1; Additional IDs concatenated into MaxParsimony group: U3FZ42, ProblematicID29068, ProblematicID13877, T1E3S0, A0A0B8RNX9, J3S4Z5, ProblematicID26688, ProblematicID11497, ProblematicID41879, ProblematicID44259, A0A1W7RCA6, ProblematicID56292, T1E4H8, A0A2D4FKS1, A0A1W7RC87, A0A2D4MVE6, J3S9E1, A0A2D4ILT1, A0A0B8RWM3, A0A2D4P7V0, Pro…
A0A0F7ZE73	Protein dopey-2 OS=Crotalus adamanteus OX=8729 PE=2 SV=1; Additional IDs concatenated into MaxParsimony group: A0A0K8S114, J3S499, A0A0B8RRX1, A0A2D4LCL2, A0A2D4LCT3, A0A2D4LCG1, A0A2D4ELT0, A0A2D4NZ23, A0A2D4NXU2, A0A2D4ELX7, A0A2D4LCM2, A0A2H6N897, A0A2D4L1K9, A0A2D4ELU6, ProblematicID60075, ProblematicID3543, ProblematicID33925, ProblematicID18734, ProblematicID7051, ProblematicID22242, Proble…	0	30	42	0.00103106	0.1512	131.516	0	29	41	0.000988909	0.1551	127.722	0.00100999	0.106122	Protein dopey-2 OS=Crotalus adamanteus OX=8729 PE=2 SV=1; Additional IDs concatenated into MaxParsimony group: A0A0K8S114, J3S499, A0A0B8RRX1, A0A2D4LCL2, A0A2D4LCT3, A0A2D4LCG1, A0A2D4ELT0, A0A2D4NZ23, A0A2D4NXU2, A0A2D4ELX7, A0A2D4LCM2, A0A2H6N897, A0A2D4L1K9, A0A2D4ELU6, ProblematicID60075, ProblematicID3543, ProblematicID33925, ProblematicID18734, ProblematicID7051, ProblematicID22242, Proble…
ProblematicID14000	BJARGLA01514_epidermal growth factor receptor kinase substrate 8-like protein 1-like|g.21497 ORF BJARGLA01514|g.21497 BJARGLA01514|m.21497 type:5prime_partial len:197 (-) BJARGLA01514:234-824(-); Additional IDs concatenated into MaxParsimony group: ProblematicID44382, ProblematicID29191, A0A2D4NND9, A0A2D4NNG4, ProblematicID22249, ProblematicID37440	0	4	4	0.0011498	0.2755	11.744	0	3	3	0.000847267	0.2296	9.5262	0.000998533	0.104918	BJARGLA01514_epidermal growth factor receptor kinase substrate 8-like protein 1-like|g.21497 ORF BJARGLA01514|g.21497 BJARGLA01514|m.21497 type:5prime_partial len:197 (-) BJARGLA01514:234-824(-); Additional IDs concatenated into MaxParsimony group: ProblematicID44382, ProblematicID29191, A0A2D4NND9, A0A2D4NNG4, ProblematicID22249, ProblematicID37440
ProblematicID57350	BJACESS14310_ras-related protein Ral-B|g.25581 ORF BJACESS14310|g.25581 BJACESS14310|m.25581 type:5prime_partial len:253 (-) BJACESS14310:2450003(-); Additional IDs concatenated into MaxParsimony group: J3S9D3, V8PAF7, A0A0F7Z536, A0A1W7REA4, T1E578, A0A2D4FLH0, V8NFQ3, A0A0B8RWJ9; Additional IDs concatenated into MaxParsimony group: V8PAF7, A0A0F7Z536, J3S9D3, A0A1W7REA4, A0A2D4FLH0, T1E578, A0A…	0	3	5	0.00111786	0.119	14.0741	0	2	4	0.000878647	0.1111	13.179	0.000998254	0.104889	BJACESS14310_ras-related protein Ral-B|g.25581 ORF BJACESS14310|g.25581 BJACESS14310|m.25581 type:5prime_partial len:253 (-) BJACESS14310:2450003(-); Additional IDs concatenated into MaxParsimony group: J3S9D3, V8PAF7, A0A0F7Z536, A0A1W7REA4, T1E578, A0A2D4FLH0, V8NFQ3, A0A0B8RWJ9; Additional IDs concatenated into MaxParsimony group: V8PAF7, A0A0F7Z536, J3S9D3, A0A1W7REA4, A0A2D4FLH0, T1E578, A0A…
ProblematicID22242	BJARALL17976_protein dopey-2|g.10341 ORF BJARALL17976|g.10341 BJARALL17976|m.10341 type:internal len:169 (-) BJARALL17976:3-506(-)	0	3	3	0.00100607	0.1845	10.6842	0	3	3	0.000988478	0.1845	10.3745	0.000997276	0.104786	BJARALL17976_protein dopey-2|g.10341 ORF BJARALL17976|g.10341 BJARALL17976|m.10341 type:internal len:169 (-) BJARALL17976:3-506(-)
ProblematicID24437	BJARALL24630_histone|g.13588 ORF BJARALL24630|g.13588 BJARALL24630|m.13588 type:internal len:199 (+) BJARALL24630:3-596(+); Additional IDs concatenated into MaxParsimony group: ProblematicID39628, ProblematicID9246	0	4	4	0.00113819	0.1919	12.2002	0	3	3	0.000838709	0.1919	9.9653	0.000988447	0.103858	BJARALL24630_histone|g.13588 ORF BJARALL24630|g.13588 BJARALL24630|m.13588 type:internal len:199 (+) BJARALL24630:3-596(+); Additional IDs concatenated into MaxParsimony group: ProblematicID39628, ProblematicID9246
ProblematicID34331	BJARALL09500_protein-glutamine gamma-glutamyltransferase e|g.5805 ORF BJARALL09500|g.5805 BJARALL09500|m.5805 type:5prime_partial len:200 (-) BJARALL09500:101-700(-); Additional IDs concatenated into MaxParsimony group: ProblematicID19140, ProblematicID3949; Additional IDs concatenated into MaxParsimony group: ProblematicID3949, ProblematicID19140	0	2	4	0.00113247	0.1106	14.7646	0	2	3	0.000834494	0.2412	9.9721	0.00098348	0.103337	BJARALL09500_protein-glutamine gamma-glutamyltransferase e|g.5805 ORF BJARALL09500|g.5805 BJARALL09500|m.5805 type:5prime_partial len:200 (-) BJARALL09500:101-700(-); Additional IDs concatenated into MaxParsimony group: ProblematicID19140, ProblematicID3949; Additional IDs concatenated into MaxParsimony group: ProblematicID3949, ProblematicID19140
ProblematicID43402	BJARCOR00751_elongation factor 2|g.19913 ORF BJARCOR00751|g.19913 BJARCOR00751|m.19913 type:5prime_partial len:895 (+) BJARCOR00751:2-2686(+); Additional IDs concatenated into MaxParsimony group: ProblematicID13020, ProblematicID28211, ProblematicID10680, ProblematicID25871, T1DN69, ProblematicID41062, A0A1W7RHM5, J3SC47, A0A0B8RQZ1, A0A098M0G6, U3FZK0, V8N8J0, ProblematicID45702, A0A0K8RWY4, V8N…	0	10	16	0.00100833	0.1342	47.2926	0	12	14	0.000866854	0.1779	38.9132	0.000937589	0.0985147	BJARCOR00751_elongation factor 2|g.19913 ORF BJARCOR00751|g.19913 BJARCOR00751|m.19913 type:5prime_partial len:895 (+) BJARCOR00751:2-2686(+); Additional IDs concatenated into MaxParsimony group: ProblematicID13020, ProblematicID28211, ProblematicID10680, ProblematicID25871, T1DN69, ProblematicID41062, A0A1W7RHM5, J3SC47, A0A0B8RQZ1, A0A098M0G6, U3FZK0, V8N8J0, ProblematicID45702, A0A0K8RWY4, V8N…
ProblematicID56285	BJACESS12902_cytosolic non-specific dipeptidase|g.23228 ORF BJACESS12902|g.23228 BJACESS12902|m.23228 type:3prime_partial len:307 (-) BJACESS12902:1-918(-); Additional IDs concatenated into MaxParsimony group: T1E5Y4, A0A1W7RHY9, J3S493, ProblematicID58910, A0A2D4KZ43, A0A2D4M8T6, A0A2D4M7Z6; Additional IDs concatenated into MaxParsimony group: J3S493, T1E5Y4, ProblematicID58910, A0A2D4KZ43, A0A2…	1	3	5	0.000920591	0.1111	11.9076	1	4	5	0.00090449	0.183	12.3618	0.000912541	0.0958828	BJACESS12902_cytosolic non-specific dipeptidase|g.23228 ORF BJACESS12902|g.23228 BJACESS12902|m.23228 type:3prime_partial len:307 (-) BJACESS12902:1-918(-); Additional IDs concatenated into MaxParsimony group: T1E5Y4, A0A1W7RHY9, J3S493, ProblematicID58910, A0A2D4KZ43, A0A2D4M8T6, A0A2D4M7Z6; Additional IDs concatenated into MaxParsimony group: J3S493, T1E5Y4, ProblematicID58910, A0A2D4KZ43, A0A2…
ProblematicID11584	BJARALL28192_calmodulin|g.17753 ORF BJARALL28192|g.17753 BJARALL28192|m.17753 type:5prime_partial len:186 (+) BJARALL28192:3-560(+); Additional IDs concatenated into MaxParsimony group: ProblematicID26775, ProblematicID41966, ProblematicID65494, V8NW64, V8P961, ProblematicID53055, A0A2D4ICV0, A0A2D4ICZ1, A0A2D4ICU6, A0A0B8RUY5, ProblematicID52940, ProblematicID21600, A0A098M1E8, ProblematicID4243…	0	3	3	0.000913624	0.173	9.7096	0	3	3	0.000897645	0.173	9.7388	0.000905635	0.0951572	BJARALL28192_calmodulin|g.17753 ORF BJARALL28192|g.17753 BJARALL28192|m.17753 type:5prime_partial len:186 (+) BJARALL28192:3-560(+); Additional IDs concatenated into MaxParsimony group: ProblematicID26775, ProblematicID41966, ProblematicID65494, V8NW64, V8P961, ProblematicID53055, A0A2D4ICV0, A0A2D4ICZ1, A0A2D4ICU6, A0A0B8RUY5, ProblematicID52940, ProblematicID21600, A0A098M1E8, ProblematicID4243…
ProblematicID9458	BJARALL25001_14-3-3 protein gamma|g.13958 ORF BJARALL25001|g.13958 BJARALL25001|m.13958 type:complete len:248 (-) BJARALL25001:2738-3481(-)	0	4	4	0.000912391	0.166	10.3627	0	4	4	0.000896434	0.166	10.236	0.000904413	0.0950288	BJARALL25001_14-3-3 protein gamma|g.13958 ORF BJARALL25001|g.13958 BJARALL25001|m.13958 type:complete len:248 (-) BJARALL25001:2738-3481(-)
ProblematicID52558	BJACESS08140_F-actin-capping protein subunit beta|g.14512 ORF BJACESS08140|g.14512 BJACESS08140|m.14512 type:5prime_partial len:311 (-) BJACESS08140:42-974(-); Additional IDs concatenated into MaxParsimony group: U3FDJ8, A0A1W7RIP2, J3S844, A0A0B8RZE9, T1E714, ProblematicID10205, ProblematicID25396, ProblematicID40587, A0A098M001, ProblematicID41256, ProblematicID10874, ProblematicID26065, Proble…	0	4	5	0.000908712	0.1774	15.8446	0	5	5	0.000892819	0.2065	13.6737	0.000900766	0.0946456	BJACESS08140_F-actin-capping protein subunit beta|g.14512 ORF BJACESS08140|g.14512 BJACESS08140|m.14512 type:5prime_partial len:311 (-) BJACESS08140:42-974(-); Additional IDs concatenated into MaxParsimony group: U3FDJ8, A0A1W7RIP2, J3S844, A0A0B8RZE9, T1E714, ProblematicID10205, ProblematicID25396, ProblematicID40587, A0A098M001, ProblematicID41256, ProblematicID10874, ProblematicID26065, Proble…
ProblematicID24706	BJARALL25073_actin-related protein 2|g.14060 ORF BJARALL25073|g.14060 BJARALL25073|m.14060 type:5prime_partial len:412 (-) BJARALL25073:4830718(-); Additional IDs concatenated into MaxParsimony group: ProblematicID39897, ProblematicID9515, T1DMJ2, J3SDY2, V8NLC9, A0A2D4PZH0, U3FZT9, A0A098M0Y4, A0A0B8RSR6, ProblematicID58622, ProblematicID66241, A0A1W7RJR2, A0A2H6MUB0, A0A2H6MXR0, V8NGJ4, Problem…	0	5	6	0.000822484	0.1484	18.9596	0	6	7	0.000942782	0.2044	22.4064	0.000882633	0.0927404	BJARALL25073_actin-related protein 2|g.14060 ORF BJARALL25073|g.14060 BJARALL25073|m.14060 type:5prime_partial len:412 (-) BJARALL25073:4830718(-); Additional IDs concatenated into MaxParsimony group: ProblematicID39897, ProblematicID9515, T1DMJ2, J3SDY2, V8NLC9, A0A2D4PZH0, U3FZT9, A0A098M0Y4, A0A0B8RSR6, ProblematicID58622, ProblematicID66241, A0A1W7RJR2, A0A2H6MUB0, A0A2H6MXR0, V8NGJ4, Problem…
ProblematicID48614	BJACESS03398_SVMP|g.5658 ORF BJACESS03398_SVMP|g.5658 BJACESS03398_SVMP|m.5658 type:internal len:191 (-) BJACESS03398_SVMP:2-571(-)	0	3	3	0.000889582	0.1632	9.8834	0	2	3	0.000874023	0.1526	7.9697	0.000881802	0.0926531	BJACESS03398_SVMP|g.5658 ORF BJACESS03398_SVMP|g.5658 BJACESS03398_SVMP|m.5658 type:internal len:191 (-) BJACESS03398_SVMP:2-571(-)
ProblematicID48959	BJACESS03790_CTL|g.6344 ORF BJACESS03790_CTL|g.6344 BJACESS03790_CTL|m.6344 type:5prime_partial len:160 (-) BJACESS03790_CTL:173-652(-); Additional IDs concatenated into MaxParsimony group: ProblematicID49131, ProblematicID25954, ProblematicID10763, ProblematicID48535, ProblematicID41145	0	2	2	0.000708681	0.1761	6.0239	0	2	3	0.00104443	0.1761	9.1226	0.000876556	0.0921018	BJACESS03790_CTL|g.6344 ORF BJACESS03790_CTL|g.6344 BJACESS03790_CTL|m.6344 type:5prime_partial len:160 (-) BJACESS03790_CTL:173-652(-); Additional IDs concatenated into MaxParsimony group: ProblematicID49131, ProblematicID25954, ProblematicID10763, ProblematicID48535, ProblematicID41145
ProblematicID66941	BJACESS27470_solute carrier family 26 member 6|g.46110 ORF BJACESS27470|g.46110 BJACESS27470|m.46110 type:5prime_partial len:256 (-) BJACESS27470:8700637(-)	2	2	3	0.000662826	0.1255	10.05	4	4	5	0.00108539	0.2588	17.7921	0.000874107	0.0918445	BJACESS27470_solute carrier family 26 member 6|g.46110 ORF BJACESS27470|g.46110 BJACESS27470|m.46110 type:5prime_partial len:256 (-) BJACESS27470:8700637(-)
A0A1L8D5W4	BATXSVSP3 OS=Bothrops atrox OX=8725 PE=2 SV=1	0	3	4	0.00087689	0.0584	11.2163	0	3	4	0.000861553	0.0584	11.3318	0.000869221	0.0913312	BATXSVSP3 OS=Bothrops atrox OX=8725 PE=2 SV=1
ProblematicID54095	BJACESS10042_axin interactor, dorsalization-associated protein|g.18224 ORF BJACESS10042|g.18224 BJACESS10042|m.18224 type:5prime_partial len:328 (-) BJACESS10042:4030386(-); Additional IDs concatenated into MaxParsimony group: A0A1W7RJ67, J3RYF9, A0A0F7ZCB5, ProblematicID3867, ProblematicID34249, ProblematicID19058, U3FDB4, A0A0K8S015, V8P1U9, A0A0B8RRM6, ProblematicID57944; Additional IDs concat…	0	5	6	0.00103376	0.2691	23.1966	0	4	4	0.000677123	0.1498	14.0037	0.000855444	0.0898835	BJACESS10042_axin interactor, dorsalization-associated protein|g.18224 ORF BJACESS10042|g.18224 BJACESS10042|m.18224 type:5prime_partial len:328 (-) BJACESS10042:4030386(-); Additional IDs concatenated into MaxParsimony group: A0A1W7RJ67, J3RYF9, A0A0F7ZCB5, ProblematicID3867, ProblematicID34249, ProblematicID19058, U3FDB4, A0A0K8S015, V8P1U9, A0A0B8RRM6, ProblematicID57944; Additional IDs concat…
A0A1L8D619	BATXCTL35 OS=Bothrops atrox OX=8725 PE=2 SV=1	0	2	2	0.00069129	0.135	4.772	0	2	3	0.0010188	0.135	7.6485	0.000855045	0.0898416	BATXCTL35 OS=Bothrops atrox OX=8725 PE=2 SV=1
ProblematicID51207	BJACESS06477_SVSP|g.11311 ORF BJACESS06477_SVSP|g.11311 BJACESS06477_SVSP|m.11311 type:5prime_partial len:199 (-) BJACESS06477_SVSP:7140310(-)	0	3	3	0.000853639	0.0707	9.7641	0	3	3	0.000838709	0.0707	9.1228	0.000846174	0.0889095	BJACESS06477_SVSP|g.11311 ORF BJACESS06477_SVSP|g.11311 BJACESS06477_SVSP|m.11311 type:5prime_partial len:199 (-) BJACESS06477_SVSP:7140310(-)
ProblematicID53923	BJACESS09820_NOHIT|g.17820 ORF BJACESS09820|g.17820 BJACESS09820|m.17820 type:complete len:233 (-) BJACESS09820:219-917(-); Additional IDs concatenated into MaxParsimony group: ProblematicID51696, ProblematicID53144, ProblematicID28058, ProblematicID43249, ProblematicID12867, ProblematicID11330, ProblematicID26521, ProblematicID41712, ProblematicID30036, ProblematicID45227, ProblematicID14845, Pr…	1	2	3	0.000728537	0.125	9.5168	1	2	4	0.000954393	0.1121	11.5154	0.000841465	0.0884147	BJACESS09820_NOHIT|g.17820 ORF BJACESS09820|g.17820 BJACESS09820|m.17820 type:complete len:233 (-) BJACESS09820:219-917(-); Additional IDs concatenated into MaxParsimony group: ProblematicID51696, ProblematicID53144, ProblematicID28058, ProblematicID43249, ProblematicID12867, ProblematicID11330, ProblematicID26521, ProblematicID41712, ProblematicID30036, ProblematicID45227, ProblematicID14845, Pr…
ProblematicID58518	BJACESS15898_flotillin-2|g.28158 ORF BJACESS15898|g.28158 BJACESS15898|m.28158 type:internal len:436 (-) BJACESS15898:10305(-); Additional IDs concatenated into MaxParsimony group: ProblematicID36944, ProblematicID6562, ProblematicID21753, A0A1W7RHA2, J3RZH0, T1DN14, ProblematicID12741, ProblematicID43123, ProblematicID27932, A0A098M044, A0A2D4GEC1, V8NIX2	0	3	5	0.000647588	0.0805	16.3112	0	6	8	0.00101802	0.154	26.3213	0.000832804	0.0875047	BJACESS15898_flotillin-2|g.28158 ORF BJACESS15898|g.28158 BJACESS15898|m.28158 type:internal len:436 (-) BJACESS15898:10305(-); Additional IDs concatenated into MaxParsimony group: ProblematicID36944, ProblematicID6562, ProblematicID21753, A0A1W7RHA2, J3RZH0, T1DN14, ProblematicID12741, ProblematicID43123, ProblematicID27932, A0A098M044, A0A2D4GEC1, V8NIX2
A0A0F7ZAK4	Selenium binding protein 1 OS=Crotalus adamanteus OX=8729 PE=2 SV=1; Additional IDs concatenated into MaxParsimony group: A0A1W7RDK3, A0A2D4M6S7, T1DIV0, J3S540, A0A2D4GUS2, A0A0B8RQ82, ProblematicID54793, ProblematicID53347, ProblematicID55476, A0A2D4GUS6, A0A2D4M6N4, ProblematicID11400, ProblematicID26591, ProblematicID41782, A0A2D4K2J6, A0A2D4PSD4, A0A2D4K2G5	0	6	9	0.00107656	0.1826	25.8938	0	4	5	0.00058763	0.1168	15.1525	0.000832097	0.0874304	Selenium binding protein 1 OS=Crotalus adamanteus OX=8729 PE=2 SV=1; Additional IDs concatenated into MaxParsimony group: A0A1W7RDK3, A0A2D4M6S7, T1DIV0, J3S540, A0A2D4GUS2, A0A0B8RQ82, ProblematicID54793, ProblematicID53347, ProblematicID55476, A0A2D4GUS6, A0A2D4M6N4, ProblematicID11400, ProblematicID26591, ProblematicID41782, A0A2D4K2J6, A0A2D4PSD4, A0A2D4K2G5
ProblematicID50437	BJACESS05571_epithelial cell adhesion molecule|g.9376 ORF BJACESS05571|g.9376 BJACESS05571|m.9376 type:5prime_partial len:338 (-) BJACESS05571:1270140(-); Additional IDs concatenated into MaxParsimony group: ProblematicID13909, ProblematicID44291, ProblematicID29100, ProblematicID51879, ProblematicID35639, ProblematicID5257, ProblematicID20448, ProblematicID51084, ProblematicID51234; Additional I…	0	2	5	0.000835908	0.0712	12.7612	0	2	5	0.000821288	0.0712	13.5451	0.000828598	0.0870627	BJACESS05571_epithelial cell adhesion molecule|g.9376 ORF BJACESS05571|g.9376 BJACESS05571|m.9376 type:5prime_partial len:338 (-) BJACESS05571:1270140(-); Additional IDs concatenated into MaxParsimony group: ProblematicID13909, ProblematicID44291, ProblematicID29100, ProblematicID51879, ProblematicID35639, ProblematicID5257, ProblematicID20448, ProblematicID51084, ProblematicID51234; Additional I…
Q9W6M5	Zinc metalloproteinase-disintegrin-like acurhagin OS=Deinagkistrodon acutus OX=36307 PE=1 SV=2	1	8	11	0.00101597	0.0852	26.6918	1	6	7	0.000635219	0.0852	17.3909	0.000825595	0.0867472	Zinc metalloproteinase-disintegrin-like acurhagin OS=Deinagkistrodon acutus OX=36307 PE=1 SV=2
P81824	Platelet-aggregating proteinase PA-BJ (Fragment) OS=Bothrops jararaca OX=8724 PE=1 SV=2	0	2	3	0.000713167	0.1266	9.9131	0	2	4	0.000934258	0.1266	12.9642	0.000823712	0.0865494	Platelet-aggregating proteinase PA-BJ (Fragment) OS=Bothrops jararaca OX=8724 PE=1 SV=2
V8PBJ1	Myosin light polypeptide 6 (Fragment) OS=Ophiophagus hannah OX=8665 GN=MYL6 PE=4 SV=1; Additional IDs concatenated into MaxParsimony group: ProblematicID10743, ProblematicID25934, ProblematicID41125, ProblematicID50972, ProblematicID15005, ProblematicID30196, ProblematicID45387, U3ES74, A0A0F7Z1Q8, J3SEV7, A0A0B8RU98, A0A0F7Z5Z0, T1E518, A0A0B8RQ01, A0A1W7RFI7, ProblematicID51172, ProblematicID13…	0	4	6	0.000899045	0.1117	17.1914	0	3	5	0.000736101	0.1117	12.9684	0.000817573	0.0859043	Myosin light polypeptide 6 (Fragment) OS=Ophiophagus hannah OX=8665 GN=MYL6 PE=4 SV=1; Additional IDs concatenated into MaxParsimony group: ProblematicID10743, ProblematicID25934, ProblematicID41125, ProblematicID50972, ProblematicID15005, ProblematicID30196, ProblematicID45387, U3ES74, A0A0F7Z1Q8, J3SEV7, A0A0B8RU98, A0A0F7Z5Z0, T1E518, A0A0B8RQ01, A0A1W7RFI7, ProblematicID51172, ProblematicID13…
A0A0K8RY78	Annexin OS=Crotalus horridus OX=35024 PE=3 SV=1	0	4	5	0.000823687	0.1433	14.3434	0	4	5	0.000809281	0.1228	15.4136	0.000816484	0.0857899	Annexin OS=Crotalus horridus OX=35024 PE=3 SV=1
A0A1W7RIP8	Carbonyl reductase (NADPH) 1-like protein OS=Agkistrodon contortrix contortrix OX=8713 PE=3 SV=1; Additional IDs concatenated into MaxParsimony group: T1E698, A0A0K8S368, ProblematicID55748, J3RYP2, ProblematicID26640, ProblematicID41831, ProblematicID11449, A0A098LZZ6, ProblematicID69008	0	3	4	0.000819493	0.2327	11.9455	0	4	4	0.000805161	0.2945	12.7427	0.000812327	0.0853531	Carbonyl reductase (NADPH) 1-like protein OS=Agkistrodon contortrix contortrix OX=8713 PE=3 SV=1; Additional IDs concatenated into MaxParsimony group: T1E698, A0A0K8S368, ProblematicID55748, J3RYP2, ProblematicID26640, ProblematicID41831, ProblematicID11449, A0A098LZZ6, ProblematicID69008
J3S8U8	GNAS complex locus OS=Crotalus adamanteus OX=8729 PE=2 SV=1; Additional IDs concatenated into MaxParsimony group: T1E5K5, A0A1W7RGY5, ProblematicID52209, ProblematicID70860, A0A2D4PE91, A0A098LYE0, A0A0B8RYP1, A0A2H6NK66, A0A2D4GAG9, A0A098LZV2, T1E6E5, U3FZG1, J3S4G7, A0A0B8RXL1, A0A2D4JAU4, A0A2D4EUL3, A0A2D4KK81, A0A0F7Z9C0, A0A1W7RH33, ProblematicID58544, V8NNS7, A0A2D4IUN7, A0A2D4EUL9, Probl…	0	5	6	0.000891929	0.2084	15.9991	0	4	5	0.000730274	0.153	11.8713	0.000811102	0.0852244	GNAS complex locus OS=Crotalus adamanteus OX=8729 PE=2 SV=1; Additional IDs concatenated into MaxParsimony group: T1E5K5, A0A1W7RGY5, ProblematicID52209, ProblematicID70860, A0A2D4PE91, A0A098LYE0, A0A0B8RYP1, A0A2H6NK66, A0A2D4GAG9, A0A098LZV2, T1E6E5, U3FZG1, J3S4G7, A0A0B8RXL1, A0A2D4JAU4, A0A2D4EUL3, A0A2D4KK81, A0A0F7Z9C0, A0A1W7RH33, ProblematicID58544, V8NNS7, A0A2D4IUN7, A0A2D4EUL9, Probl…
ProblematicID45624	SVMP (PII)	0	7	7	0.000816524	0.1636	21.1788	0	6	7	0.000802243	0.1284	19.5364	0.000809384	0.0850439	SVMP (PII)
ProblematicID49254	BJACESS04144_PLA2|g.6955 ORF BJACESS04144_PLA2|g.6955 BJACESS04144_PLA2|m.6955 type:complete len:141 (-) BJACESS04144_PLA2:105-527(-)	0	2	4	0.00160972	0.2143	11.9644	0	0	0	0	0	0	0.00080486	0.0845685	BJACESS04144_PLA2|g.6955 ORF BJACESS04144_PLA2|g.6955 BJACESS04144_PLA2|m.6955 type:complete len:141 (-) BJACESS04144_PLA2:105-527(-)
ProblematicID45623	SVMP_disintegrin-like	0	6	6	0.000695558	0.1296	18.2376	0	7	8	0.00091119	0.1481	19.2896	0.000803374	0.0844124	SVMP_disintegrin-like
ProblematicID28110	BJARCOR00324_tropomyosin alpha0 chain-like isoform 4|g.19749 ORF BJARCOR00324|g.19749 BJARCOR00324|m.19749 type:internal len:388 (-) BJARCOR00324:10161(-)	0	4	6	0.000873491	0.137	18.6856	0	3	5	0.000715178	0.0775	15.0499	0.000794335	0.0834626	BJARCOR00324_tropomyosin alpha0 chain-like isoform 4|g.19749 ORF BJARCOR00324|g.19749 BJARCOR00324|m.19749 type:internal len:388 (-) BJARCOR00324:10161(-)
ProblematicID27706	BJARCER03361_gamma-soluble nsf attachment protein|g.19173 ORF BJARCER03361|g.19173 BJARCER03361|m.19173 type:internal len:177 (+) BJARCER03361:1-528(+); Additional IDs concatenated into MaxParsimony group: ProblematicID42897, ProblematicID12515, A0A0F7Z718, T1DJY6, ProblematicID67822	0	2	2	0.000640229	0.1534	6.5054	0	3	3	0.000943548	0.267	10.4633	0.000791888	0.0832056	BJARCER03361_gamma-soluble nsf attachment protein|g.19173 ORF BJARCER03361|g.19173 BJARCER03361|m.19173 type:internal len:177 (+) BJARCER03361:1-528(+); Additional IDs concatenated into MaxParsimony group: ProblematicID42897, ProblematicID12515, A0A0F7Z718, T1DJY6, ProblematicID67822
ProblematicID17131	BJARALL04336_no hit|g.2946 ORF BJARALL04336|g.2946 BJARALL04336|m.2946 type:3prime_partial len:178 (-) BJARALL04336:1-531(-); Additional IDs concatenated into MaxParsimony group: ProblematicID1940, ProblematicID32322; Additional IDs concatenated into MaxParsimony group: ProblematicID1940, ProblematicID32322	0	2	2	0.000636612	0.0678	5.5022	0	3	3	0.000938217	0.0678	7.4612	0.000787414	0.0827355	BJARALL04336_no hit|g.2946 ORF BJARALL04336|g.2946 BJARALL04336|m.2946 type:3prime_partial len:178 (-) BJARALL04336:1-531(-); Additional IDs concatenated into MaxParsimony group: ProblematicID1940, ProblematicID32322; Additional IDs concatenated into MaxParsimony group: ProblematicID1940, ProblematicID32322
ProblematicID52607	BJACESS08197_peroxiredoxin0|g.14606 ORF BJACESS08197|g.14606 BJACESS08197|m.14606 type:5prime_partial len:214 (-) BJACESS08197:229-870(-); Additional IDs concatenated into MaxParsimony group: T1DJS4, J3S4U4, A0A1W7REW9, ProblematicID55558, ProblematicID8172, ProblematicID38554, ProblematicID23363, ProblematicID60290; Additional IDs concatenated into MaxParsimony group: ProblematicID55558, A0A1W7R…	0	3	3	0.000793524	0.2254	9.5283	0	2	3	0.000779645	0.1408	8.6783	0.000786584	0.0826483	BJACESS08197_peroxiredoxin0|g.14606 ORF BJACESS08197|g.14606 BJACESS08197|m.14606 type:5prime_partial len:214 (-) BJACESS08197:229-870(-); Additional IDs concatenated into MaxParsimony group: T1DJS4, J3S4U4, A0A1W7REW9, ProblematicID55558, ProblematicID8172, ProblematicID38554, ProblematicID23363, ProblematicID60290; Additional IDs concatenated into MaxParsimony group: ProblematicID55558, A0A1W7R…
V8PIE5	40S ribosomal protein S7 OS=Ophiophagus hannah OX=8665 GN=rps7 PE=3 SV=1; Additional IDs concatenated into MaxParsimony group: U3FBB0, A0A0B8RP93, T1DIY8, ProblematicID26138, ProblematicID10947, A0A1W7RDR0, ProblematicID41329, ProblematicID46939, J3S0S8, ProblematicID47262, A0A2H6MYK0, A0A2D4GU46, ProblematicID48288, A0A2D4GU51, A0A2H6MYJ8, ProblematicID47774, ProblematicID49147, ProblematicID494…	0	2	2	0.000529016	0.2207	6.8007	0	2	4	0.00103953	0.2207	12.4093	0.000784271	0.0824052	40S ribosomal protein S7 OS=Ophiophagus hannah OX=8665 GN=rps7 PE=3 SV=1; Additional IDs concatenated into MaxParsimony group: U3FBB0, A0A0B8RP93, T1DIY8, ProblematicID26138, ProblematicID10947, A0A1W7RDR0, ProblematicID41329, ProblematicID46939, J3S0S8, ProblematicID47262, A0A2H6MYK0, A0A2D4GU46, ProblematicID48288, A0A2D4GU51, A0A2H6MYJ8, ProblematicID47774, ProblematicID49147, ProblematicID494…
ProblematicID25379	BJARALL26179_no hit|g.15225 ORF BJARALL26179|g.15225 BJARALL26179|m.15225 type:5prime_partial len:251 (+) BJARALL26179:1-753(+); Additional IDs concatenated into MaxParsimony group: ProblematicID40570, ProblematicID10188, ProblematicID54732, ProblematicID29157, ProblematicID13966, ProblematicID44348, ProblematicID58712	0	2	2	0.000450721	0.084	5.9101	0	3	5	0.0011071	0.152	12.771	0.000778909	0.0818418	BJARALL26179_no hit|g.15225 ORF BJARALL26179|g.15225 BJARALL26179|m.15225 type:5prime_partial len:251 (+) BJARALL26179:1-753(+); Additional IDs concatenated into MaxParsimony group: ProblematicID40570, ProblematicID10188, ProblematicID54732, ProblematicID29157, ProblematicID13966, ProblematicID44348, ProblematicID58712
ProblematicID1417	BJARALL03016_proteasome subunit alpha type-7|g.2138 ORF BJARALL03016|g.2138 BJARALL03016|m.2138 type:5prime_partial len:257 (+) BJARALL03016:3-773(+); Additional IDs concatenated into MaxParsimony group: ProblematicID31799, ProblematicID16608, V8P5H2, J3SCY3, A0A1W7REI6, A0A0B8RQK6, T2HPZ4, U3ERJ8, ProblematicID53659, T1DLR8, ProblematicID54393; Additional IDs concatenated into MaxParsimony group…	0	3	4	0.000880315	0.1758	14.2921	0	2	3	0.000648689	0.1445	8.6527	0.000764502	0.080328	BJARALL03016_proteasome subunit alpha type-7|g.2138 ORF BJARALL03016|g.2138 BJARALL03016|m.2138 type:5prime_partial len:257 (+) BJARALL03016:3-773(+); Additional IDs concatenated into MaxParsimony group: ProblematicID31799, ProblematicID16608, V8P5H2, J3SCY3, A0A1W7REI6, A0A0B8RQK6, T2HPZ4, U3ERJ8, ProblematicID53659, T1DLR8, ProblematicID54393; Additional IDs concatenated into MaxParsimony group…
A0A194ATT0	Metalloproteinase type II 3e OS=Sistrurus miliarius barbouri OX=8759 PE=4 SV=1	0	7	8	0.000942932	0.1444	24.3871	0	4	5	0.000579025	0.1046	12.9044	0.000760978	0.0799578	Metalloproteinase type II 3e OS=Sistrurus miliarius barbouri OX=8759 PE=4 SV=1
ProblematicID76365	BJACESS40898_natural resistance-associated macrophage protein 2|g.64759 ORF BJACESS40898|g.64759 BJACESS40898|m.64759 type:3prime_partial len:185 (-) BJACESS40898:1-552(-)	1	3	3	0.00091859	0.1793	8.363	0	2	2	0.000601682	0.0598	5.0669	0.000760136	0.0798693	BJACESS40898_natural resistance-associated macrophage protein 2|g.64759 ORF BJACESS40898|g.64759 BJACESS40898|m.64759 type:3prime_partial len:185 (-) BJACESS40898:1-552(-)
ProblematicID47090	BJACESS01650_SVMP|g.2531 ORF BJACESS01650_SVMP|g.2531 BJACESS01650_SVMP|m.2531 type:complete len:516 (-) BJACESS01650_SVMP:484-2031(-)	0	7	7	0.000765789	0.1437	21.94	0	6	7	0.000752395	0.1107	19.4514	0.000759092	0.0797596	BJACESS01650_SVMP|g.2531 ORF BJACESS01650_SVMP|g.2531 BJACESS01650_SVMP|m.2531 type:complete len:516 (-) BJACESS01650_SVMP:484-2031(-)
Q7SZD9	Zinc metalloproteinase/disintegrin ussurin OS=Gloydius ussuriensis OX=35671 PE=2 SV=1	0	6	6	0.000707199	0.1381	17.7685	0	5	7	0.000810635	0.1339	18.4921	0.000758917	0.0797412	Zinc metalloproteinase/disintegrin ussurin OS=Gloydius ussuriensis OX=35671 PE=2 SV=1
A0A1L8D674	BATXSVSP6 OS=Bothrops atrox OX=8725 PE=2 SV=1	0	3	3	0.000655118	0.1589	10.0611	0	3	4	0.000858214	0.1589	12.8758	0.000756666	0.0795047	BATXSVSP6 OS=Bothrops atrox OX=8725 PE=2 SV=1
ProblematicID49926	BJACESS04967_SVSP|g.8289 ORF BJACESS04967_SVSP|g.8289 BJACESS04967_SVSP|m.8289 type:complete len:259 (-) BJACESS04967_SVSP:5000276(-)	0	3	3	0.000655118	0.093	8.128	0	3	4	0.000858214	0.093	11.1989	0.000756666	0.0795047	BJACESS04967_SVSP|g.8289 ORF BJACESS04967_SVSP|g.8289 BJACESS04967_SVSP|m.8289 type:complete len:259 (-) BJACESS04967_SVSP:5000276(-)
T1DKE0	Tubulin alpha chain OS=Crotalus horridus OX=35024 PE=2 SV=1	0	4	5	0.000624614	0.1042	15.0444	0	6	7	0.000859165	0.1863	19.6297	0.00074189	0.0779521	Tubulin alpha chain OS=Crotalus horridus OX=35024 PE=2 SV=1
ProblematicID65060	BJACESS24895_prominin0-A|g.42175 ORF BJACESS24895|g.42175 BJACESS24895|m.42175 type:3prime_partial len:305 (-) BJACESS24895:2-913(-)	3	3	4	0.000741318	0.1217	11.4053	2	2	4	0.000728352	0.0954	12.5081	0.000734835	0.0772109	BJACESS24895_prominin0-A|g.42175 ORF BJACESS24895|g.42175 BJACESS24895|m.42175 type:3prime_partial len:305 (-) BJACESS24895:2-913(-)
A0A2D4HQY6	Uncharacterized protein OS=Micrurus lemniscatus lemniscatus OX=129467 PE=4 SV=1; Additional IDs concatenated into MaxParsimony group: A0A1W7RIQ8, A0A098M1D8, J3SE38, A0A0B8RYA1, T1DM29, U3FXC3, V8PGG6, ProblematicID62109, A0A2D4GS56, A0A2D4PSJ9, A0A2H6N346, ProblematicID65839	0	3	5	0.000737437	0.1099	15.6406	0	3	5	0.000724539	0.1099	13.8243	0.000730988	0.0768066	Uncharacterized protein OS=Micrurus lemniscatus lemniscatus OX=129467 PE=4 SV=1; Additional IDs concatenated into MaxParsimony group: A0A1W7RIQ8, A0A098M1D8, J3SE38, A0A0B8RYA1, T1DM29, U3FXC3, V8PGG6, ProblematicID62109, A0A2D4GS56, A0A2D4PSJ9, A0A2H6N346, ProblematicID65839
J3S0J0	Putative phosphopantothenate cysteine ligase OS=Crotalus adamanteus OX=8729 PE=2 SV=1; Additional IDs concatenated into MaxParsimony group: A0A1J0R070, A0A1J0R052, ProblematicID69175, A0A0F7Z4H6	0	3	3	0.000546992	0.1327	8.6485	0	3	5	0.000895709	0.1327	14.6778	0.00072135	0.075794	Putative phosphopantothenate cysteine ligase OS=Crotalus adamanteus OX=8729 PE=2 SV=1; Additional IDs concatenated into MaxParsimony group: A0A1J0R070, A0A1J0R052, ProblematicID69175, A0A0F7Z4H6
ProblematicID73469	BJACESS36726_neutral and basic amino acid transport protein rBAT|g.59124 ORF BJACESS36726|g.59124 BJACESS36726|m.59124 type:internal len:196 (-) BJACESS36726:1-585(-)	2	3	3	0.000866772	0.1231	8.8092	2	2	2	0.000567741	0.0718	6.103	0.000717257	0.0753639	BJACESS36726_neutral and basic amino acid transport protein rBAT|g.59124 ORF BJACESS36726|g.59124 BJACESS36726|m.59124 type:internal len:196 (-) BJACESS36726:1-585(-)
A0A1W7RCW4	Syntaxin-binding protein 2 OS=Agkistrodon contortrix contortrix OX=8713 PE=3 SV=1; Additional IDs concatenated into MaxParsimony group: J3SDE3, T1E408, A0A0B8RVZ8, A0A2D4P1M4, A0A0F7Z4M8, V8PHJ1, A0A2D4JZL8, A0A2D4P3U7, ProblematicID70328, A0A2H6MUW7, A0A2D4J1T1, A0A2D4JZP0, A0A2D4FWZ1, A0A2D4FWY2, ProblematicID64998, A0A2D4JZN9	0	8	9	0.000859426	0.1729	25.0064	0	6	6	0.00056293	0.1373	17.6385	0.000711178	0.0747252	Syntaxin-binding protein 2 OS=Agkistrodon contortrix contortrix OX=8713 PE=3 SV=1; Additional IDs concatenated into MaxParsimony group: J3SDE3, T1E408, A0A0B8RVZ8, A0A2D4P1M4, A0A0F7Z4M8, V8PHJ1, A0A2D4JZL8, A0A2D4P3U7, ProblematicID70328, A0A2H6MUW7, A0A2D4J1T1, A0A2D4JZP0, A0A2D4FWZ1, A0A2D4FWY2, ProblematicID64998, A0A2D4JZN9
A0A1W7RH31	Guanine nucleotide-binding protein G(K) subunit alpha-like protein OS=Agkistrodon contortrix contortrix OX=8713 PE=4 SV=1	0	4	4	0.000636612	0.1836	11.2461	0	5	5	0.000781847	0.2458	14.4103	0.00070923	0.0745204	Guanine nucleotide-binding protein G(K) subunit alpha-like protein OS=Agkistrodon contortrix contortrix OX=8713 PE=4 SV=1
J7H670	L-amino acid oxidase Lm29 OS=Lachesis muta OX=8752 PE=1 SV=1	0	5	6	0.000655118	0.0756	15.2697	0	6	7	0.000750937	0.095	16.9651	0.000703028	0.0738688	L-amino acid oxidase Lm29 OS=Lachesis muta OX=8752 PE=1 SV=1
ProblematicID60650	BJACESS18770_dnaJ homolog subfamily C member 3|g.32832 ORF BJACESS18770|g.32832 BJACESS18770|m.32832 type:internal len:243 (-) BJACESS18770:1-726(-)	0	2	3	0.000698432	0.0868	7.2716	0	2	3	0.000686216	0.0868	7.362	0.000692324	0.0727441	BJACESS18770_dnaJ homolog subfamily C member 3|g.32832 ORF BJACESS18770|g.32832 BJACESS18770|m.32832 type:internal len:243 (-) BJACESS18770:1-726(-)
E3UJL4	MP_I2 SVMP (Fragment) OS=Bothrops neuwiedi OX=95648 PE=2 SV=1	0	2	4	0.00092741	0.1564	15.7494	0	1	2	0.000455595	0.0494	6.1195	0.000691503	0.0726578	MP_I2 SVMP (Fragment) OS=Bothrops neuwiedi OX=95648 PE=2 SV=1
A0A2D4MZX7	Uncharacterized protein (Fragment) OS=Micrurus spixii OX=129469 PE=4 SV=1; Additional IDs concatenated into MaxParsimony group: A0A2D4L9M3, J3S1D7, T1D7J8, A0A0F7Z040, ProblematicID21020, A0A1W7RC93, ProblematicID5829, A0A0B8RNX7, ProblematicID50810, ProblematicID36211, A0A2D4L9N8, Q3SAZ1, V8P9M8, ProblematicID51339, ProblematicID50940; Additional IDs concatenated into MaxParsimony group: A0A2D4L…	0	3	3	0.000828532	0.2745	8.1579	0	1	2	0.000542694	0.1029	6.7441	0.000685613	0.072039	Uncharacterized protein (Fragment) OS=Micrurus spixii OX=129469 PE=4 SV=1; Additional IDs concatenated into MaxParsimony group: A0A2D4L9M3, J3S1D7, T1D7J8, A0A0F7Z040, ProblematicID21020, A0A1W7RC93, ProblematicID5829, A0A0B8RNX7, ProblematicID50810, ProblematicID36211, A0A2D4L9N8, Q3SAZ1, V8P9M8, ProblematicID51339, ProblematicID50940; Additional IDs concatenated into MaxParsimony group: A0A2D4L…
A0A0B8RRX1	Dopey family member 2 OS=Boiga irregularis OX=92519 PE=4 SV=1	0	22	31	0.000761686	0.099	94.9714	0	18	25	0.000603519	0.0933	78.6946	0.000682602	0.0717227	Dopey family member 2 OS=Boiga irregularis OX=92519 PE=4 SV=1
T1DHI0	V-type proton ATPase subunit D OS=Crotalus horridus OX=35024 PE=2 SV=1; Additional IDs concatenated into MaxParsimony group: ProblematicID54374, A0A1W7RBL5, J3SDQ1, ProblematicID39908, ProblematicID9526, ProblematicID24717, A0A0B8RSS5, U3FAK6, ProblematicID62100, ProblematicID63146	0	0	0	0	0	0	0	4	6	0.00135012	0.3171	17.2183	0.000675058	0.07093	V-type proton ATPase subunit D OS=Crotalus horridus OX=35024 PE=2 SV=1; Additional IDs concatenated into MaxParsimony group: ProblematicID54374, A0A1W7RBL5, J3SDQ1, ProblematicID39908, ProblematicID9526, ProblematicID24717, A0A0B8RSS5, U3FAK6, ProblematicID62100, ProblematicID63146
A0A1W7RCH8	Cell cycle control protein OS=Agkistrodon contortrix contortrix OX=8713 PE=3 SV=1; Additional IDs concatenated into MaxParsimony group: A0A098LZS9, A0A0F7Z9V4, A0A0K8RX03, A0A2D4M870	0	3	4	0.000605808	0.0565	10.3293	1	4	5	0.000744016	0.1183	15.904	0.000674912	0.0709146	Cell cycle control protein OS=Agkistrodon contortrix contortrix OX=8713 PE=3 SV=1; Additional IDs concatenated into MaxParsimony group: A0A098LZS9, A0A0F7Z9V4, A0A0K8RX03, A0A2D4M870
A0A0K8RV32	Fer0-like protein 6-like OS=Crotalus horridus OX=35024 PE=4 SV=1; Additional IDs concatenated into MaxParsimony group: ProblematicID13890, ProblematicID44272, ProblematicID29081, V8NMC4, A0A2H6N9I2, A0A2D4PKF5, A0A2D4PKJ3, A0A2D4PM39, A0A2D4PKH1, A0A2D4PKG9, ProblematicID75977; Additional IDs concatenated into MaxParsimony group: ProblematicID13890, ProblematicID44272, ProblematicID29081, V8NMC4,…	5	20	25	0.000749204	0.1505	89.5823	4	16	20	0.000588881	0.1218	64.6185	0.000669043	0.0702979	Fer0-like protein 6-like OS=Crotalus horridus OX=35024 PE=4 SV=1; Additional IDs concatenated into MaxParsimony group: ProblematicID13890, ProblematicID44272, ProblematicID29081, V8NMC4, A0A2H6N9I2, A0A2D4PKF5, A0A2D4PKJ3, A0A2D4PM39, A0A2D4PKH1, A0A2D4PKG9, ProblematicID75977; Additional IDs concatenated into MaxParsimony group: ProblematicID13890, ProblematicID44272, ProblematicID29081, V8NMC4,…
ProblematicID56690	BJACESS13467_heterogeneous nuclear ribonucleoprotein Q|g.24105 ORF BJACESS13467|g.24105 BJACESS13467|m.24105 type:internal len:381 (-) BJACESS13467:10140(-); Additional IDs concatenated into MaxParsimony group: A0A2D4FSB2, A0A2D4Q116, A0A2D4PYU4, A0A2H6N1X0, A0A2D4FSB5, A0A2D4K092, A0A2D4FSC9, A0A2H6MYA9, A0A2D4K053, V8P075, A0A2D4PYX6, A0A2H6MYU5, A0A2D4K067, ProblematicID7678, ProblematicID3806…	0	4	5	0.000741318	0.1711	15.8747	0	3	4	0.000582682	0.0711	11.8436	0.000662	0.0695579	BJACESS13467_heterogeneous nuclear ribonucleoprotein Q|g.24105 ORF BJACESS13467|g.24105 BJACESS13467|m.24105 type:internal len:381 (-) BJACESS13467:10140(-); Additional IDs concatenated into MaxParsimony group: A0A2D4FSB2, A0A2D4Q116, A0A2D4PYU4, A0A2H6N1X0, A0A2D4FSB5, A0A2D4K092, A0A2D4FSC9, A0A2H6MYA9, A0A2D4K053, V8P075, A0A2D4PYX6, A0A2H6MYU5, A0A2D4K067, ProblematicID7678, ProblematicID3806…
J3RYE0	Brain-specific angiogenesis inhibitor 1-associated protein 2-like OS=Crotalus adamanteus OX=8729 PE=2 SV=1; Additional IDs concatenated into MaxParsimony group: A0A0K8RY97, A0A2D4LCD9, A0A2D4GK20, A0A2D4LBN9, U3FXH8, A0A098M1L4, ProblematicID70400; Additional IDs concatenated into MaxParsimony group: A0A0K8RY97, A0A2D4LCD9, A0A2D4GK20, A0A2D4LBN9, U3FXH8, A0A098M1L4, ProblematicID70400, V8PI47, A…	0	6	6	0.000660236	0.1992	17.9468	0	5	6	0.000648689	0.1562	18.0005	0.000654463	0.0687659	Brain-specific angiogenesis inhibitor 1-associated protein 2-like OS=Crotalus adamanteus OX=8729 PE=2 SV=1; Additional IDs concatenated into MaxParsimony group: A0A0K8RY97, A0A2D4LCD9, A0A2D4GK20, A0A2D4LBN9, U3FXH8, A0A098M1L4, ProblematicID70400; Additional IDs concatenated into MaxParsimony group: A0A0K8RY97, A0A2D4LCD9, A0A2D4GK20, A0A2D4LBN9, U3FXH8, A0A098M1L4, ProblematicID70400, V8PI47, A…
ProblematicID49112	BJACESS03970_SVMP|g.6666 ORF BJACESS03970_SVMP|g.6666 BJACESS03970_SVMP|m.6666 type:5prime_partial len:514 (-) BJACESS03970_SVMP:473-2014(-)	0	5	5	0.000549124	0.1404	15.1017	0	5	7	0.000755328	0.1462	18.4187	0.000652226	0.068531	BJACESS03970_SVMP|g.6666 ORF BJACESS03970_SVMP|g.6666 BJACESS03970_SVMP|m.6666 type:5prime_partial len:514 (-) BJACESS03970_SVMP:473-2014(-)
ProblematicID41375	BJARALL27360_tubulin alpha-4a chain|g.16630 ORF BJARALL27360|g.16630 BJARALL27360|m.16630 type:5prime_partial len:472 (+) BJARALL27360:20417(+); Additional IDs concatenated into MaxParsimony group: ProblematicID10993, ProblematicID26184, ProblematicID55846, A0A0F7Z1T6, A0A1W7RC51, T1E3Q4, J3S1F1, A0A1W7RC52, A0A2D4L5S0, J3S9T2, U3F5T9, A0A0B8RNX0, A0A2D4G7G9, A0A2D4G7H4, A0A0B8RVN0, T1E4B0, A0A2D…	0	4	5	0.000598091	0.0998	15.0444	0	5	6	0.000705157	0.1359	17.3067	0.000651624	0.0684677	BJARALL27360_tubulin alpha-4a chain|g.16630 ORF BJARALL27360|g.16630 BJARALL27360|m.16630 type:5prime_partial len:472 (+) BJARALL27360:20417(+); Additional IDs concatenated into MaxParsimony group: ProblematicID10993, ProblematicID26184, ProblematicID55846, A0A0F7Z1T6, A0A1W7RC51, T1E3Q4, J3S1F1, A0A1W7RC52, A0A2D4L5S0, J3S9T2, U3F5T9, A0A0B8RNX0, A0A2D4G7G9, A0A2D4G7H4, A0A0B8RVN0, T1E4B0, A0A2D…
ProblematicID39033	BJARALL22811_serine protease cl4 precursor|g.12673 ORF BJARALL22811|g.12673 BJARALL22811|m.12673 type:complete len:258 (+) BJARALL22811:4380211(+)	0	2	2	0.000438445	0.0506	5.7682	0	3	4	0.000861553	0.0934	10.4939	0.000649999	0.0682969	BJARALL22811_serine protease cl4 precursor|g.12673 ORF BJARALL22811|g.12673 BJARALL22811|m.12673 type:complete len:258 (+) BJARALL22811:4380211(+)
Q8QHK2	Snake venom serine protease catroxase-2 OS=Crotalus atrox OX=8730 PE=1 SV=1	0	2	2	0.000436746	0.0504	5.7682	0	3	4	0.000858214	0.0969	11.4583	0.00064748	0.0680322	Snake venom serine protease catroxase-2 OS=Crotalus atrox OX=8730 PE=1 SV=1
ProblematicID62468	BJACESS21330_ras-related protein Rab-8A |g.36715 ORF BJACESS21330|g.36715 BJACESS21330|m.36715 type:5prime_partial len:218 (-) BJACESS21330:322-975(-); Additional IDs concatenated into MaxParsimony group: J3SCZ3, A0A1W7REC4, T1DJD5, A0A0B8RWK8; Additional IDs concatenated into MaxParsimony group: A0A0B8RWK8, T1DJD5, A0A1W7REC4, J3SCZ3	0	2	2	0.000519264	0.1198	5.694	0	3	3	0.000765274	0.0922	8.8766	0.000642269	0.0674847	BJACESS21330_ras-related protein Rab-8A |g.36715 ORF BJACESS21330|g.36715 BJACESS21330|m.36715 type:5prime_partial len:218 (-) BJACESS21330:322-975(-); Additional IDs concatenated into MaxParsimony group: J3SCZ3, A0A1W7REC4, T1DJD5, A0A0B8RWK8; Additional IDs concatenated into MaxParsimony group: A0A0B8RWK8, T1DJD5, A0A1W7REC4, J3SCZ3
A0A1W7RBK5	WD repeat-containing protein 1 OS=Agkistrodon contortrix contortrix OX=8713 PE=4 SV=1; Additional IDs concatenated into MaxParsimony group: ProblematicID10127, ProblematicID40509, ProblematicID25318, ProblematicID52668, A0A0F7Z176, T1D707, A0A0B8RPF7, A0A0F7YZ43	0	4	5	0.000463324	0.1118	15.5895	1	6	9	0.000819397	0.1464	28.0044	0.00064136	0.0673892	WD repeat-containing protein 1 OS=Agkistrodon contortrix contortrix OX=8713 PE=4 SV=1; Additional IDs concatenated into MaxParsimony group: ProblematicID10127, ProblematicID40509, ProblematicID25318, ProblematicID52668, A0A0F7Z176, T1D707, A0A0B8RPF7, A0A0F7YZ43
J3SCZ9	Ras and EF-hand domain-containing protein-like OS=Crotalus adamanteus OX=8729 PE=2 SV=1	0	5	6	0.000485691	0.0977	17.4664	0	7	10	0.000795327	0.1509	31.2878	0.000640509	0.0672998	Ras and EF-hand domain-containing protein-like OS=Crotalus adamanteus OX=8729 PE=2 SV=1
A0A1W7RHL7	Endoplasmin-like protein OS=Agkistrodon contortrix contortrix OX=8713 PE=3 SV=1; Additional IDs concatenated into MaxParsimony group: T1E5V1, J3S4B1, ProblematicID50418, V8P5F2, A0A0B8RQY1, U3FZJ6, ProblematicID54369, ProblematicID51925, ProblematicID52115, ProblematicID50958, ProblematicID10768, ProblematicID25959, ProblematicID41150, ProblematicID50869, ProblematicID52475	0	8	8	0.000566945	0.1094	21.9983	0	8	10	0.000696287	0.1157	29.8757	0.000631616	0.0663654	Endoplasmin-like protein OS=Agkistrodon contortrix contortrix OX=8713 PE=3 SV=1; Additional IDs concatenated into MaxParsimony group: T1E5V1, J3S4B1, ProblematicID50418, V8P5F2, A0A0B8RQY1, U3FZJ6, ProblematicID54369, ProblematicID51925, ProblematicID52115, ProblematicID50958, ProblematicID10768, ProblematicID25959, ProblematicID41150, ProblematicID50869, ProblematicID52475
ProblematicID74705	BJACESS38487_epidermal growth factor receptor kinase substrate 8|g.61599 ORF BJACESS38487|g.61599 BJACESS38487|m.61599 type:internal len:323 (-) BJACESS38487:1-966(-); Additional IDs concatenated into MaxParsimony group: ProblematicID2477, ProblematicID32859, ProblematicID17668	0	1	2	0.000349939	0.0776	7.7308	0	2	5	0.000859546	0.1491	16.9067	0.000604743	0.0635417	BJACESS38487_epidermal growth factor receptor kinase substrate 8|g.61599 ORF BJACESS38487|g.61599 BJACESS38487|m.61599 type:internal len:323 (-) BJACESS38487:1-966(-); Additional IDs concatenated into MaxParsimony group: ProblematicID2477, ProblematicID32859, ProblematicID17668
A0A2D4J800	Rab GDP dissociation inhibitor (Fragment) OS=Micrurus lemniscatus lemniscatus OX=129467 PE=3 SV=1	0	4	5	0.000608425	0.121	14.7588	1	4	5	0.000597784	0.121	13.2484	0.000603105	0.0633696	Rab GDP dissociation inhibitor (Fragment) OS=Micrurus lemniscatus lemniscatus OX=129467 PE=3 SV=1
V8NM08	D-3-phosphoglycerate dehydrogenase OS=Ophiophagus hannah OX=8665 GN=PHGDH PE=4 SV=1; Additional IDs concatenated into MaxParsimony group: ProblematicID50567, A0A0K8S2N0, A0A1W7RI35, J3S997, T1DNB1, A0A2D4NS02, A0A2D4JZT3; Additional IDs concatenated into MaxParsimony group: ProblematicID50567, T1DNB1, J3S997, A0A0K8S2N0, A0A1W7RI35, A0A2D4NS02, A0A2D4JZT3, ProblematicID11397, ProblematicID26588, …	0	5	6	0.000601497	0.0854	18.211	0	5	6	0.000590976	0.0996	20.2463	0.000596236	0.062648	D-3-phosphoglycerate dehydrogenase OS=Ophiophagus hannah OX=8665 GN=PHGDH PE=4 SV=1; Additional IDs concatenated into MaxParsimony group: ProblematicID50567, A0A0K8S2N0, A0A1W7RI35, J3S997, T1DNB1, A0A2D4NS02, A0A2D4JZT3; Additional IDs concatenated into MaxParsimony group: ProblematicID50567, T1DNB1, J3S997, A0A0K8S2N0, A0A1W7RI35, A0A2D4NS02, A0A2D4JZT3, ProblematicID11397, ProblematicID26588, …
A0A1L8D5X1	BATXSVMPIII18 OS=Bothrops atrox OX=8725 PE=2 SV=1	0	7	7	0.000644414	0.1569	19.3994	0	4	6	0.000542694	0.0654	13.7424	0.000593554	0.0623661	BATXSVMPIII18 OS=Bothrops atrox OX=8725 PE=2 SV=1
ProblematicID11394	BJARALL27943_4-trimethylaminobutyraldehyde dehydrogenase|g.17400 ORF BJARALL27943|g.17400 BJARALL27943|m.17400 type:complete len:519 (+) BJARALL27943:330589(+); Additional IDs concatenated into MaxParsimony group: ProblematicID41776, ProblematicID56372, ProblematicID26585, J3SE97, T1DHS9, A0A1W7RC86, A0A2H6N210, A0A0F7Z484, A0A0B8RT75, A0A2D4KL31, A0A2D4KL19, A0A2D4KL39, V8N7V7, A0A2D4KL48; Addit…	0	6	6	0.000652589	0.168	16.5797	0	5	5	0.000534313	0.1216	13.4825	0.000593451	0.0623553	BJARALL27943_4-trimethylaminobutyraldehyde dehydrogenase|g.17400 ORF BJARALL27943|g.17400 BJARALL27943|m.17400 type:complete len:519 (+) BJARALL27943:330589(+); Additional IDs concatenated into MaxParsimony group: ProblematicID41776, ProblematicID56372, ProblematicID26585, J3SE97, T1DHS9, A0A1W7RC86, A0A2H6N210, A0A0F7Z484, A0A0B8RT75, A0A2D4KL31, A0A2D4KL19, A0A2D4KL39, V8N7V7, A0A2D4KL48; Addit…
ProblematicID56685	BJACESS13454_actin-related protein 2/3 complex subunit 2|g.24096 ORF BJACESS13454|g.24096 BJACESS13454|m.24096 type:5prime_partial len:332 (-) BJACESS13454:440039(-); Additional IDs concatenated into MaxParsimony group: ProblematicID52481, ProblematicID15286, ProblematicID95, ProblematicID30477, T1DMI9, A0A0F7ZE09, A0A0B8RRU4, A0A1W7RJP6, A0A098M1W7, U3FXK4, A0A2D4KT03, V8NZV7, ProblematicID55621…	0	3	3	0.000510636	0.1057	8.6718	0	4	4	0.00066894	0.1843	13.0336	0.000589788	0.0619704	BJACESS13454_actin-related protein 2/3 complex subunit 2|g.24096 ORF BJACESS13454|g.24096 BJACESS13454|m.24096 type:5prime_partial len:332 (-) BJACESS13454:440039(-); Additional IDs concatenated into MaxParsimony group: ProblematicID52481, ProblematicID15286, ProblematicID95, ProblematicID30477, T1DMI9, A0A0F7ZE09, A0A0B8RRU4, A0A1W7RJP6, A0A098M1W7, U3FXK4, A0A2D4KT03, V8NZV7, ProblematicID55621…
A0A0K8RYQ8	Metalloproteinase (Type II) 3a OS=Crotalus horridus OX=35024 PE=3 SV=1	1	6	6	0.000707199	0.182	19.6907	0	3	4	0.00046322	0.0753	10.2262	0.000585209	0.0614893	Metalloproteinase (Type II) 3a OS=Crotalus horridus OX=35024 PE=3 SV=1
A0A194ATS8	Metalloproteinase type II 5b OS=Sistrurus miliarius barbouri OX=8759 PE=3 SV=1	0	5	5	0.000589332	0.113	15.8949	0	4	5	0.000579025	0.0774	13.6453	0.000584179	0.061381	Metalloproteinase type II 5b OS=Sistrurus miliarius barbouri OX=8759 PE=3 SV=1
ProblematicID48150	BJACESS02883_SVMP|g.4661 ORF BJACESS02883_SVMP|g.4661 BJACESS02883_SVMP|m.4661 type:complete len:479 (-) BJACESS02883_SVMP:3810817(-)	0	5	5	0.000589332	0.113	15.8949	0	4	5	0.000579025	0.0774	13.6453	0.000584179	0.061381	BJACESS02883_SVMP|g.4661 ORF BJACESS02883_SVMP|g.4661 BJACESS02883_SVMP|m.4661 type:complete len:479 (-) BJACESS02883_SVMP:3810817(-)
ProblematicID10019	BJARALL25960_pyruvate kinase muscle|g.14874 ORF BJARALL25960|g.14874 BJARALL25960|m.14874 type:complete len:527 (-) BJARALL25960:1013-2593(-); Additional IDs concatenated into MaxParsimony group: ProblematicID25210, ProblematicID53501, ProblematicID40401, ProblematicID39848, ProblematicID24657, ProblematicID9466, ProblematicID62836, ProblematicID29488, ProblematicID44679, ProblematicID14297, V8P2…	0	2	2	0.000214221	0.0837	6.4929	0	7	9	0.000947135	0.2433	27.3445	0.000580678	0.0610132	BJARALL25960_pyruvate kinase muscle|g.14874 ORF BJARALL25960|g.14874 BJARALL25960|m.14874 type:complete len:527 (-) BJARALL25960:1013-2593(-); Additional IDs concatenated into MaxParsimony group: ProblematicID25210, ProblematicID53501, ProblematicID40401, ProblematicID39848, ProblematicID24657, ProblematicID9466, ProblematicID62836, ProblematicID29488, ProblematicID44679, ProblematicID14297, V8P2…
ProblematicID53566	BJACESS09360_proteasome subunit alpha type-2|g.16966 ORF BJACESS09360|g.16966 BJACESS09360|m.16966 type:5prime_partial len:242 (-) BJACESS09360:163-888(-); Additional IDs concatenated into MaxParsimony group: J3S0J9, A0A0B8RQK9, J3SCY2, U3F701, A0A1W7REI9, T1DLS1, A0A2D4GEH2, ProblematicID70951, V8N8Y4; Additional IDs concatenated into MaxParsimony group: J3SCY2, A0A0B8RQK9, U3F701, J3S0J9, A0A1W…	0	2	3	0.00070133	0.1328	8.973	0	1	2	0.000459376	0.0415	4.9198	0.000580353	0.0609791	BJACESS09360_proteasome subunit alpha type-2|g.16966 ORF BJACESS09360|g.16966 BJACESS09360|m.16966 type:5prime_partial len:242 (-) BJACESS09360:163-888(-); Additional IDs concatenated into MaxParsimony group: J3S0J9, A0A0B8RQK9, J3SCY2, U3F701, A0A1W7REI9, T1DLS1, A0A2D4GEH2, ProblematicID70951, V8N8Y4; Additional IDs concatenated into MaxParsimony group: J3SCY2, A0A0B8RQK9, U3F701, J3S0J9, A0A1W…
ProblematicID50953	BJACESS06177_phosphoglycerate kinase 1|g.10652 ORF BJACESS06177|g.10652 BJACESS06177|m.10652 type:5prime_partial len:436 (-) BJACESS06177:2280535(-); Additional IDs concatenated into MaxParsimony group: ProblematicID10136, ProblematicID40518, ProblematicID25327, A0A1W7RET9, ProblematicID45283, ProblematicID30092, ProblematicID14901, T1D9U7, A0A0F7Z4P8, A0A2D4K2W7, A0A2D4PCT0, V8NJF1, A0A2H6NH23, …	0	5	5	0.000647588	0.2391	18.5748	0	3	4	0.00050901	0.1103	14.4208	0.000578299	0.0607632	BJACESS06177_phosphoglycerate kinase 1|g.10652 ORF BJACESS06177|g.10652 BJACESS06177|m.10652 type:5prime_partial len:436 (-) BJACESS06177:2280535(-); Additional IDs concatenated into MaxParsimony group: ProblematicID10136, ProblematicID40518, ProblematicID25327, A0A1W7RET9, ProblematicID45283, ProblematicID30092, ProblematicID14901, T1D9U7, A0A0F7Z4P8, A0A2D4K2W7, A0A2D4PCT0, V8NJF1, A0A2H6NH23, …
A0A1W7RIT1	Calpain 5 OS=Agkistrodon contortrix contortrix OX=8713 PE=3 SV=1	2	6	6	0.000527365	0.1108	13.9665	1	7	7	0.000604498	0.1357	17.4655	0.000565932	0.0594638	Calpain 5 OS=Agkistrodon contortrix contortrix OX=8713 PE=3 SV=1
J3RYM5	Calpain-like protease OS=Crotalus adamanteus OX=8729 PE=2 SV=1; Additional IDs concatenated into MaxParsimony group: A0A0K8RX46, A0A0K8S1V0, A0A2D4FE86	0	6	6	0.000527365	0.1248	13.6486	0	6	7	0.000604498	0.103	17.4903	0.000565932	0.0594638	Calpain-like protease OS=Crotalus adamanteus OX=8729 PE=2 SV=1; Additional IDs concatenated into MaxParsimony group: A0A0K8RX46, A0A0K8S1V0, A0A2D4FE86
A0A2D4GK21	Uncharacterized protein OS=Micrurus corallinus OX=54390 PE=4 SV=1	0	4	4	0.00040243	0.1536	13.9128	0	5	7	0.000691935	0.1393	19.714	0.000547182	0.0574937	Uncharacterized protein OS=Micrurus corallinus OX=54390 PE=4 SV=1
ProblematicID45641	SVMP	0	4	4	0.000368236	0.0588	10.4127	0	7	8	0.000723592	0.116	20.6967	0.000545914	0.0573605	SVMP
ProblematicID65813	BJACESS25886_allograft inflammatory factor 1-like|g.43798 ORF BJACESS25886|g.43798 BJACESS25886|m.43798 type:internal len:154 (-) BJACESS25886:2-460(-); Additional IDs concatenated into MaxParsimony group: A0A0F7ZD97, J3S8Y4, T1DDS4, A0A1W7RJG9; Additional IDs concatenated into MaxParsimony group: J3S8Y4, A0A1W7RJG9, T1DDS4, A0A0F7ZD97	0	0	0	0	0	0	0	3	3	0.00108539	0.268	7.0121	0.000542694	0.0570221	BJACESS25886_allograft inflammatory factor 1-like|g.43798 ORF BJACESS25886|g.43798 BJACESS25886|m.43798 type:internal len:154 (-) BJACESS25886:2-460(-); Additional IDs concatenated into MaxParsimony group: A0A0F7ZD97, J3S8Y4, T1DDS4, A0A1W7RJG9; Additional IDs concatenated into MaxParsimony group: J3S8Y4, A0A1W7RJG9, T1DDS4, A0A0F7ZD97
A0A1L8D5U8	BATXSVSP7 OS=Bothrops atrox OX=8725 PE=2 SV=1	0	2	2	0.000438445	0.0506	5.7682	0	2	3	0.000646165	0.0506	8.7801	0.000542305	0.0569813	BATXSVSP7 OS=Bothrops atrox OX=8725 PE=2 SV=1
A0A0K8RS95	Serine proteinase 1f OS=Crotalus horridus OX=35024 PE=3 SV=1	0	2	2	0.000436746	0.0504	5.7682	0	2	3	0.00064366	0.0504	8.7801	0.000540203	0.0567604	Serine proteinase 1f OS=Crotalus horridus OX=35024 PE=3 SV=1
A0A194ARJ3	Serine proteinase 13c OS=Agkistrodon piscivorus OX=8715 PE=3 SV=1	0	2	2	0.000436746	0.0504	5.7682	0	2	3	0.00064366	0.0504	8.7801	0.000540203	0.0567604	Serine proteinase 13c OS=Agkistrodon piscivorus OX=8715 PE=3 SV=1
A0A1W7RB66	Cadam10_SVSP02 OS=Crotalus adamanteus OX=8729 PE=3 SV=1	0	2	2	0.000436746	0.0504	5.7682	0	2	3	0.00064366	0.0504	8.7801	0.000540203	0.0567604	Cadam10_SVSP02 OS=Crotalus adamanteus OX=8729 PE=3 SV=1
O13059	Snake venom serine protease 1 OS=Trimeresurus gramineus OX=8767 GN=TLG1 PE=2 SV=1	0	2	2	0.000436746	0.0504	5.7682	0	2	3	0.00064366	0.0504	8.7801	0.000540203	0.0567604	Snake venom serine protease 1 OS=Trimeresurus gramineus OX=8767 GN=TLG1 PE=2 SV=1
Q9YGJ8	Venom plasminogen activator Haly-PA OS=Gloydius brevicaudus OX=259325 PE=1 SV=2	0	2	2	0.000436746	0.0504	5.7682	0	2	3	0.00064366	0.0504	8.7801	0.000540203	0.0567604	Venom plasminogen activator Haly-PA OS=Gloydius brevicaudus OX=259325 PE=1 SV=2
A0A0B8RQ69	Serine-threonine-protein kinase MST4-like protein OS=Boiga irregularis OX=92519 PE=4 SV=1; Additional IDs concatenated into MaxParsimony group: A0A0F7Z417, U3FB77, T1E4V4, A0A1W7RDF8, V8PC58, A0A1W7RDI2, J3S9J0, T1E484, A0A2D4HJS3, V8NZ79, A0A2H6N3X3, ProblematicID26165, ProblematicID10974, ProblematicID41356, ProblematicID68379, ProblematicID66029; Additional IDs concatenated into MaxParsimony g…	0	4	4	0.000543038	0.1422	10.8321	0	4	4	0.00053354	0.1277	9.6481	0.000538289	0.0565593	Serine-threonine-protein kinase MST4-like protein OS=Boiga irregularis OX=92519 PE=4 SV=1; Additional IDs concatenated into MaxParsimony group: A0A0F7Z417, U3FB77, T1E4V4, A0A1W7RDF8, V8PC58, A0A1W7RDI2, J3S9J0, T1E484, A0A2D4HJS3, V8NZ79, A0A2H6N3X3, ProblematicID26165, ProblematicID10974, ProblematicID41356, ProblematicID68379, ProblematicID66029; Additional IDs concatenated into MaxParsimony g…
ProblematicID53205	BJACESS08920_sulfotransferase 6B1|g.16036 ORF BJACESS08920|g.16036 BJACESS08920|m.16036 type:complete len:313 (-) BJACESS08920:1345-2283(-); Additional IDs concatenated into MaxParsimony group: A0A1W7RD01, J3SDD4, ProblematicID1959, ProblematicID17150, ProblematicID32341; Additional IDs concatenated into MaxParsimony group: A0A1W7RD01, J3SDD4, ProblematicID32341, ProblematicID1959, ProblematicID1…	1	3	3	0.000541732	0.0929	6.6067	1	2	3	0.000532258	0.0673	7.5942	0.000536995	0.0564233	BJACESS08920_sulfotransferase 6B1|g.16036 ORF BJACESS08920|g.16036 BJACESS08920|m.16036 type:complete len:313 (-) BJACESS08920:1345-2283(-); Additional IDs concatenated into MaxParsimony group: A0A1W7RD01, J3SDD4, ProblematicID1959, ProblematicID17150, ProblematicID32341; Additional IDs concatenated into MaxParsimony group: A0A1W7RD01, J3SDD4, ProblematicID32341, ProblematicID1959, ProblematicID1…
ProblematicID36936	BJARALL16056_transcriptional activator protein pur-alpha|g.9630 ORF BJARALL16056|g.9630 BJARALL16056|m.9630 type:5prime_partial len:261 (+) BJARALL16056:2-784(+); Additional IDs concatenated into MaxParsimony group: ProblematicID6554, ProblematicID21745, ProblematicID25638, ProblematicID40829; Additional IDs concatenated into MaxParsimony group: ProblematicID21745, ProblematicID6554, ProblematicI…	0	2	2	0.000433386	0.1654	7.1547	0	3	3	0.000638709	0.1769	7.7416	0.000536048	0.0563238	BJARALL16056_transcriptional activator protein pur-alpha|g.9630 ORF BJARALL16056|g.9630 BJARALL16056|m.9630 type:5prime_partial len:261 (+) BJARALL16056:2-784(+); Additional IDs concatenated into MaxParsimony group: ProblematicID6554, ProblematicID21745, ProblematicID25638, ProblematicID40829; Additional IDs concatenated into MaxParsimony group: ProblematicID21745, ProblematicID6554, ProblematicI…
ProblematicID67724	BJACESS28613_specifically androgen-regulated gene protein|g.47687 ORF BJACESS28613|g.47687 BJACESS28613|m.47687 type:internal len:372 (-) BJACESS28613:10113(-); Additional IDs concatenated into MaxParsimony group: T1DME8, J3S864, V8NJ19, A0A2D4Q4Q9	0	3	4	0.000607441	0.0593	10.9641	1	3	3	0.000447613	0.0647	8.9148	0.000527527	0.0554285	BJACESS28613_specifically androgen-regulated gene protein|g.47687 ORF BJACESS28613|g.47687 BJACESS28613|m.47687 type:internal len:372 (-) BJACESS28613:10113(-); Additional IDs concatenated into MaxParsimony group: T1DME8, J3S864, V8NJ19, A0A2D4Q4Q9
Q1PBD1	Zinc metalloproteinase/disintegrin OS=Gloydius halys OX=8714 PE=2 SV=1	0	4	4	0.000472454	0.1132	11.7461	0	3	5	0.000580239	0.0797	12.5829	0.000526347	0.0553045	Zinc metalloproteinase/disintegrin OS=Gloydius halys OX=8714 PE=2 SV=1
J3S8R4	Flotillin0-like protein OS=Crotalus adamanteus OX=8729 PE=2 SV=1	0	4	4	0.000525316	0.1352	12.354	0	3	4	0.000516129	0.1002	14.068	0.000520722	0.0547135	Flotillin0-like protein OS=Crotalus adamanteus OX=8729 PE=2 SV=1
ProblematicID52982	BJACESS08642_GTP-binding nuclear protein Ran-like|g.15502 ORF BJACESS08642|g.15502 BJACESS08642|m.15502 type:5prime_partial len:273 (-) BJACESS08642:3560174(-); Additional IDs concatenated into MaxParsimony group: ProblematicID11872, ProblematicID27063, ProblematicID42254, A0A2D4P8S4, A0A2D4PAX7, A0A2D4P8V6, ProblematicID17212, J3S8W2, ProblematicID32403, ProblematicID2021, A0A0K8RUE0, U3FWW0, Pr…	0	2	2	0.000414266	0.0772	5.3777	0	3	3	0.000610531	0.1287	7.2456	0.000512398	0.0538389	BJACESS08642_GTP-binding nuclear protein Ran-like|g.15502 ORF BJACESS08642|g.15502 BJACESS08642|m.15502 type:5prime_partial len:273 (-) BJACESS08642:3560174(-); Additional IDs concatenated into MaxParsimony group: ProblematicID11872, ProblematicID27063, ProblematicID42254, A0A2D4P8S4, A0A2D4PAX7, A0A2D4P8V6, ProblematicID17212, J3S8W2, ProblematicID32403, ProblematicID2021, A0A0K8RUE0, U3FWW0, Pr…
A0A1W7RJI6	B(0,+)-type amino acid transporter 1-like protein OS=Agkistrodon contortrix contortrix OX=8713 PE=4 SV=1; Additional IDs concatenated into MaxParsimony group: A0A0K8S2L8, A0A0F7Z0R2, T1E7C0, A0A0F7ZBA1; Additional IDs concatenated into MaxParsimony group: A0A0F7Z0R2, T1E7C0, A0A0K8S2L8, A0A0F7ZBA1	0	3	4	0.000458983	0.0387	16.8937	0	3	5	0.000563694	0.0387	21.9796	0.000511339	0.0537276	B(0,+)-type amino acid transporter 1-like protein OS=Agkistrodon contortrix contortrix OX=8713 PE=4 SV=1; Additional IDs concatenated into MaxParsimony group: A0A0K8S2L8, A0A0F7Z0R2, T1E7C0, A0A0F7ZBA1; Additional IDs concatenated into MaxParsimony group: A0A0F7Z0R2, T1E7C0, A0A0K8S2L8, A0A0F7ZBA1
U3FWB2	Proteasome subunit alpha type OS=Micrurus fulvius OX=8637 PE=2 SV=1; Additional IDs concatenated into MaxParsimony group: ProblematicID40152, ProblematicID24961, ProblematicID9770, J3SF25, ProblematicID53394, A0A0F7Z580, T1DJJ1, A0A0F7Z4E0, A0A0B8RPJ0, A0A1W7REH5, ProblematicID58073, ProblematicID15021, ProblematicID45403, ProblematicID30212, V8PI20	0	2	2	0.000412749	0.0952	5.1674	0	2	3	0.000608294	0.0952	7.1203	0.000510521	0.0536417	Proteasome subunit alpha type OS=Micrurus fulvius OX=8637 PE=2 SV=1; Additional IDs concatenated into MaxParsimony group: ProblematicID40152, ProblematicID24961, ProblematicID9770, J3SF25, ProblematicID53394, A0A0F7Z580, T1DJJ1, A0A0F7Z4E0, A0A0B8RPJ0, A0A1W7REH5, ProblematicID58073, ProblematicID15021, ProblematicID45403, ProblematicID30212, V8PI20
Q8AWI5	Zinc metalloproteinase-disintegrin-like halysase OS=Gloydius halys OX=8714 PE=1 SV=1	0	5	5	0.000461805	0.082	13.3866	0	5	6	0.000544473	0.0869	15.4006	0.000503139	0.052866	Zinc metalloproteinase-disintegrin-like halysase OS=Gloydius halys OX=8714 PE=1 SV=1
Q8UVG0	Zinc metalloproteinase-disintegrin-like berythractivase OS=Bothrops erythromelas OX=44710 PE=1 SV=1	2	7	7	0.000644414	0.1601	21.2693	1	3	4	0.000361796	0.067	9.9218	0.000503105	0.0528624	Zinc metalloproteinase-disintegrin-like berythractivase OS=Bothrops erythromelas OX=44710 PE=1 SV=1
A0A1L8D5V8	BATXSVMPIII25 OS=Bothrops atrox OX=8725 PE=2 SV=1	0	4	4	0.000369444	0.0705	9.6484	0	5	7	0.000635219	0.0934	16.1192	0.000502331	0.0527811	BATXSVMPIII25 OS=Bothrops atrox OX=8725 PE=2 SV=1
ProblematicID48774	BJACESS03575_SVMP|g.5974 ORF BJACESS03575_SVMP|g.5974 BJACESS03575_SVMP|m.5974 type:3prime_partial len:502 (-) BJACESS03575_SVMP:20504(-)	0	3	3	0.000337366	0.0659	7.1468	0	5	6	0.000662932	0.0938	13.3221	0.000500149	0.0525518	BJACESS03575_SVMP|g.5974 ORF BJACESS03575_SVMP|g.5974 BJACESS03575_SVMP|m.5974 type:3prime_partial len:502 (-) BJACESS03575_SVMP:20504(-)
A0A0B8RZA0	Casein kinase II subunit alpha-like OS=Boiga irregularis OX=92519 PE=3 SV=1; Additional IDs concatenated into MaxParsimony group: A0A1W7RID9, ProblematicID36416, A0A0K8RWW4, ProblematicID6034, A0A098M150, ProblematicID51734, J3RYP8, ProblematicID21225, A0A2D4MJA0, ProblematicID41198, ProblematicID10816, A0A1W7RIN6, A0A0F7ZBR7, T1DNL2, ProblematicID54790, A0A2D4H0J0, A0A2D4HA14, A0A2H6N5A6, A0A098…	0	4	4	0.0005749	0.1862	12.574	0	3	3	0.000423634	0.1327	9.9342	0.000499267	0.0524591	Casein kinase II subunit alpha-like OS=Boiga irregularis OX=92519 PE=3 SV=1; Additional IDs concatenated into MaxParsimony group: A0A1W7RID9, ProblematicID36416, A0A0K8RWW4, ProblematicID6034, A0A098M150, ProblematicID51734, J3RYP8, ProblematicID21225, A0A2D4MJA0, ProblematicID41198, ProblematicID10816, A0A1W7RIN6, A0A0F7ZBR7, T1DNL2, ProblematicID54790, A0A2D4H0J0, A0A2D4HA14, A0A2H6N5A6, A0A098…
ProblematicID45629	SVMP	0	4	5	0.00045805	0.0846	15.9933	0	4	6	0.000540047	0.0894	17.3818	0.000499048	0.0524362	SVMP
A0A1W7RGR4	Heat shock protein 90a OS=Agkistrodon contortrix contortrix OX=8713 PE=3 SV=1; Additional IDs concatenated into MaxParsimony group: A0A0F7Z8V0, T1E691, A0A098LZI8, A0A0B8RRE8, A0A098LZL5, V8N9M0, U3ESU0, ProblematicID44229, ProblematicID29038, ProblematicID13847, ProblematicID55593, ProblematicID24653, ProblematicID39844, ProblematicID9462, ProblematicID52328, ProblematicID57219	0	3	4	0.000309561	0.0714	12.054	0	6	9	0.000684331	0.1154	31.0502	0.000496946	0.0522153	Heat shock protein 90a OS=Agkistrodon contortrix contortrix OX=8713 PE=3 SV=1; Additional IDs concatenated into MaxParsimony group: A0A0F7Z8V0, T1E691, A0A098LZI8, A0A0B8RRE8, A0A098LZL5, V8N9M0, U3ESU0, ProblematicID44229, ProblematicID29038, ProblematicID13847, ProblematicID55593, ProblematicID24653, ProblematicID39844, ProblematicID9462, ProblematicID52328, ProblematicID57219
ProblematicID25897	BJARALL26980_metalloproteinase vmp-iii precursor|g.16094 ORF BJARALL26980|g.16094 BJARALL26980|m.16094 type:5prime_partial len:633 (-) BJARALL26980:366-2264(-)	0	5	5	0.000445729	0.0823	14.5294	0	5	6	0.00052552	0.0807	16.5946	0.000485625	0.0510257	BJARALL26980_metalloproteinase vmp-iii precursor|g.16094 ORF BJARALL26980|g.16094 BJARALL26980|m.16094 type:5prime_partial len:633 (-) BJARALL26980:366-2264(-)
U3FYY4	Syntaxin-3-like protein OS=Micrurus fulvius OX=8637 PE=2 SV=1; Additional IDs concatenated into MaxParsimony group: A0A2D4HF54, A0A0B8RW02, A0A2D4PUB9, A0A2H6NL85; Additional IDs concatenated into MaxParsimony group: A0A2D4HF54, A0A2D4PUB9, A0A0B8RW02, A0A2H6NL85	0	1	2	0.000389897	0.0657	7.8063	0	2	3	0.000574617	0.1073	11.2048	0.000482257	0.0506719	Syntaxin-3-like protein OS=Micrurus fulvius OX=8637 PE=2 SV=1; Additional IDs concatenated into MaxParsimony group: A0A2D4HF54, A0A0B8RW02, A0A2D4PUB9, A0A2H6NL85; Additional IDs concatenated into MaxParsimony group: A0A2D4HF54, A0A2D4PUB9, A0A0B8RW02, A0A2H6NL85
ProblematicID48536	BJACESS03311_SVMP|g.5482 ORF BJACESS03311_SVMP|g.5482 BJACESS03311_SVMP|m.5482 type:internal len:582 (-) BJACESS03311_SVMP:10743(-)	0	5	5	0.000484855	0.0929	15.8949	0	4	5	0.000476375	0.0637	13.6453	0.000480615	0.0504994	BJACESS03311_SVMP|g.5482 ORF BJACESS03311_SVMP|g.5482 BJACESS03311_SVMP|m.5482 type:internal len:582 (-) BJACESS03311_SVMP:10743(-)
A0A0K8RVV8	Dipeptidase OS=Crotalus horridus OX=35024 PE=3 SV=1; Additional IDs concatenated into MaxParsimony group: A0A098M0P0, A0A0B8RR20	3	3	4	0.000545668	0.0678	12.8881	2	2	3	0.000402093	0.063	9.1331	0.00047388	0.0497917	Dipeptidase OS=Crotalus horridus OX=35024 PE=3 SV=1; Additional IDs concatenated into MaxParsimony group: A0A098M0P0, A0A0B8RR20
A0A2D4EZB7	Uncharacterized protein OS=Micrurus corallinus OX=54390 PE=4 SV=1; Additional IDs concatenated into MaxParsimony group: A0A2D4I4X7, A0A2D4I519, A0A2D4F036, ProblematicID27780, ProblematicID42971	0	5	6	0.000475444	0.0858	15.8601	0	6	6	0.000467129	0.083	15.0836	0.000471287	0.0495192	Uncharacterized protein OS=Micrurus corallinus OX=54390 PE=4 SV=1; Additional IDs concatenated into MaxParsimony group: A0A2D4I4X7, A0A2D4I519, A0A2D4F036, ProblematicID27780, ProblematicID42971
A0A1W7RHY9	Cytosolic non-specific dipeptidase OS=Agkistrodon contortrix contortrix OX=8713 PE=4 SV=1	0	2	3	0.000355085	0.0483	7.971	1	4	5	0.000581458	0.0945	13.6606	0.000468271	0.0492024	Cytosolic non-specific dipeptidase OS=Agkistrodon contortrix contortrix OX=8713 PE=4 SV=1
A0A1W7RJX8	Metalloproteinase (Type II) 1 OS=Agkistrodon contortrix contortrix OX=8713 PE=3 SV=1	1	4	4	0.000471466	0.0732	10.5223	0	3	4	0.00046322	0.0795	10.4495	0.000467343	0.0491048	Metalloproteinase (Type II) 1 OS=Agkistrodon contortrix contortrix OX=8713 PE=3 SV=1
A0A2D4M8Q5	Uncharacterized protein (Fragment) OS=Micrurus spixii OX=129469 PE=3 SV=1; Additional IDs concatenated into MaxParsimony group: A0A0B8RVU7, U3FZJ8, A0A2D4M8Q7, ProblematicID41193, ProblematicID26002, ProblematicID10811, V8N5X4, A0A0K8S0T0, ProblematicID26527, ProblematicID11336, ProblematicID41718, A0A0F7Z728, U3FCU2, V8NNK5, A0A2D4M8R3, A0A2D4LEY0, A0A2D4LEU2, A0A2D4LEQ3, ProblematicID66755, A0A…	0	2	3	0.00040339	0.0692	9.4364	0	3	4	0.000528447	0.1265	13.9098	0.000465918	0.0489552	Uncharacterized protein (Fragment) OS=Micrurus spixii OX=129469 PE=3 SV=1; Additional IDs concatenated into MaxParsimony group: A0A0B8RVU7, U3FZJ8, A0A2D4M8Q7, ProblematicID41193, ProblematicID26002, ProblematicID10811, V8N5X4, A0A0K8S0T0, ProblematicID26527, ProblematicID11336, ProblematicID41718, A0A0F7Z728, U3FCU2, V8NNK5, A0A2D4M8R3, A0A2D4LEY0, A0A2D4LEU2, A0A2D4LEQ3, ProblematicID66755, A0A…
A0A1W7RFJ7	Unconventional myosin-Ic OS=Agkistrodon contortrix contortrix OX=8713 PE=3 SV=1; Additional IDs concatenated into MaxParsimony group: T1DAD5, J3S4Q5, A0A0K8RSQ1, A0A0B8RX33, U3F7I4, A0A2D4EZW7, A0A2D4I7U2, V8NFW1, A0A2D4EZW9, ProblematicID59325, A0A2D4EZV8, A0A2D4NH07, ProblematicID31800, ProblematicID1418, ProblematicID16609, A0A2D4L5J1, A0A2D4PQK3, ProblematicID3772, ProblematicID18963, Problem…	0	7	9	0.000492771	0.0982	30.3905	0	8	8	0.000430358	0.1098	22.9937	0.000461565	0.0484977	Unconventional myosin-Ic OS=Agkistrodon contortrix contortrix OX=8713 PE=3 SV=1; Additional IDs concatenated into MaxParsimony group: T1DAD5, J3S4Q5, A0A0K8RSQ1, A0A0B8RX33, U3F7I4, A0A2D4EZW7, A0A2D4I7U2, V8NFW1, A0A2D4EZW9, ProblematicID59325, A0A2D4EZV8, A0A2D4NH07, ProblematicID31800, ProblematicID1418, ProblematicID16609, A0A2D4L5J1, A0A2D4PQK3, ProblematicID3772, ProblematicID18963, Problem…
A0A194AME3	Metalloproteinase type II 2 OS=Agkistrodon piscivorus OX=8715 PE=3 SV=1	0	4	4	0.000465621	0.0909	10.855	0	3	4	0.000457478	0.0579	8.9652	0.000461549	0.0484961	Metalloproteinase type II 2 OS=Agkistrodon piscivorus OX=8715 PE=3 SV=1
B0VXU4	Metalloproteinase isoform 1 OS=Sistrurus catenatus edwardsii OX=8762 PE=2 SV=1	0	6	6	0.000553259	0.1047	17.0406	0	4	4	0.000362388	0.0753	9.3011	0.000457823	0.0481046	Metalloproteinase isoform 1 OS=Sistrurus catenatus edwardsii OX=8762 PE=2 SV=1
A0A0C4ZNF1	Metalloprotease OS=Gloydius intermedius OX=44732 PE=2 SV=1	0	5	5	0.000461805	0.0738	13.1944	0	5	5	0.000453728	0.0787	13.2725	0.000457766	0.0480986	Metalloprotease OS=Gloydius intermedius OX=44732 PE=2 SV=1
A0A0K8RZB6	Annexin OS=Crotalus horridus OX=35024 PE=3 SV=1; Additional IDs concatenated into MaxParsimony group: A0A1W7RJF4, T1DNW2, V8NXQ5, A0A0B8RRQ4, J3RYE3, U3F995, ProblematicID51993, A0A0B8RSK0, A0A098M0K9, A0A2H6N7C4, ProblematicID12931, ProblematicID43313, ProblematicID28122, ProblematicID53856; Additional IDs concatenated into MaxParsimony group: T1DNW2, A0A1W7RJF4, V8NXQ5, A0A0B8RRQ4, J3RYE3, U3F9…	1	6	7	0.000586005	0.1352	18.5553	0	4	4	0.000329003	0.0892	10.7758	0.000457504	0.048071	Annexin OS=Crotalus horridus OX=35024 PE=3 SV=1; Additional IDs concatenated into MaxParsimony group: A0A1W7RJF4, T1DNW2, V8NXQ5, A0A0B8RRQ4, J3RYE3, U3F995, ProblematicID51993, A0A0B8RSK0, A0A098M0K9, A0A2H6N7C4, ProblematicID12931, ProblematicID43313, ProblematicID28122, ProblematicID53856; Additional IDs concatenated into MaxParsimony group: T1DNW2, A0A1W7RJF4, V8NXQ5, A0A0B8RRQ4, J3RYE3, U3F9…
ProblematicID53453	BJACESS09219_F-actin-capping protein subunit alpha-2|g.16666 ORF BJACESS09219|g.16666 BJACESS09219|m.16666 type:5prime_partial len:307 (-) BJACESS09219:6540574(-); Additional IDs concatenated into MaxParsimony group: J3S3X6, A0A0B8RYQ3, U3FZU0, ProblematicID9733, A0A1W7RHF6, A0A2D4K6G7, ProblematicID24924, ProblematicID40115, A0A098M1X3, A0A0B8RNR1, J3SDY0, T1DE13, A0A0F7Z0S9, A0A0B8RRS6, A0A098M…	0	3	3	0.000552355	0.1569	8.2304	0	2	2	0.000361796	0.0817	4.6995	0.000457075	0.048026	BJACESS09219_F-actin-capping protein subunit alpha-2|g.16666 ORF BJACESS09219|g.16666 BJACESS09219|m.16666 type:5prime_partial len:307 (-) BJACESS09219:6540574(-); Additional IDs concatenated into MaxParsimony group: J3S3X6, A0A0B8RYQ3, U3FZU0, ProblematicID9733, A0A1W7RHF6, A0A2D4K6G7, ProblematicID24924, ProblematicID40115, A0A098M1X3, A0A0B8RNR1, J3SDY0, T1DE13, A0A0F7Z0S9, A0A0B8RRS6, A0A098M…
T2HQU0	Uncharacterized protein OS=Ovophis okinavensis OX=8769 PE=2 SV=1; Additional IDs concatenated into MaxParsimony group: T1DLJ3, A0A1W7RE84, A0A0F7Z3W0, V8PD79	0	5	6	0.00050229	0.052	15.3692	0	4	5	0.000411254	0.0371	13.536	0.000456772	0.0479941	Uncharacterized protein OS=Ovophis okinavensis OX=8769 PE=2 SV=1; Additional IDs concatenated into MaxParsimony group: T1DLJ3, A0A1W7RE84, A0A0F7Z3W0, V8PD79
J3SBQ1	Snake venom metalloproteinase (Type III) 3c OS=Crotalus adamanteus OX=8729 PE=2 SV=1	0	4	4	0.000368839	0.0786	11.6775	0	4	6	0.000543582	0.0835	15.9686	0.000456211	0.0479351	Snake venom metalloproteinase (Type III) 3c OS=Crotalus adamanteus OX=8729 PE=2 SV=1
ProblematicID45639	Zinc metalloproteinase-disintegrin-like VMP-III	0	5	5	0.000459545	0.0881	15.8949	0	4	5	0.000451507	0.0604	13.6453	0.000455526	0.0478632	Zinc metalloproteinase-disintegrin-like VMP-III
A0A1W7RJW8	Metalloproteinase (Type III) 4 OS=Agkistrodon contortrix contortrix OX=8713 PE=3 SV=1	0	5	5	0.00045805	0.0699	15.2945	0	5	5	0.000450039	0.0439	14.2534	0.000454045	0.0477075	Metalloproteinase (Type III) 4 OS=Agkistrodon contortrix contortrix OX=8713 PE=3 SV=1
ProblematicID51046	BJACESS06285_glucose-6-phosphate isomerase|g.10892 ORF BJACESS06285|g.10892 BJACESS06285|m.10892 type:5prime_partial len:564 (-) BJACESS06285:353-2044(-); Additional IDs concatenated into MaxParsimony group: ProblematicID17032, ProblematicID1841, ProblematicID32223, T1DL48, A0A1W7RH65, J3S4V1, Q8QFU7, A0A098LYH2, A0A0B8RQP6, U3FBT6, A0A2D4NJH0, A0A2D4KVL3, ProblematicID52381, ProblematicID27697, …	0	3	6	0.000600428	0.1439	23.6857	0	3	3	0.000294963	0.0977	11.1287	0.000447696	0.0470405	BJACESS06285_glucose-6-phosphate isomerase|g.10892 ORF BJACESS06285|g.10892 BJACESS06285|m.10892 type:5prime_partial len:564 (-) BJACESS06285:353-2044(-); Additional IDs concatenated into MaxParsimony group: ProblematicID17032, ProblematicID1841, ProblematicID32223, T1DL48, A0A1W7RH65, J3S4V1, Q8QFU7, A0A098LYH2, A0A0B8RQP6, U3FBT6, A0A2D4NJH0, A0A2D4KVL3, ProblematicID52381, ProblematicID27697, …
G8XQX1	L-amino-acid oxidase OS=Daboia russelii OX=8707 PE=1 SV=1	0	2	3	0.000335358	0.0238	7.7688	0	4	5	0.000549155	0.0615	12.3165	0.000442256	0.0464689	L-amino-acid oxidase OS=Daboia russelii OX=8707 PE=1 SV=1
ProblematicID53085	BJACESS08773_ovotransferrin|g.15764 ORF BJACESS08773|g.15764 BJACESS08773|m.15764 type:complete len:709 (-) BJACESS08773:150-2276(-); Additional IDs concatenated into MaxParsimony group: ProblematicID56020, ProblematicID10575, ProblematicID25766, ProblematicID40957; Additional IDs concatenated into MaxParsimony group: ProblematicID56020, ProblematicID10575, ProblematicID40957, ProblematicID25766	1	5	5	0.000397883	0.137	18.9114	2	5	6	0.000469108	0.1158	21.6838	0.000433495	0.0455484	BJACESS08773_ovotransferrin|g.15764 ORF BJACESS08773|g.15764 BJACESS08773|m.15764 type:complete len:709 (-) BJACESS08773:150-2276(-); Additional IDs concatenated into MaxParsimony group: ProblematicID56020, ProblematicID10575, ProblematicID25766, ProblematicID40957; Additional IDs concatenated into MaxParsimony group: ProblematicID56020, ProblematicID10575, ProblematicID40957, ProblematicID25766
ProblematicID43605	BJARCOR02016_ribosomal protein l11|g.20272 ORF BJARCOR02016|g.20272 BJARCOR02016|m.20272 type:5prime_partial len:196 (-) BJARCOR02016:34-621(-); Additional IDs concatenated into MaxParsimony group: ProblematicID28414, ProblematicID13223, ProblematicID47712, ProblematicID11569, ProblematicID26760, ProblematicID41951, ProblematicID48154, ProblematicID48309, A0A1W7RDY7, T1E4E4, A0A0B8RQC6, J3S9F8, U…	0	0	0	0	0	0	0	2	3	0.000851612	0.1026	6.5337	0.000425806	0.0447405	BJARCOR02016_ribosomal protein l11|g.20272 ORF BJARCOR02016|g.20272 BJARCOR02016|m.20272 type:5prime_partial len:196 (-) BJARCOR02016:34-621(-); Additional IDs concatenated into MaxParsimony group: ProblematicID28414, ProblematicID13223, ProblematicID47712, ProblematicID11569, ProblematicID26760, ProblematicID41951, ProblematicID48154, ProblematicID48309, A0A1W7RDY7, T1E4E4, A0A0B8RQC6, J3S9F8, U…
ProblematicID25328	BJARALL26112_malate cytoplasmic-like|g.15118 ORF BJARALL26112|g.15118 BJARALL26112|m.15118 type:complete len:336 (-) BJARALL26112:6280635(-); Additional IDs concatenated into MaxParsimony group: ProblematicID51678, ProblematicID10137, ProblematicID40519, A0A1W7RG07, J3S4M2, A0A098LYY7, V8P8G5, U3FWP3, A0A0B8RQ76, T1DAV4	0	3	3	0.000504539	0.1731	8.8904	0	2	2	0.000330476	0.1134	6.6522	0.000417508	0.0438685	BJARALL26112_malate cytoplasmic-like|g.15118 ORF BJARALL26112|g.15118 BJARALL26112|m.15118 type:complete len:336 (-) BJARALL26112:6280635(-); Additional IDs concatenated into MaxParsimony group: ProblematicID51678, ProblematicID10137, ProblematicID40519, A0A1W7RG07, J3S4M2, A0A098LYY7, V8P8G5, U3FWP3, A0A0B8RQ76, T1DAV4
ProblematicID41198	BJARALL27120_casein kinase alpha 1 polypeptide|g.16324 ORF BJARALL27120|g.16324 BJARALL27120|m.16324 type:5prime_partial len:403 (+) BJARALL27120:30211(+); Additional IDs concatenated into MaxParsimony group: ProblematicID26007, ProblematicID10816, ProblematicID36416, A0A0K8RWW4, ProblematicID51734, J3RYP8, ProblematicID6034, A0A1W7RID9, A0A098M150, ProblematicID21225, A0A1W7RIN6, T1DNL2, A0A0F7Z…	0	3	3	0.000420449	0.1294	9.911	0	3	3	0.000413095	0.1443	10.0728	0.000416772	0.0437912	BJARALL27120_casein kinase alpha 1 polypeptide|g.16324 ORF BJARALL27120|g.16324 BJARALL27120|m.16324 type:5prime_partial len:403 (+) BJARALL27120:30211(+); Additional IDs concatenated into MaxParsimony group: ProblematicID26007, ProblematicID10816, ProblematicID36416, A0A0K8RWW4, ProblematicID51734, J3RYP8, ProblematicID6034, A0A1W7RID9, A0A098M150, ProblematicID21225, A0A1W7RIN6, T1DNL2, A0A0F7Z…
V5Z141	Metalloproteinase OS=Deinagkistrodon acutus OX=36307 PE=2 SV=1	0	5	5	0.000464087	0.0758	11.6361	0	3	4	0.000364776	0.0445	8.2233	0.000414432	0.0435453	Metalloproteinase OS=Deinagkistrodon acutus OX=36307 PE=2 SV=1
A0A1L8D5Y0	BATXSVMPIII8 OS=Bothrops atrox OX=8725 PE=2 SV=1	0	4	4	0.000371882	0.0627	12.192	0	4	5	0.000456723	0.0611	13.6453	0.000414302	0.0435317	BATXSVMPIII8 OS=Bothrops atrox OX=8725 PE=2 SV=1
A0A1L8D691	BATXSVMPIII14 OS=Bothrops atrox OX=8725 PE=2 SV=1	0	4	4	0.000371882	0.0627	12.192	0	4	5	0.000456723	0.0611	13.6453	0.000414302	0.0435317	BATXSVMPIII14 OS=Bothrops atrox OX=8725 PE=2 SV=1
Q98UF9	Zinc metalloproteinase-disintegrin-like HF3 OS=Bothrops jararaca OX=8724 PE=1 SV=3	0	4	4	0.000371882	0.0776	9.2258	0	4	5	0.000456723	0.0776	11.4677	0.000414302	0.0435317	Zinc metalloproteinase-disintegrin-like HF3 OS=Bothrops jararaca OX=8724 PE=1 SV=3
ProblematicID24945	BJARALL25458_alpha-soluble nsf attachment protein|g.14440 ORF BJARALL25458|g.14440 BJARALL25458|m.14440 type:5prime_partial len:338 (-) BJARALL25458:1325-2338(-); Additional IDs concatenated into MaxParsimony group: ProblematicID40136, ProblematicID9754, J3S4S2, A0A1W7RF82, T1DA43, A0A0B8RY08, A0A2H6N7E8, U3ES16, ProblematicID62038	0	2	2	0.000334363	0.0772	4.6558	0	3	3	0.000492773	0.1157	7.1984	0.000413568	0.0434546	BJARALL25458_alpha-soluble nsf attachment protein|g.14440 ORF BJARALL25458|g.14440 BJARALL25458|m.14440 type:5prime_partial len:338 (-) BJARALL25458:1325-2338(-); Additional IDs concatenated into MaxParsimony group: ProblematicID40136, ProblematicID9754, J3S4S2, A0A1W7RF82, T1DA43, A0A0B8RY08, A0A2H6N7E8, U3ES16, ProblematicID62038
A0A1L8D646	BATXSVMPIII27 OS=Bothrops atrox OX=8725 PE=2 SV=1	0	4	4	0.000369444	0.0705	10.0798	0	4	5	0.000453728	0.0754	12.0317	0.000411586	0.0432463	BATXSVMPIII27 OS=Bothrops atrox OX=8725 PE=2 SV=1
ProblematicID59774	BJACESS17584_serine/threonine-protein phosphatase PP1-gamma catalytic subunit|g.30953 ORF BJACESS17584|g.30953 BJACESS17584|m.30953 type:5prime_partial len:340 (-) BJACESS17584:6050624(-); Additional IDs concatenated into MaxParsimony group: A0A2D4GB39, A0A2D4GB97, T1DL28, J3SCW0, A0A1W7RDF7, U3FB66, A0A0B8RP58, A0A2D4GB28, V8PCI4, ProblematicID27061, ProblematicID11870, ProblematicID42252, A0A2D…	0	2	2	0.00033239	0.059	4.1794	0	3	3	0.000489865	0.1032	7.3473	0.000411128	0.0431982	BJACESS17584_serine/threonine-protein phosphatase PP1-gamma catalytic subunit|g.30953 ORF BJACESS17584|g.30953 BJACESS17584|m.30953 type:5prime_partial len:340 (-) BJACESS17584:6050624(-); Additional IDs concatenated into MaxParsimony group: A0A2D4GB39, A0A2D4GB97, T1DL28, J3SCW0, A0A1W7RDF7, U3FB66, A0A0B8RP58, A0A2D4GB28, V8PCI4, ProblematicID27061, ProblematicID11870, ProblematicID42252, A0A2D…
ProblematicID47105	BJACESS01669_SVMP|g.2561 ORF BJACESS01669_SVMP|g.2561 BJACESS01669_SVMP|m.2561 type:internal len:409 (-) BJACESS01669_SVMP:20225(-)	0	3	3	0.000414266	0.0686	9.7253	0	3	3	0.00040702	0.0662	9.3283	0.000410643	0.0431473	BJACESS01669_SVMP|g.2561 ORF BJACESS01669_SVMP|g.2561 BJACESS01669_SVMP|m.2561 type:internal len:409 (-) BJACESS01669_SVMP:20225(-)
A0A1W7RJJ1	Adenylyl cyclase-associated protein OS=Agkistrodon contortrix contortrix OX=8713 PE=3 SV=1; Additional IDs concatenated into MaxParsimony group: J3RYD0, ProblematicID20725, ProblematicID35916, ProblematicID5534, T1DP04; Additional IDs concatenated into MaxParsimony group: J3RYD0, ProblematicID20725, ProblematicID35916, ProblematicID5534, A0A098M0U7, A0A0B8RV46, ProblematicID60459, A0A2D4KSZ2, A0A…	0	2	4	0.000472454	0.1027	12.2545	0	3	3	0.000348143	0.109	12.5052	0.000410299	0.0431111	Adenylyl cyclase-associated protein OS=Agkistrodon contortrix contortrix OX=8713 PE=3 SV=1; Additional IDs concatenated into MaxParsimony group: J3RYD0, ProblematicID20725, ProblematicID35916, ProblematicID5534, T1DP04; Additional IDs concatenated into MaxParsimony group: J3RYD0, ProblematicID20725, ProblematicID35916, ProblematicID5534, A0A098M0U7, A0A0B8RV46, ProblematicID60459, A0A2D4KSZ2, A0A…
A0A194APN1	Metalloproteinase type III 7 OS=Agkistrodon piscivorus OX=8715 PE=3 SV=1	0	4	4	0.000368236	0.0703	10.0798	0	4	5	0.000452245	0.0752	12.0317	0.000410241	0.043105	Metalloproteinase type III 7 OS=Agkistrodon piscivorus OX=8715 PE=3 SV=1
ProblematicID45632	SVMP	0	3	3	0.000276177	0.0572	8.5123	0	5	6	0.000542694	0.116	16.8939	0.000409436	0.0430204	SVMP
A0A1W7RIS0	Calcium-binding protein 39-like protein OS=Agkistrodon contortrix contortrix OX=8713 PE=4 SV=1; Additional IDs concatenated into MaxParsimony group: T1E6B0, A0A098M1F7, U3FXD3, A0A0B8RRI9, J3SBW5, A0A2D4FED5, A0A2D4FEC7, ProblematicID55457, A0A2H6N156	0	1	2	0.000330441	0.0587	8.2482	0	2	3	0.000486992	0.088	11.988	0.000408717	0.0429448	Calcium-binding protein 39-like protein OS=Agkistrodon contortrix contortrix OX=8713 PE=4 SV=1; Additional IDs concatenated into MaxParsimony group: T1E6B0, A0A098M1F7, U3FXD3, A0A0B8RRI9, J3SBW5, A0A2D4FED5, A0A2D4FEC7, ProblematicID55457, A0A2H6N156
A0A0B8RPG9	Ras-related protein Rab-7a-like protein OS=Boiga irregularis OX=92519 PE=4 SV=1; Additional IDs concatenated into MaxParsimony group: T1E4K1, ProblematicID55924, J3S0L0, A0A2D4KNJ8, V8NJ44, U3FZ50, A0A1W7REC0, ProblematicID17220, ProblematicID32411, ProblematicID2029, ProblematicID57226	0	3	3	0.000816524	0.2319	10.0053	0	0	0	0	0	0	0.000408262	0.0428971	Ras-related protein Rab-7a-like protein OS=Boiga irregularis OX=92519 PE=4 SV=1; Additional IDs concatenated into MaxParsimony group: T1E4K1, ProblematicID55924, J3S0L0, A0A2D4KNJ8, V8NJ44, U3FZ50, A0A1W7REC0, ProblematicID17220, ProblematicID32411, ProblematicID2029, ProblematicID57226
ProblematicID61950	BJACESS20565_programmed cell death 6-interacting protein|g.35613 ORF BJACESS20565|g.35613 BJACESS20565|m.35613 type:5prime_partial len:622 (-) BJACESS20565:877-2742(-)	1	4	5	0.000453625	0.0982	12.4478	0	3	4	0.000356553	0.0612	8.003	0.000405089	0.0425636	BJACESS20565_programmed cell death 6-interacting protein|g.35613 ORF BJACESS20565|g.35613 BJACESS20565|m.35613 type:5prime_partial len:622 (-) BJACESS20565:877-2742(-)
Q8JJ50	Metalloproteinase OS=Crotalus molossus molossus OX=31151 PE=2 SV=1	0	3	3	0.000408262	0.0845	8.5123	0	2	3	0.000401122	0.0459	6.6411	0.000404692	0.0425219	Metalloproteinase OS=Crotalus molossus molossus OX=31151 PE=2 SV=1
P18619	Zinc metalloproteinase/disintegrin OS=Protobothrops flavoviridis OX=88087 PE=1 SV=2	0	3	3	0.000349939	0.0725	8.5123	0	3	4	0.000458425	0.0787	10.4495	0.000404182	0.0424683	Zinc metalloproteinase/disintegrin OS=Protobothrops flavoviridis OX=88087 PE=1 SV=2
A0A2D4LAQ2	V-type proton ATPase subunit a OS=Micrurus spixii OX=129469 PE=3 SV=1; Additional IDs concatenated into MaxParsimony group: A0A2D4LAE4, A0A098M1N5, J3SFM8, A0A0K8RT89, A0A2D4FBB6, U3FAI6, A0A0B8RWC6, A0A1W7RJ89, A0A2D4FBB4, A0A2H6NA07, A0A2D4LAL2, A0A2D4LAD7, ProblematicID5789, ProblematicID20980, ProblematicID36171, ProblematicID71927, A0A2D4KUS3, ProblematicID77327; Additional IDs concatenated …	0	5	7	0.000471184	0.08	19.1772	0	5	5	0.000330674	0.0645	13.4888	0.000400929	0.0421266	V-type proton ATPase subunit a OS=Micrurus spixii OX=129469 PE=3 SV=1; Additional IDs concatenated into MaxParsimony group: A0A2D4LAE4, A0A098M1N5, J3SFM8, A0A0K8RT89, A0A2D4FBB6, U3FAI6, A0A0B8RWC6, A0A1W7RJ89, A0A2D4FBB4, A0A2H6NA07, A0A2D4LAL2, A0A2D4LAD7, ProblematicID5789, ProblematicID20980, ProblematicID36171, ProblematicID71927, A0A2D4KUS3, ProblematicID77327; Additional IDs concatenated …
ProblematicID29037	BJARGLA00879_dnaj homolog subfamily c member 3 precursor|g.21241 ORF BJARGLA00879|g.21241 BJARGLA00879|m.21241 type:complete len:421 (+) BJARGLA00879:2560518(+); Additional IDs concatenated into MaxParsimony group: ProblematicID13846, ProblematicID44228, ProblematicID54647, A0A098LZ50, T1DLJ0, U3ETI3, J3S8K2, A0A0K8S131, A0A1W7RHV6, V8P8U4, A0A0B8RXX1, ProblematicID50300, ProblematicID66861	0	2	3	0.00040243	0.0738	8.3032	0	2	3	0.000395391	0.0738	9.0274	0.000398911	0.0419145	BJARGLA00879_dnaj homolog subfamily c member 3 precursor|g.21241 ORF BJARGLA00879|g.21241 BJARGLA00879|m.21241 type:complete len:421 (+) BJARGLA00879:2560518(+); Additional IDs concatenated into MaxParsimony group: ProblematicID13846, ProblematicID44228, ProblematicID54647, A0A098LZ50, T1DLJ0, U3ETI3, J3S8K2, A0A0K8S131, A0A1W7RHV6, V8P8U4, A0A0B8RXX1, ProblematicID50300, ProblematicID66861
ProblematicID53831	BJACESS09705_fructose0,6-bisphosphatase 1|g.17616 ORF BJACESS09705|g.17616 BJACESS09705|m.17616 type:5prime_partial len:352 (-) BJACESS09705:1080163(-); Additional IDs concatenated into MaxParsimony group: T1DN24, ProblematicID41696, A0A1W7RHD7, ProblematicID26505, J3S4C4, ProblematicID11314; Additional IDs concatenated into MaxParsimony group: ProblematicID41696, ProblematicID26505, A0A1W7RHD7, …	1	3	3	0.00048154	0.1966	9.6704	2	2	2	0.000315412	0.1538	8.132	0.000398476	0.0418688	BJACESS09705_fructose0,6-bisphosphatase 1|g.17616 ORF BJACESS09705|g.17616 BJACESS09705|m.17616 type:5prime_partial len:352 (-) BJACESS09705:1080163(-); Additional IDs concatenated into MaxParsimony group: T1DN24, ProblematicID41696, A0A1W7RHD7, ProblematicID26505, J3S4C4, ProblematicID11314; Additional IDs concatenated into MaxParsimony group: ProblematicID41696, ProblematicID26505, A0A1W7RHD7, …
ProblematicID52117	BJACESS07605_GDP-mannose 4,6 dehydratase|g.13455 ORF BJACESS07605|g.13455 BJACESS07605|m.13455 type:complete len:354 (-) BJACESS07605:2530314(-); Additional IDs concatenated into MaxParsimony group: ProblematicID35959, ProblematicID20768, ProblematicID5577, ProblematicID52379; Additional IDs concatenated into MaxParsimony group: ProblematicID5577, ProblematicID35959, ProblematicID20768, Problemat…	0	2	2	0.000319208	0.0907	6.3599	0	3	3	0.000470437	0.1076	7.1821	0.000394823	0.0414849	BJACESS07605_GDP-mannose 4,6 dehydratase|g.13455 ORF BJACESS07605|g.13455 BJACESS07605|m.13455 type:complete len:354 (-) BJACESS07605:2530314(-); Additional IDs concatenated into MaxParsimony group: ProblematicID35959, ProblematicID20768, ProblematicID5577, ProblematicID52379; Additional IDs concatenated into MaxParsimony group: ProblematicID5577, ProblematicID35959, ProblematicID20768, Problemat…
A0A2H6MXW6	Uncharacterized protein OS=Micrurus lemniscatus carvalhoi OX=129465 PE=4 SV=1; Additional IDs concatenated into MaxParsimony group: ProblematicID53427, J3S0P5, U3F6T6, A0A2H6N1E7, ProblematicID27523, ProblematicID42714, ProblematicID12332, ProblematicID41378, ProblematicID26187, ProblematicID10996	0	2	3	0.000396762	0.0469	10.1287	0	2	3	0.000389822	0.0657	8.8335	0.000393292	0.0413241	Uncharacterized protein OS=Micrurus lemniscatus carvalhoi OX=129465 PE=4 SV=1; Additional IDs concatenated into MaxParsimony group: ProblematicID53427, J3S0P5, U3F6T6, A0A2H6N1E7, ProblematicID27523, ProblematicID42714, ProblematicID12332, ProblematicID41378, ProblematicID26187, ProblematicID10996
J3SC49	Epidermal growth factor receptor kinase substrate 8 OS=Crotalus adamanteus OX=8729 PE=2 SV=1; Additional IDs concatenated into MaxParsimony group: A0A1W7RHL9, A0A0B8RQX8, A0A2D4IZH4, A0A2D4IZK7, ProblematicID65223, ProblematicID71330, V8NTW1, A0A2D4LF73, A0A2D4IZL7, ProblematicID4867, ProblematicID20058, ProblematicID35249, ProblematicID32859, ProblematicID17668, ProblematicID2477	0	5	5	0.000359312	0.0906	15.2925	0	6	6	0.000423634	0.1199	18.1062	0.000391473	0.041133	Epidermal growth factor receptor kinase substrate 8 OS=Crotalus adamanteus OX=8729 PE=2 SV=1; Additional IDs concatenated into MaxParsimony group: A0A1W7RHL9, A0A0B8RQX8, A0A2D4IZH4, A0A2D4IZK7, ProblematicID65223, ProblematicID71330, V8NTW1, A0A2D4LF73, A0A2D4IZL7, ProblematicID4867, ProblematicID20058, ProblematicID35249, ProblematicID32859, ProblematicID17668, ProblematicID2477
ProblematicID53250	BJACESS08976_transketolase|g.16120 ORF BJACESS08976|g.16120 BJACESS08976|m.16120 type:5prime_partial len:645 (-) BJACESS08976:107-2041(-); Additional IDs concatenated into MaxParsimony group: A0A1W7RC95, J3S1D4, ProblematicID41989, ProblematicID11607, ProblematicID26798, T2HPM1, V8NZD0, A0A2D4PXX6, U3F5V6, A0A0B8RPR3, A0A2D4GAT6; Additional IDs concatenated into MaxParsimony group: J3S1D4, A0A1W7…	0	4	5	0.000437424	0.1102	14.5141	0	4	4	0.000343819	0.0932	12.4256	0.000390621	0.0410435	BJACESS08976_transketolase|g.16120 ORF BJACESS08976|g.16120 BJACESS08976|m.16120 type:5prime_partial len:645 (-) BJACESS08976:107-2041(-); Additional IDs concatenated into MaxParsimony group: A0A1W7RC95, J3S1D4, ProblematicID41989, ProblematicID11607, ProblematicID26798, T2HPM1, V8NZD0, A0A2D4PXX6, U3F5V6, A0A0B8RPR3, A0A2D4GAT6; Additional IDs concatenated into MaxParsimony group: J3S1D4, A0A1W7…
A0A098LYL8	Flotillin0 OS=Hypsiglena sp. JMG-2014 OX=1550645 PE=4 SV=1; Additional IDs concatenated into MaxParsimony group: A0A1W7RHC4, T1E6I2, ProblematicID73004, V8NIU2, ProblematicID6319, ProblematicID36701, ProblematicID21510	0	3	3	0.000393987	0.1026	9.2569	0	3	3	0.000387096	0.1026	10.4831	0.000390542	0.0410352	Flotillin0 OS=Hypsiglena sp. JMG-2014 OX=1550645 PE=4 SV=1; Additional IDs concatenated into MaxParsimony group: A0A1W7RHC4, T1E6I2, ProblematicID73004, V8NIU2, ProblematicID6319, ProblematicID36701, ProblematicID21510
T1DHK9	UPF0639 protein-like protein_pleckstrin homology domain-containing family D OS=Crotalus horridus OX=35024 PE=2 SV=1; Additional IDs concatenated into MaxParsimony group: A0A0F7Z3Z8, V8PDA4	0	2	2	0.000224911	0.0639	11.4213	0	2	5	0.000552443	0.0639	21.7681	0.000388677	0.0408392	UPF0639 protein-like protein_pleckstrin homology domain-containing family D OS=Crotalus horridus OX=35024 PE=2 SV=1; Additional IDs concatenated into MaxParsimony group: A0A0F7Z3Z8, V8PDA4
J3S860	Fructose-bisphosphate aldolase OS=Crotalus adamanteus OX=8729 PE=2 SV=1; Additional IDs concatenated into MaxParsimony group: A0A1W7RH93, ProblematicID23755, ProblematicID8564, T1E6H7, A0A0F7ZAU0, ProblematicID38946, A0A0K8S0W9, ProblematicID59870; Additional IDs concatenated into MaxParsimony group: ProblematicID38946, A0A1W7RH93, T1E6H7, ProblematicID8564, ProblematicID23755, A0A0F7ZAU0, A0A0K8…	0	3	3	0.000461805	0.1585	11.304	0	2	2	0.000302485	0.0956	7.1374	0.000382145	0.0401529	Fructose-bisphosphate aldolase OS=Crotalus adamanteus OX=8729 PE=2 SV=1; Additional IDs concatenated into MaxParsimony group: A0A1W7RH93, ProblematicID23755, ProblematicID8564, T1E6H7, A0A0F7ZAU0, ProblematicID38946, A0A0K8S0W9, ProblematicID59870; Additional IDs concatenated into MaxParsimony group: ProblematicID38946, A0A1W7RH93, T1E6H7, ProblematicID8564, ProblematicID23755, A0A0F7ZAU0, A0A0K8…
V8NQX9	Epidermal growth factor receptor kinase substrate 8-like protein 2 OS=Ophiophagus hannah OX=8665 GN=EPS8L2 PE=4 SV=1	1	3	4	0.000384575	0.0717	10.7035	1	3	4	0.000377848	0.0717	10.1088	0.000381211	0.0400548	Epidermal growth factor receptor kinase substrate 8-like protein 2 OS=Ophiophagus hannah OX=8665 GN=EPS8L2 PE=4 SV=1
ProblematicID56304	BJACESS12926_synaptotagmin-like protein 2|g.23266 ORF BJACESS12926|g.23266 BJACESS12926|m.23266 type:5prime_partial len:297 (-) BJACESS12926:2760166(-); Additional IDs concatenated into MaxParsimony group: A0A2D4HBE7, A0A2D4HBD1, A0A2D4NGH6, A0A2D4HBI2, ProblematicID14227, ProblematicID44609, ProblematicID29418; Additional IDs concatenated into MaxParsimony group: A0A2D4HBE7, A0A2D4HBD1, A0A2D4NG…	1	3	4	0.000761354	0.1655	12.7035	0	0	0	0	0	0	0.000380677	0.0399986	BJACESS12926_synaptotagmin-like protein 2|g.23266 ORF BJACESS12926|g.23266 BJACESS12926|m.23266 type:5prime_partial len:297 (-) BJACESS12926:2760166(-); Additional IDs concatenated into MaxParsimony group: A0A2D4HBE7, A0A2D4HBD1, A0A2D4NGH6, A0A2D4HBI2, ProblematicID14227, ProblematicID44609, ProblematicID29418; Additional IDs concatenated into MaxParsimony group: A0A2D4HBE7, A0A2D4HBD1, A0A2D4NG…
T1DLX7	Phosphoserine aminotransferase OS=Crotalus horridus OX=35024 PE=2 SV=1; Additional IDs concatenated into MaxParsimony group: A0A0F7Z639, A0A1W7RET8, ProblematicID70461; Additional IDs concatenated into MaxParsimony group: A0A1W7RET8, A0A0F7Z639, ProblematicID70461, A0A2H6N7Z0, U3FBT3, V8PAD8, A0A0B8RQQ4	0	2	2	0.000305367	0.0867	5.0355	0	2	3	0.000450039	0.0867	9.3153	0.000377703	0.0396861	Phosphoserine aminotransferase OS=Crotalus horridus OX=35024 PE=2 SV=1; Additional IDs concatenated into MaxParsimony group: A0A0F7Z639, A0A1W7RET8, ProblematicID70461; Additional IDs concatenated into MaxParsimony group: A0A1W7RET8, A0A0F7Z639, ProblematicID70461, A0A2H6N7Z0, U3FBT3, V8PAD8, A0A0B8RQQ4
A0A0F7Z6A9	Serine incorporator 2-like protein OS=Crotalus adamanteus OX=8729 PE=2 SV=1	2	2	6	0.000747878	0.0531	21.7399	0	0	0	0	0	0	0.000373939	0.0392907	Serine incorporator 2-like protein OS=Crotalus adamanteus OX=8729 PE=2 SV=1
ProblematicID10133	BJARALL26108_d chain low resolution structures of bovine mitochondrial f1-atpase during controlled dehydration: hydration state|g.15106 ORF BJARALL26108|g.15106 BJARALL26108|m.15106 type:5prime_partial len:538 (+) BJARALL26108:20615(+); Additional IDs concatenated into MaxParsimony group: ProblematicID40515, ProblematicID25324, ProblematicID51309, V8PIT3, A0A1W7RJ50, T1E780, A0A0K8RXR3, J3S879, U…	0	4	5	0.000524583	0.1583	16.3601	0	2	2	0.000206163	0.0689	6.6224	0.000365373	0.0383906	BJARALL26108_d chain low resolution structures of bovine mitochondrial f1-atpase during controlled dehydration: hydration state|g.15106 ORF BJARALL26108|g.15106 BJARALL26108|m.15106 type:5prime_partial len:538 (+) BJARALL26108:20615(+); Additional IDs concatenated into MaxParsimony group: ProblematicID40515, ProblematicID25324, ProblematicID51309, V8PIT3, A0A1W7RJ50, T1E780, A0A0K8RXR3, J3S879, U…
A0A2D4FW40	Uncharacterized protein (Fragment) OS=Micrurus corallinus OX=54390 PE=4 SV=1	0	4	5	0.000305532	0.0553	18.1692	0	4	7	0.000420264	0.0553	23.8464	0.000362898	0.0381306	Uncharacterized protein (Fragment) OS=Micrurus corallinus OX=54390 PE=4 SV=1
A0A1W7RIA8	Coronin OS=Agkistrodon contortrix contortrix OX=8713 PE=3 SV=1; Additional IDs concatenated into MaxParsimony group: V8PCA2, A0A0B8RS27, ProblematicID65600, ProblematicID63135, V8PG83, A0A0B8RS26, J3SC08, A0A098M0Z2, T1E6V0, A0A1W7RI93, ProblematicID59751, ProblematicID65128	0	4	6	0.000713167	0.1414	15.2176	0	0	0	0	0	0	0.000356583	0.0374671	Coronin OS=Agkistrodon contortrix contortrix OX=8713 PE=3 SV=1; Additional IDs concatenated into MaxParsimony group: V8PCA2, A0A0B8RS27, ProblematicID65600, ProblematicID63135, V8PG83, A0A0B8RS26, J3SC08, A0A098M0Z2, T1E6V0, A0A1W7RI93, ProblematicID59751, ProblematicID65128
A0A1W7RFJ1	Myosin-9 isoform 1 OS=Agkistrodon contortrix contortrix OX=8713 PE=3 SV=1; Additional IDs concatenated into MaxParsimony group: A0A0K8RZ82, T2HPR3, A0A0F7Z937, U3FWK8, A0A2D4M111, V8PFF2, A0A0B8RY61, A0A2D4PCX7, A0A098LX35, A0A2D4JXY1, A0A2D4GIP9, ProblematicID58458, A0A2D4GIP0, ProblematicID40586, ProblematicID10204, ProblematicID25395, ProblematicID75257, ProblematicID15480, ProblematicID289, P…	0	9	13	0.000373685	0.0776	44.3656	0	11	12	0.000338907	0.0786	40.5073	0.000356296	0.0374368	Myosin-9 isoform 1 OS=Agkistrodon contortrix contortrix OX=8713 PE=3 SV=1; Additional IDs concatenated into MaxParsimony group: A0A0K8RZ82, T2HPR3, A0A0F7Z937, U3FWK8, A0A2D4M111, V8PFF2, A0A0B8RY61, A0A2D4PCX7, A0A098LX35, A0A2D4JXY1, A0A2D4GIP9, ProblematicID58458, A0A2D4GIP0, ProblematicID40586, ProblematicID10204, ProblematicID25395, ProblematicID75257, ProblematicID15480, ProblematicID289, P…
ProblematicID48948	BJACESS03778_SVMP|g.6318 ORF BJACESS03778_SVMP|g.6318 BJACESS03778_SVMP|m.6318 type:5prime_partial len:635 (-) BJACESS03778_SVMP:393-2297(-)	0	3	3	0.000266594	0.0552	8.5123	0	4	5	0.000436552	0.0521	10.3728	0.000351573	0.0369406	BJACESS03778_SVMP|g.6318 ORF BJACESS03778_SVMP|g.6318 BJACESS03778_SVMP|m.6318 type:5prime_partial len:635 (-) BJACESS03778_SVMP:393-2297(-)
T1E4N0	Proteasome subunit alpha type OS=Crotalus horridus OX=35024 PE=2 SV=1; Additional IDs concatenated into MaxParsimony group: ProblematicID60294, ProblematicID1819, A0A1W7REJ1, J3S9B8, ProblematicID32201, ProblematicID17010, U3FBN8, A0A0B8RWN9, V8N6Z7	0	2	3	0.00070133	0.1411	10.1436	0	0	0	0	0	0	0.000350665	0.0368452	Proteasome subunit alpha type OS=Crotalus horridus OX=35024 PE=2 SV=1; Additional IDs concatenated into MaxParsimony group: ProblematicID60294, ProblematicID1819, A0A1W7REJ1, J3S9B8, ProblematicID32201, ProblematicID17010, U3FBN8, A0A0B8RWN9, V8N6Z7
P34182	Zinc metalloproteinase/disintegrin OS=Crotalus atrox OX=8730 PE=1 SV=1	1	3	3	0.000353599	0.0397	8.6303	0	2	3	0.000347415	0.0397	6.6411	0.000350507	0.0368286	Zinc metalloproteinase/disintegrin OS=Crotalus atrox OX=8730 PE=1 SV=1
ProblematicID63882	BJACESS23270_dipeptidyl peptidase 3|g.39729 ORF BJACESS23270|g.39729 BJACESS23270|m.39729 type:internal len:560 (-) BJACESS23270:20678(-); Additional IDs concatenated into MaxParsimony group: ProblematicID11571, ProblematicID41953, ProblematicID26762; Additional IDs concatenated into MaxParsimony group: ProblematicID11571, ProblematicID41953, ProblematicID26762, A0A0B8RRY3	0	2	2	0.000201575	0.068	7.0521	0	3	5	0.000495123	0.0894	15.0221	0.000348349	0.0366019	BJACESS23270_dipeptidyl peptidase 3|g.39729 ORF BJACESS23270|g.39729 BJACESS23270|m.39729 type:internal len:560 (-) BJACESS23270:20678(-); Additional IDs concatenated into MaxParsimony group: ProblematicID11571, ProblematicID41953, ProblematicID26762; Additional IDs concatenated into MaxParsimony group: ProblematicID11571, ProblematicID41953, ProblematicID26762, A0A0B8RRY3
ProblematicID56257	BJACESS12861_annexin A6|g.23161 ORF BJACESS12861|g.23161 BJACESS12861|m.23161 type:internal len:568 (-) BJACESS12861:10701(-)	1	4	5	0.000496827	0.1182	13.8828	0	2	2	0.000195255	0.0564	5.304	0.000346041	0.0363593	BJACESS12861_annexin A6|g.23161 ORF BJACESS12861|g.23161 BJACESS12861|m.23161 type:internal len:568 (-) BJACESS12861:10701(-)
Q92031	Snake venom metalloproteinase ACLF OS=Agkistrodon contortrix laticinctus OX=37195 GN=ACLPREF PE=1 SV=1	0	2	2	0.000274161	0.0681	6.2037	0	2	3	0.00040405	0.0754	8.193	0.000339105	0.0356306	Snake venom metalloproteinase ACLF OS=Agkistrodon contortrix laticinctus OX=37195 GN=ACLPREF PE=1 SV=1
ProblematicID52896	BJACESS08536_sushi domain-containing protein 2|g.15280 ORF BJACESS08536|g.15280 BJACESS08536|m.15280 type:5prime_partial len:841 (-) BJACESS08536:166-2688(-); Additional IDs concatenated into MaxParsimony group: ProblematicID65203, ProblematicID59086; Additional IDs concatenated into MaxParsimony group: ProblematicID65203, ProblematicID59086	1	3	5	0.000335358	0.075	18.1729	1	4	5	0.000329493	0.0786	14.9912	0.000332425	0.0349287	BJACESS08536_sushi domain-containing protein 2|g.15280 ORF BJACESS08536|g.15280 BJACESS08536|m.15280 type:5prime_partial len:841 (-) BJACESS08536:166-2688(-); Additional IDs concatenated into MaxParsimony group: ProblematicID65203, ProblematicID59086; Additional IDs concatenated into MaxParsimony group: ProblematicID65203, ProblematicID59086
A0A1L8D5Z1	BATXSVMPIII3 OS=Bothrops atrox OX=8725 PE=2 SV=1	0	3	3	0.000279373	0.0579	8.5123	0	3	4	0.000365982	0.0479	8.728	0.000322677	0.0339045	BATXSVMPIII3 OS=Bothrops atrox OX=8725 PE=2 SV=1
ProblematicID13849	BJARGLA00889_gelsolin ( finnish type)|g.21249 ORF BJARGLA00889|g.21249 BJARGLA00889|m.21249 type:3prime_partial len:703 (-) BJARGLA00889:1-2106(-); Additional IDs concatenated into MaxParsimony group: ProblematicID29040, ProblematicID44231, ProblematicID15838, ProblematicID647, ProblematicID31029, ProblematicID50715, ProblematicID50903, ProblematicID50936, ProblematicID50844, ProblematicID51466, …	0	3	4	0.000321027	0.0969	14.8013	0	4	4	0.000315412	0.0969	12.4186	0.000318219	0.0334361	BJARGLA00889_gelsolin ( finnish type)|g.21249 ORF BJARGLA00889|g.21249 BJARGLA00889|m.21249 type:3prime_partial len:703 (-) BJARGLA00889:1-2106(-); Additional IDs concatenated into MaxParsimony group: ProblematicID29040, ProblematicID44231, ProblematicID15838, ProblematicID647, ProblematicID31029, ProblematicID50715, ProblematicID50903, ProblematicID50936, ProblematicID50844, ProblematicID51466, …
C9E1S0	Zinc metalloproteinase-disintegrin-like VMP-III OS=Agkistrodon piscivorus leucostoma OX=459671 PE=2 SV=1	0	2	2	0.000183818	0.031	4.8094	0	4	5	0.000451507	0.0881	13.3751	0.000317663	0.0333776	Zinc metalloproteinase-disintegrin-like VMP-III OS=Agkistrodon piscivorus leucostoma OX=459671 PE=2 SV=1
V8PBD3	Guanine nucleotide-binding protein G(Q) subunit alpha OS=Ophiophagus hannah OX=8665 GN=GNAQ PE=4 SV=1	0	2	5	0.000397321	0.0437	15.6711	1	2	3	0.000234223	0.0437	10.1761	0.000315772	0.033179	Guanine nucleotide-binding protein G(Q) subunit alpha OS=Ophiophagus hannah OX=8665 GN=GNAQ PE=4 SV=1
Q2LD49	Zinc metalloproteinase-disintegrin-like TSV-DM OS=Trimeresurus stejnegeri OX=39682 PE=1 SV=1	0	4	4	0.0003629	0.0757	13.5863	0	2	3	0.000267414	0.0467	7.9697	0.000315157	0.0331143	Zinc metalloproteinase-disintegrin-like TSV-DM OS=Trimeresurus stejnegeri OX=39682 PE=1 SV=1
T1DMY3	Guanine nucleotide-binding protein G(I) subunit alpha-2 OS=Crotalus horridus OX=35024 PE=2 SV=1	0	0	0	0	0	0	0	3	4	0.000623716	0.1408	12.8712	0.000311858	0.0327677	Guanine nucleotide-binding protein G(I) subunit alpha-2 OS=Crotalus horridus OX=35024 PE=2 SV=1
ProblematicID53314	BJACESS09052_actin-related protein 3 |g.16298 ORF BJACESS09052|g.16298 BJACESS09052|m.16298 type:5prime_partial len:451 (-) BJACESS09052:666-2018(-); Additional IDs concatenated into MaxParsimony group: J3S846, A0A0K8S382, U3FDJ5, A0A098M1X0, A0A0B8RRU6, V8PFW0, A0A2H6NDF6, ProblematicID70039, ProblematicID3240, ProblematicID33622, ProblematicID18431; Additional IDs concatenated into MaxParsimony…	0	1	2	0.000250401	0.0356	6.4633	0	2	3	0.000369032	0.1022	9.1323	0.000309716	0.0325426	BJACESS09052_actin-related protein 3 |g.16298 ORF BJACESS09052|g.16298 BJACESS09052|m.16298 type:5prime_partial len:451 (-) BJACESS09052:666-2018(-); Additional IDs concatenated into MaxParsimony group: J3S846, A0A0K8S382, U3FDJ5, A0A098M1X0, A0A0B8RRU6, V8PFW0, A0A2H6NDF6, ProblematicID70039, ProblematicID3240, ProblematicID33622, ProblematicID18431; Additional IDs concatenated into MaxParsimony…
ProblematicID57520	BJACESS14543_Proteasome subunit alpha type-6|g.25946 ORF BJACESS14543|g.25946 BJACESS14543|m.25946 type:internal len:272 (-) BJACESS14543:1-813(-); Additional IDs concatenated into MaxParsimony group: J3S0K0, T1E5C1, A0A1W7REJ2, A0A2D4L3S9, V8PGE9, A0A0B8RU18, U3FZ58, ProblematicID46, ProblematicID15237, ProblematicID30428, ProblematicID61395; Additional IDs concatenated into MaxParsimony group: …	0	0	0	0	0	0	0	3	3	0.000612784	0.1734	11.244	0.000306392	0.0321933	BJACESS14543_Proteasome subunit alpha type-6|g.25946 ORF BJACESS14543|g.25946 BJACESS14543|m.25946 type:internal len:272 (-) BJACESS14543:1-813(-); Additional IDs concatenated into MaxParsimony group: J3S0K0, T1E5C1, A0A1W7REJ2, A0A2D4L3S9, V8PGE9, A0A0B8RU18, U3FZ58, ProblematicID46, ProblematicID15237, ProblematicID30428, ProblematicID61395; Additional IDs concatenated into MaxParsimony group: …
A0A1W7RD73	Uncharacterized protein OS=Agkistrodon contortrix contortrix OX=8713 PE=3 SV=1; Additional IDs concatenated into MaxParsimony group: A0A0K8RTL5, A0A2H6N286	0	3	3	0.000305643	0.0434	7.8384	0	3	3	0.000300297	0.0434	7.7928	0.00030297	0.0318338	Uncharacterized protein OS=Agkistrodon contortrix contortrix OX=8713 PE=3 SV=1; Additional IDs concatenated into MaxParsimony group: A0A0K8RTL5, A0A2H6N286
ProblematicID53559	BJACESS09350_hsc70-interacting protein|g.16953 ORF BJACESS09350|g.16953 BJACESS09350|m.16953 type:5prime_partial len:374 (-) BJACESS09350:1217-2338(-); Additional IDs concatenated into MaxParsimony group: V8P772; Additional IDs concatenated into MaxParsimony group: V8P772	0	0	0	0	0	0	0	2	4	0.000593617	0.0751	9.9596	0.000296809	0.0311864	BJACESS09350_hsc70-interacting protein|g.16953 ORF BJACESS09350|g.16953 BJACESS09350|m.16953 type:5prime_partial len:374 (-) BJACESS09350:1217-2338(-); Additional IDs concatenated into MaxParsimony group: V8P772; Additional IDs concatenated into MaxParsimony group: V8P772
ProblematicID49043	BJACESS03889_SVMP|g.6511 ORF BJACESS03889_SVMP|g.6511 BJACESS03889_SVMP|m.6511 type:internal len:476 (-) BJACESS03889_SVMP:10425(-)	0	2	2	0.000237222	0.0442	4.7327	0	2	3	0.000349609	0.0442	7.1013	0.000293415	0.0308299	BJACESS03889_SVMP|g.6511 ORF BJACESS03889_SVMP|g.6511 BJACESS03889_SVMP|m.6511 type:internal len:476 (-) BJACESS03889_SVMP:10425(-)
A0A1W7RJS3	6-phosphogluconate dehydrogenase, decarboxylating OS=Agkistrodon contortrix contortrix OX=8713 PE=3 SV=1; Additional IDs concatenated into MaxParsimony group: ProblematicID60861, ProblematicID61850, A0A2D4NKB9, A0A2D4GTW4, A0A0B8RST8, U3FWE2, J3S0H5, A0A0K8RYJ6, ProblematicID5845, ProblematicID21036, ProblematicID36227; Additional IDs concatenated into MaxParsimony group: ProblematicID60861, Prob…	0	3	3	0.000349939	0.0766	8.1033	0	2	2	0.000229212	0.0497	5.4162	0.000289576	0.0304264	6-phosphogluconate dehydrogenase, decarboxylating OS=Agkistrodon contortrix contortrix OX=8713 PE=3 SV=1; Additional IDs concatenated into MaxParsimony group: ProblematicID60861, ProblematicID61850, A0A2D4NKB9, A0A2D4GTW4, A0A0B8RST8, U3FWE2, J3S0H5, A0A0K8RYJ6, ProblematicID5845, ProblematicID21036, ProblematicID36227; Additional IDs concatenated into MaxParsimony group: ProblematicID60861, Prob…
A0A1W7RGD3	Protein kinase C and casein kinase substrate in neurons 2 OS=Agkistrodon contortrix contortrix OX=8713 PE=4 SV=1; Additional IDs concatenated into MaxParsimony group: A0A0F7Z9P9, T1E5D5, A0A0B8RXD7, A0A098LXK6, J3RZT9, A0A098LXN4, ProblematicID59538	0	2	2	0.000233293	0.0663	5.645	0	2	3	0.000343819	0.0663	8.2832	0.000288556	0.0303192	Protein kinase C and casein kinase substrate in neurons 2 OS=Agkistrodon contortrix contortrix OX=8713 PE=4 SV=1; Additional IDs concatenated into MaxParsimony group: A0A0F7Z9P9, T1E5D5, A0A0B8RXD7, A0A098LXK6, J3RZT9, A0A098LXN4, ProblematicID59538
Q805F6	Zinc metalloproteinase/disintegrin OS=Agkistrodon contortrix contortrix OX=8713 PE=1 SV=1	0	2	2	0.000233293	0.0435	4.8435	0	2	3	0.000343819	0.0435	6.7087	0.000288556	0.0303192	Zinc metalloproteinase/disintegrin OS=Agkistrodon contortrix contortrix OX=8713 PE=1 SV=1
A0A1W7RJY8	Metalloproteinase (Type II) 2 OS=Agkistrodon contortrix contortrix OX=8713 PE=3 SV=1	0	2	2	0.000232331	0.0577	6.2037	0	2	3	0.000342401	0.0639	8.193	0.000287366	0.0301942	Metalloproteinase (Type II) 2 OS=Agkistrodon contortrix contortrix OX=8713 PE=3 SV=1
ProblematicID49756	BJACESS04757_SVMP|g.7950 ORF BJACESS04757_SVMP|g.7950 BJACESS04757_SVMP|m.7950 type:5prime_partial len:591 (-) BJACESS04757_SVMP:407-2179(-)	0	3	3	0.000286475	0.0525	7.579	0	3	3	0.000281465	0.0576	7.6471	0.00028397	0.0298374	BJACESS04757_SVMP|g.7950 ORF BJACESS04757_SVMP|g.7950 BJACESS04757_SVMP|m.7950 type:5prime_partial len:591 (-) BJACESS04757_SVMP:407-2179(-)
T1D9X3	Peptidase D OS=Crotalus horridus OX=35024 PE=2 SV=1; Additional IDs concatenated into MaxParsimony group: J3SEZ6, ProblematicID58387, ProblematicID58476, ProblematicID33653, ProblematicID3271, ProblematicID18462, A0A1W7REX1, A0A2H6NJV8, U3FZ80, ProblematicID66819, V8P993	0	1	2	0.000228098	0.0223	5.1026	0	2	3	0.000336163	0.081	9.7856	0.00028213	0.0296441	Peptidase D OS=Crotalus horridus OX=35024 PE=2 SV=1; Additional IDs concatenated into MaxParsimony group: J3SEZ6, ProblematicID58387, ProblematicID58476, ProblematicID33653, ProblematicID3271, ProblematicID18462, A0A1W7REX1, A0A2H6NJV8, U3FZ80, ProblematicID66819, V8P993
ProblematicID45634	SVMP_disintegrin-like	0	3	3	0.000279835	0.0579	8.5123	0	2	3	0.000274941	0.0315	6.6411	0.000277388	0.0291458	SVMP_disintegrin-like
ProblematicID45633	SVMP	0	3	3	0.000278912	0.0578	8.5123	0	2	3	0.000274034	0.0314	6.6411	0.000276473	0.0290496	SVMP
A0A0F7Z455	Ubiquitin carboxyl-terminal hydrolase OS=Crotalus adamanteus OX=8729 PE=2 SV=1; Additional IDs concatenated into MaxParsimony group: A0A2D4ITT1, U3EQ28, A0A2D4PR32, A0A2D4H2C3, A0A2D4H2C9, ProblematicID75521, V8PCN6, A0A2D4MIF2, A0A2D4MGZ4, ProblematicID75875, ProblematicID44977, ProblematicID14595, ProblematicID29786, ProblematicID6311, ProblematicID36693, ProblematicID21502; Additional IDs conc…	0	3	6	0.000406788	0.071	18.0724	0	2	2	0.000133225	0.0397	5.1841	0.000270006	0.0283702	Ubiquitin carboxyl-terminal hydrolase OS=Crotalus adamanteus OX=8729 PE=2 SV=1; Additional IDs concatenated into MaxParsimony group: A0A2D4ITT1, U3EQ28, A0A2D4PR32, A0A2D4H2C3, A0A2D4H2C9, ProblematicID75521, V8PCN6, A0A2D4MIF2, A0A2D4MGZ4, ProblematicID75875, ProblematicID44977, ProblematicID14595, ProblematicID29786, ProblematicID6311, ProblematicID36693, ProblematicID21502; Additional IDs conc…
U3ERN8	Phospholipid-transporting ATPase OS=Micrurus fulvius OX=8637 PE=2 SV=1; Additional IDs concatenated into MaxParsimony group: A0A0F7ZDS3, V8NWR6, A0A2D4J5K4, A0A2D4P4R3, ProblematicID73504, A0A2D4NHA6, A0A2H6N686, A0A2D4JGE8	0	5	6	0.000322866	0.0611	17.4349	0	4	4	0.00021148	0.0478	10.9268	0.000267173	0.0280725	Phospholipid-transporting ATPase OS=Micrurus fulvius OX=8637 PE=2 SV=1; Additional IDs concatenated into MaxParsimony group: A0A0F7ZDS3, V8NWR6, A0A2D4J5K4, A0A2D4P4R3, ProblematicID73504, A0A2D4NHA6, A0A2H6N686, A0A2D4JGE8
ProblematicID56005	BJACESS12524_cytosol aminopeptidase|g.22550 ORF BJACESS12524|g.22550 BJACESS12524|m.22550 type:5prime_partial len:529 (-) BJACESS12524:2330819(-); Additional IDs concatenated into MaxParsimony group: U3TBE5, U3TDJ6; Additional IDs concatenated into MaxParsimony group: U3TBE5, U3TDJ6	0	1	2	0.00021341	0.0208	4.6882	0	3	3	0.000314516	0.0739	9.6377	0.000263963	0.0277352	BJACESS12524_cytosol aminopeptidase|g.22550 ORF BJACESS12524|g.22550 BJACESS12524|m.22550 type:5prime_partial len:529 (-) BJACESS12524:2330819(-); Additional IDs concatenated into MaxParsimony group: U3TBE5, U3TDJ6; Additional IDs concatenated into MaxParsimony group: U3TBE5, U3TDJ6
A0A1W7RIJ2	Programmed cell death 6-interacting protein isoform 2 OS=Agkistrodon contortrix contortrix OX=8713 PE=4 SV=1; Additional IDs concatenated into MaxParsimony group: A0A098LZS4, A0A2H6N741, A0A2H6N782, A0A2D4I7L8, A0A2D4I7R9, ProblematicID67966, ProblematicID66905, V8NEA9, A0A2D4FU56, ProblematicID64012, ProblematicID41999, ProblematicID11617, ProblematicID26808	0	4	5	0.00032642	0.0695	12.5846	0	3	3	0.000192427	0.051	7.6148	0.000259424	0.0272583	Programmed cell death 6-interacting protein isoform 2 OS=Agkistrodon contortrix contortrix OX=8713 PE=4 SV=1; Additional IDs concatenated into MaxParsimony group: A0A098LZS4, A0A2H6N741, A0A2H6N782, A0A2D4I7L8, A0A2D4I7R9, ProblematicID67966, ProblematicID66905, V8NEA9, A0A2D4FU56, ProblematicID64012, ProblematicID41999, ProblematicID11617, ProblematicID26808
ProblematicID52288	BJACESS07812_synaptotagmin-like protein 2|g.13850 ORF BJACESS07812|g.13850 BJACESS07812|m.13850 type:internal len:541 (-) BJACESS07812:20621(-)	0	2	3	0.000313001	0.0759	11.831	1	2	2	0.000205018	0.0759	6.7089	0.000259009	0.0272147	BJACESS07812_synaptotagmin-like protein 2|g.13850 ORF BJACESS07812|g.13850 BJACESS07812|m.13850 type:internal len:541 (-) BJACESS07812:20621(-)
ProblematicID41149	BJARALL27064_heat shock protein 90kda alpha class b member 1|g.16210 ORF BJARALL27064|g.16210 BJARALL27064|m.16210 type:complete len:771 (-) BJARALL27064:470-2782(-); Additional IDs concatenated into MaxParsimony group: ProblematicID25958, ProblematicID10767, ProblematicID30075, ProblematicID14884, ProblematicID45266, ProblematicID50254, V8NTA5, A0A1W7RGQ5, J3RZR4, T1DMS6, A0A0B8RQH6, A0A0F7Z1R1,…	0	3	3	0.000219507	0.0519	9.6348	0	3	4	0.000287557	0.0506	11.6898	0.000253532	0.0266392	BJARALL27064_heat shock protein 90kda alpha class b member 1|g.16210 ORF BJARALL27064|g.16210 BJARALL27064|m.16210 type:complete len:771 (-) BJARALL27064:470-2782(-); Additional IDs concatenated into MaxParsimony group: ProblematicID25958, ProblematicID10767, ProblematicID30075, ProblematicID14884, ProblematicID45266, ProblematicID50254, V8NTA5, A0A1W7RGQ5, J3RZR4, T1DMS6, A0A0B8RQH6, A0A0F7Z1R1,…
ProblematicID51631	BJACESS07020_polymeric immunoglobulin receptor|g.12279 ORF BJACESS07020|g.12279 BJACESS07020|m.12279 type:5prime_partial len:560 (-) BJACESS07020:820761(-); Additional IDs concatenated into MaxParsimony group: ProblematicID53052	1	3	3	0.000302362	0.102	9.2401	2	2	2	0.000198049	0.059	4.0846	0.000250206	0.0262897	BJACESS07020_polymeric immunoglobulin receptor|g.12279 ORF BJACESS07020|g.12279 BJACESS07020|m.12279 type:5prime_partial len:560 (-) BJACESS07020:820761(-); Additional IDs concatenated into MaxParsimony group: ProblematicID53052
ProblematicID51109	BJACESS06364_keratin, type II cytoskeletal |g.11070 ORF BJACESS06364|g.11070 BJACESS06364|m.11070 type:5prime_partial len:572 (-) BJACESS06364:731-2446(-)	0	2	3	0.000296008	0.0245	7.1709	0	2	2	0.000193887	0.0508	5.4441	0.000244948	0.0257372	BJACESS06364_keratin, type II cytoskeletal |g.11070 ORF BJACESS06364|g.11070 BJACESS06364|m.11070 type:5prime_partial len:572 (-) BJACESS06364:731-2446(-)
A0A2D4MI66	Uncharacterized protein (Fragment) OS=Micrurus spixii OX=129469 PE=4 SV=1; Additional IDs concatenated into MaxParsimony group: A0A2D4PFQ6, A0A2H6MYI5, A0A2D4PFP6; Additional IDs concatenated into MaxParsimony group: A0A2D4PFQ6, A0A2H6MYI5, A0A2D4PFP6	0	3	4	0.000280299	0.0373	9.2354	0	2	3	0.000206548	0.0137	7.2756	0.000243424	0.0255771	Uncharacterized protein (Fragment) OS=Micrurus spixii OX=129469 PE=4 SV=1; Additional IDs concatenated into MaxParsimony group: A0A2D4PFQ6, A0A2H6MYI5, A0A2D4PFP6; Additional IDs concatenated into MaxParsimony group: A0A2D4PFQ6, A0A2H6MYI5, A0A2D4PFP6
A0A2D4IMK1	Uncharacterized protein OS=Micrurus lemniscatus lemniscatus OX=129467 PE=3 SV=1	0	6	8	0.00022996	0.052	27.3722	1	9	9	0.00025418	0.0536	30.7523	0.00024207	0.0254349	Uncharacterized protein OS=Micrurus lemniscatus lemniscatus OX=129467 PE=3 SV=1
A0A1W7RJF8	Glucosamine--fructose-6-phosphate aminotransferase OS=Agkistrodon contortrix contortrix OX=8713 PE=4 SV=1; Additional IDs concatenated into MaxParsimony group: J3S8T6, T1E6J8, ProblematicID51594, A0A098LYG7, U3FWY0, ProblematicID53165, A0A2D4FM29, A0A2D4ND38, A0A2D4ND48, A0A2D4ND54, A0A2D4ND66, A0A2D4FM54, A0A2D4NMG6, A0A2D4NF96, A0A2D4ND62, A0A2H6N5I7, ProblematicID54068, ProblematicID29792, Pro…	0	4	4	0.000322404	0.0887	12.4118	0	2	2	0.000158383	0.0415	6.6727	0.000240394	0.0252587	Glucosamine--fructose-6-phosphate aminotransferase OS=Agkistrodon contortrix contortrix OX=8713 PE=4 SV=1; Additional IDs concatenated into MaxParsimony group: J3S8T6, T1E6J8, ProblematicID51594, A0A098LYG7, U3FWY0, ProblematicID53165, A0A2D4FM29, A0A2D4ND38, A0A2D4ND48, A0A2D4ND54, A0A2D4ND66, A0A2D4FM54, A0A2D4NMG6, A0A2D4NF96, A0A2D4ND62, A0A2H6N5I7, ProblematicID54068, ProblematicID29792, Pro…
A0A0B8RT69	Tropomodulin-3 OS=Boiga irregularis OX=92519 PE=4 SV=1; Additional IDs concatenated into MaxParsimony group: J3SDK8, ProblematicID70996, ProblematicID65139, A0A1W7RC73, T1DHS5, A0A2D4PME1, V8N9Y2, ProblematicID17970, ProblematicID33161, ProblematicID2779; Additional IDs concatenated into MaxParsimony group: J3SDK8, ProblematicID70996, ProblematicID65139, A0A1W7RC73, T1DHS5, A0A2D4PME1, V8N9Y2, Pr…	0	3	3	0.000480172	0.125	9.7001	0	0	0	0	0	0	0.000240086	0.0252264	Tropomodulin-3 OS=Boiga irregularis OX=92519 PE=4 SV=1; Additional IDs concatenated into MaxParsimony group: J3SDK8, ProblematicID70996, ProblematicID65139, A0A1W7RC73, T1DHS5, A0A2D4PME1, V8N9Y2, ProblematicID17970, ProblematicID33161, ProblematicID2779; Additional IDs concatenated into MaxParsimony group: J3SDK8, ProblematicID70996, ProblematicID65139, A0A1W7RC73, T1DHS5, A0A2D4PME1, V8N9Y2, Pr…
ProblematicID14677	BJARGLAcontig03843_SVMP_lachestatin- partial|g.20853 ORF BJARGLAcontig03843|g.20853 BJARGLAcontig03843|m.20853 type:5prime_partial len:347 (-) BJARGLAcontig03843:660106(-)	0	0	0	0	0	0	0	2	3	0.000479955	0.0636	6.4819	0.000239977	0.025215	BJARGLAcontig03843_SVMP_lachestatin- partial|g.20853 ORF BJARGLAcontig03843|g.20853 BJARGLAcontig03843|m.20853 type:5prime_partial len:347 (-) BJARGLAcontig03843:660106(-)
J3SEW5	Neprilysin-like protein OS=Crotalus adamanteus OX=8729 PE=2 SV=1; Additional IDs concatenated into MaxParsimony group: T1E4Z0, A0A0K8RSH5, V8NQ76, ProblematicID52296; Additional IDs concatenated into MaxParsimony group: T1E4Z0, A0A0K8RSH5, V8NQ76, ProblematicID52296, A0A0B8RU83, A0A2H6NG21, ProblematicID52211	0	3	3	0.000226266	0.0576	8.42	0	3	3	0.000222308	0.0482	7.0877	0.000224287	0.0235664	Neprilysin-like protein OS=Crotalus adamanteus OX=8729 PE=2 SV=1; Additional IDs concatenated into MaxParsimony group: T1E4Z0, A0A0K8RSH5, V8NQ76, ProblematicID52296; Additional IDs concatenated into MaxParsimony group: T1E4Z0, A0A0K8RSH5, V8NQ76, ProblematicID52296, A0A0B8RU83, A0A2H6NG21, ProblematicID52211
J3SD83	STE20-like serine/threonine-protein kinase OS=Crotalus adamanteus OX=8729 PE=2 SV=1; Additional IDs concatenated into MaxParsimony group: T1DL40, A0A0F7Z428, U3FW11, A0A2D4PHQ7, A0A2D4PHN6, A0A0B8RQ25, A0A2D4JXD5, A0A2H6NAR6, ProblematicID76510; Additional IDs concatenated into MaxParsimony group: A0A0F7Z428, T1DL40, A0A2D4PHQ7, U3FW11, A0A2D4PHN6, A0A0B8RQ25, A0A2D4JXD5, ProblematicID76510, A0A2…	0	5	6	0.000266804	0.0513	17.1297	0	4	4	0.000174759	0.041	12.3221	0.000220781	0.023198	STE20-like serine/threonine-protein kinase OS=Crotalus adamanteus OX=8729 PE=2 SV=1; Additional IDs concatenated into MaxParsimony group: T1DL40, A0A0F7Z428, U3FW11, A0A2D4PHQ7, A0A2D4PHN6, A0A0B8RQ25, A0A2D4JXD5, A0A2H6NAR6, ProblematicID76510; Additional IDs concatenated into MaxParsimony group: A0A0F7Z428, T1DL40, A0A2D4PHQ7, U3FW11, A0A2D4PHN6, A0A0B8RQ25, A0A2D4JXD5, ProblematicID76510, A0A2…
ProblematicID52049	BJACESS07521_keratin, type I|g.13291 ORF BJACESS07521|g.13291 BJACESS07521|m.13291 type:internal len:395 (-) BJACESS07521:10182(-)	0	3	3	0.000428986	0.1193	10.0808	0	0	0	0	0	0	0.000214493	0.0225373	BJACESS07521_keratin, type I|g.13291 ORF BJACESS07521|g.13291 BJACESS07521|m.13291 type:internal len:395 (-) BJACESS07521:10182(-)
ProblematicID10708	BJARALL26982_staphylococcal nuclease domain-containing protein 1|g.16096 ORF BJARALL26982|g.16096 BJARALL26982|m.16096 type:5prime_partial len:929 (+) BJARALL26982:2-2788(+); Additional IDs concatenated into MaxParsimony group: ProblematicID25899, ProblematicID41090, A0A2H6N827, A0A2D4MV14, ProblematicID52616, A0A2D4K2K8, A0A2D4PDT1, A0A2D4PBK9, ProblematicID57645, ProblematicID58655; Additional …	0	3	3	0.000182134	0.0334	7.5198	0	4	4	0.000238598	0.0506	9.2651	0.000210366	0.0221037	BJARALL26982_staphylococcal nuclease domain-containing protein 1|g.16096 ORF BJARALL26982|g.16096 BJARALL26982|m.16096 type:5prime_partial len:929 (+) BJARALL26982:2-2788(+); Additional IDs concatenated into MaxParsimony group: ProblematicID25899, ProblematicID41090, A0A2H6N827, A0A2D4MV14, ProblematicID52616, A0A2D4K2K8, A0A2D4PDT1, A0A2D4PBK9, ProblematicID57645, ProblematicID58655; Additional …
A0A194ARP3	Metalloproteinase type I 1 OS=Agkistrodon piscivorus OX=8715 PE=4 SV=1	0	3	3	0.000415284	0.086	11.0855	0	0	0	0	0	0	0.000207642	0.0218174	Metalloproteinase type I 1 OS=Agkistrodon piscivorus OX=8715 PE=4 SV=1
J3SFD3	Synaptotagmin-like protein 4-like OS=Crotalus adamanteus OX=8729 PE=2 SV=1; Additional IDs concatenated into MaxParsimony group: A0A2D4N4U2, A0A2H6NHI1, A0A2D4IUT1	2	2	2	0.000164979	0.0395	5.9038	3	3	3	0.00024314	0.0747	8.7934	0.000204059	0.021441	Synaptotagmin-like protein 4-like OS=Crotalus adamanteus OX=8729 PE=2 SV=1; Additional IDs concatenated into MaxParsimony group: A0A2D4N4U2, A0A2H6NHI1, A0A2D4IUT1
ProblematicID1250	BJARALL02669_aspartate aminotransferase cytoplasmic|g.1869 ORF BJARALL02669|g.1869 BJARALL02669|m.1869 type:5prime_partial len:444 (+) BJARALL02669:10332(+); Additional IDs concatenated into MaxParsimony group: ProblematicID16441, ProblematicID31632, ProblematicID56068, T1DNU1, J3SBU5, A0A1W7RJ86, V8NQK7, A0A0B8RRN8, A0A098M1N6	0	3	3	0.000381536	0.1038	10.2412	0	0	0	0	0	0	0.000190768	0.0200445	BJARALL02669_aspartate aminotransferase cytoplasmic|g.1869 ORF BJARALL02669|g.1869 BJARALL02669|m.1869 type:5prime_partial len:444 (+) BJARALL02669:10332(+); Additional IDs concatenated into MaxParsimony group: ProblematicID16441, ProblematicID31632, ProblematicID56068, T1DNU1, J3SBU5, A0A1W7RJ86, V8NQK7, A0A0B8RRN8, A0A098M1N6
ProblematicID49443	BJACESS04378_SVMP|g.7317 ORF BJACESS04378_SVMP|g.7317 BJACESS04378_SVMP|m.7317 type:5prime_partial len:446 (-) BJACESS04378_SVMP:3160653(-)	0	0	0	0	0	0	1	3	3	0.000373178	0.0876	8.4917	0.000186589	0.0196054	BJACESS04378_SVMP|g.7317 ORF BJACESS04378_SVMP|g.7317 BJACESS04378_SVMP|m.7317 type:5prime_partial len:446 (-) BJACESS04378_SVMP:3160653(-)
J3SDQ2	von Willebrand factor A domain-containing protein 5A-like OS=Crotalus adamanteus OX=8729 PE=2 SV=1; Additional IDs concatenated into MaxParsimony group: T1DK57, A0A1W7RJ48, V8NRG5, A0A2D4H7S8, ProblematicID78017	0	2	2	0.000143542	0.0331	5.6328	0	2	3	0.000211547	0.0331	8.1687	0.000177544	0.018655	von Willebrand factor A domain-containing protein 5A-like OS=Crotalus adamanteus OX=8729 PE=2 SV=1; Additional IDs concatenated into MaxParsimony group: T1DK57, A0A1W7RJ48, V8NRG5, A0A2D4H7S8, ProblematicID78017
ProblematicID52163	BJACESS07664_metalloreductase STEAP4|g.13563 ORF BJACESS07664|g.13563 BJACESS07664|m.13563 type:complete len:476 (-) BJACESS07664:3860813(-); Additional IDs concatenated into MaxParsimony group: A0A1W7RD07; Additional IDs concatenated into MaxParsimony group: A0A1W7RD07	0	0	0	0	0	0	1	3	3	0.000349609	0.1179	8.868	0.000174805	0.0183671	BJACESS07664_metalloreductase STEAP4|g.13563 ORF BJACESS07664|g.13563 BJACESS07664|m.13563 type:complete len:476 (-) BJACESS07664:3860813(-); Additional IDs concatenated into MaxParsimony group: A0A1W7RD07; Additional IDs concatenated into MaxParsimony group: A0A1W7RD07
T1DNE0	Putative serine carboxypeptidase CPVL-like protein OS=Crotalus horridus OX=35024 PE=2 SV=1; Additional IDs concatenated into MaxParsimony group: J3SE72, A0A0K8S1F1, A0A1W7RI96, ProblematicID57772, ProblematicID41413, ProblematicID26222, ProblematicID11031	0	3	3	0.000347779	0.0947	8.3231	0	0	0	0	0	0	0.000173889	0.018271	Putative serine carboxypeptidase CPVL-like protein OS=Crotalus horridus OX=35024 PE=2 SV=1; Additional IDs concatenated into MaxParsimony group: J3SE72, A0A0K8S1F1, A0A1W7RI96, ProblematicID57772, ProblematicID41413, ProblematicID26222, ProblematicID11031
ProblematicID49305	BJACESS04207_SVMP|g.7061 ORF BJACESS04207_SVMP|g.7061 BJACESS04207_SVMP|m.7061 type:5prime_partial len:640 (-) BJACESS04207_SVMP:407-2326(-)	0	0	0	0	0	0	0	3	4	0.000346509	0.0751	11.7118	0.000173254	0.0182043	BJACESS04207_SVMP|g.7061 ORF BJACESS04207_SVMP|g.7061 BJACESS04207_SVMP|m.7061 type:5prime_partial len:640 (-) BJACESS04207_SVMP:407-2326(-)
A0A0B8RYR6	Alpha0,4 glucan phosphorylase OS=Boiga irregularis OX=92519 PE=3 SV=1; Additional IDs concatenated into MaxParsimony group: T1DMY7, A0A0F7ZDU6, A0A0K8S1S9, A0A1W7RH38, U3F856, A0A2D4ISB1, A0A2H6NI29, ProblematicID68410, ProblematicID767, ProblematicID15958, ProblematicID31149	0	4	5	0.00032794	0.0885	15.9396	0	0	0	0	0	0	0.00016397	0.0172287	Alpha0,4 glucan phosphorylase OS=Boiga irregularis OX=92519 PE=3 SV=1; Additional IDs concatenated into MaxParsimony group: T1DMY7, A0A0F7ZDU6, A0A0K8S1S9, A0A1W7RH38, U3F856, A0A2D4ISB1, A0A2H6NI29, ProblematicID68410, ProblematicID767, ProblematicID15958, ProblematicID31149
ProblematicID48955	BJACESS03786_SVMP|g.6334 ORF BJACESS03786_SVMP|g.6334 BJACESS03786_SVMP|m.6334 type:3prime_partial len:542 (-) BJACESS03786_SVMP:30625(-)	0	3	3	0.000312422	0.0536	5.8677	0	0	0	0	0	0	0.000156211	0.0164135	BJACESS03786_SVMP|g.6334 ORF BJACESS03786_SVMP|g.6334 BJACESS03786_SVMP|m.6334 type:3prime_partial len:542 (-) BJACESS03786_SVMP:30625(-)
A0A2D4K0U0	Uncharacterized protein OS=Micrurus paraensis OX=1970185 PE=4 SV=1; Additional IDs concatenated into MaxParsimony group: A0A0K8RXT0, ProblematicID65522, ProblematicID73968, ProblematicID45445, ProblematicID30254, ProblematicID15063; Additional IDs concatenated into MaxParsimony group: A0A0K8RXT0, ProblematicID65522, ProblematicID73968, ProblematicID45445, ProblematicID30254, ProblematicID15063	0	3	4	0.00019665	0.0419	11.861	1	2	2	9.66052e-05	0.0271	6.6265	0.000146628	0.0154065	Uncharacterized protein OS=Micrurus paraensis OX=1970185 PE=4 SV=1; Additional IDs concatenated into MaxParsimony group: A0A0K8RXT0, ProblematicID65522, ProblematicID73968, ProblematicID45445, ProblematicID30254, ProblematicID15063; Additional IDs concatenated into MaxParsimony group: A0A0K8RXT0, ProblematicID65522, ProblematicID73968, ProblematicID45445, ProblematicID30254, ProblematicID15063
ProblematicID57733	BJACESS14820_synaptotagmin-like protein 1|g.26431 ORF BJACESS14820|g.26431 BJACESS14820|m.26431 type:complete len:569 (-) BJACESS14820:1233-2939(-); Additional IDs concatenated into MaxParsimony group: T1E412, A0A0F7Z3K2, A0A1W7RCW7; Additional IDs concatenated into MaxParsimony group: T1E412, A0A0F7Z3K2, A0A1W7RCW7, A0A2H6NQR1, A0A2H6NM71, A0A2D4GQN9, A0A2D4PEH4, A0A2D4L1A2, A0A2D4L183, A0A0F7Z4…	0	0	0	0	0	0	0	3	3	0.000292367	0.0827	8.8837	0.000146183	0.0153598	BJACESS14820_synaptotagmin-like protein 1|g.26431 ORF BJACESS14820|g.26431 BJACESS14820|m.26431 type:complete len:569 (-) BJACESS14820:1233-2939(-); Additional IDs concatenated into MaxParsimony group: T1E412, A0A0F7Z3K2, A0A1W7RCW7; Additional IDs concatenated into MaxParsimony group: T1E412, A0A0F7Z3K2, A0A1W7RCW7, A0A2H6NQR1, A0A2H6NM71, A0A2D4GQN9, A0A2D4PEH4, A0A2D4L1A2, A0A2D4L183, A0A0F7Z4…
A0A0B8RYH8	Kinesin-like protein OS=Boiga irregularis OX=92519 PE=3 SV=1; Additional IDs concatenated into MaxParsimony group: A0A1W7RGD5, A0A098LXK1, A0A2D4G7L6, U3F7V1, V8PEE5, ProblematicID55381	0	3	3	0.000175151	0.058	9.5112	0	2	2	0.000114725	0.0373	7.3285	0.000144938	0.015229	Kinesin-like protein OS=Boiga irregularis OX=92519 PE=3 SV=1; Additional IDs concatenated into MaxParsimony group: A0A1W7RGD5, A0A098LXK1, A0A2D4G7L6, U3F7V1, V8PEE5, ProblematicID55381
T1D8R3	Septin-9 OS=Crotalus horridus OX=35024 PE=2 SV=1; Additional IDs concatenated into MaxParsimony group: A0A2D4PML6, A0A2D4M7U1, A0A2D4PJZ4, A0A0B8RP66, A0A2D4F7C8, V8NRN4, A0A2H6MXE5, ProblematicID72557; Additional IDs concatenated into MaxParsimony group: A0A2D4PML6, A0A2D4M7U1, A0A2D4PJZ4, A0A0B8RP66, A0A2D4F7C8, V8NRN4, A0A2H6MXE5, ProblematicID72557	0	0	0	0	0	0	0	3	3	0.000280514	0.0541	7.6276	0.000140257	0.0147371	Septin-9 OS=Crotalus horridus OX=35024 PE=2 SV=1; Additional IDs concatenated into MaxParsimony group: A0A2D4PML6, A0A2D4M7U1, A0A2D4PJZ4, A0A0B8RP66, A0A2D4F7C8, V8NRN4, A0A2H6MXE5, ProblematicID72557; Additional IDs concatenated into MaxParsimony group: A0A2D4PML6, A0A2D4M7U1, A0A2D4PJZ4, A0A0B8RP66, A0A2D4F7C8, V8NRN4, A0A2H6MXE5, ProblematicID72557
A0A2H6NAR6	Uncharacterized protein OS=Micrurus lemniscatus carvalhoi OX=129465 PE=4 SV=1	0	3	3	0.000168515	0.0389	8.2266	0	2	2	0.000110378	0.0259	5.5019	0.000139447	0.014652	Uncharacterized protein OS=Micrurus lemniscatus carvalhoi OX=129465 PE=4 SV=1
A0A0F7Z5U8	Constitutive coactivator of PPAR-gamma-like protein 1-like protein OS=Crotalus adamanteus OX=8729 PE=2 SV=1; Additional IDs concatenated into MaxParsimony group: A0A1W7REP0, T1DJM3, ProblematicID52917, ProblematicID32429, ProblematicID2047, ProblematicID17238	0	3	3	0.00015186	0.0395	10.6893	0	2	2	9.94695e-05	0.0198	7.3172	0.000125665	0.0132039	Constitutive coactivator of PPAR-gamma-like protein 1-like protein OS=Crotalus adamanteus OX=8729 PE=2 SV=1; Additional IDs concatenated into MaxParsimony group: A0A1W7REP0, T1DJM3, ProblematicID52917, ProblematicID32429, ProblematicID2047, ProblematicID17238
A0A1J0R070	Phosphopantothenate-cysteine ligase OS=Crotalus atrox OX=8730 GN=PPCL PE=4 SV=1; Additional IDs concatenated into MaxParsimony group: A0A1J0R052, ProblematicID69175, A0A0F7Z4H6	0	2	2	8.01425e-05	0.022	6.3845	0	2	4	0.000157482	0.022	12.3265	0.000118812	0.0124839	Phosphopantothenate-cysteine ligase OS=Crotalus atrox OX=8730 GN=PPCL PE=4 SV=1; Additional IDs concatenated into MaxParsimony group: A0A1J0R052, ProblematicID69175, A0A0F7Z4H6
A0A1W7RIF5	Choline transporter-like protein 4 OS=Agkistrodon contortrix contortrix OX=8713 PE=3 SV=1; Additional IDs concatenated into MaxParsimony group: ProblematicID63854; Additional IDs concatenated into MaxParsimony group: ProblematicID63854	0	0	0	0	0	0	1	2	3	0.00023161	0.0293	6.4537	0.000115805	0.0121679	Choline transporter-like protein 4 OS=Agkistrodon contortrix contortrix OX=8713 PE=3 SV=1; Additional IDs concatenated into MaxParsimony group: ProblematicID63854; Additional IDs concatenated into MaxParsimony group: ProblematicID63854
A0A2D4KGL6	Uncharacterized protein (Fragment) OS=Micrurus paraensis OX=1970185 PE=4 SV=1; Additional IDs concatenated into MaxParsimony group: A0A2D4GE04, A0A2D4GE02, A0A2D4LGZ8, A0A2D4I250; Additional IDs concatenated into MaxParsimony group: A0A2D4GE04, A0A2D4GE02, U3FCJ3, A0A2H6MWK2, A0A2H6MWY3, A0A2D4LGZ8, A0A2D4I250, ProblematicID53338, ProblematicID58579, A0A2D4Q2X2, ProblematicID61297	0	2	2	6.8374e-05	0.0194	5.8747	0	4	4	0.000134356	0.0309	9.8359	0.000101365	0.0106507	Uncharacterized protein (Fragment) OS=Micrurus paraensis OX=1970185 PE=4 SV=1; Additional IDs concatenated into MaxParsimony group: A0A2D4GE04, A0A2D4GE02, A0A2D4LGZ8, A0A2D4I250; Additional IDs concatenated into MaxParsimony group: A0A2D4GE04, A0A2D4GE02, U3FCJ3, A0A2H6MWK2, A0A2H6MWY3, A0A2D4LGZ8, A0A2D4I250, ProblematicID53338, ProblematicID58579, A0A2D4Q2X2, ProblematicID61297
A0A1W7RIF1	Clathrin heavy chain OS=Agkistrodon contortrix contortrix OX=8713 PE=3 SV=1; Additional IDs concatenated into MaxParsimony group: A0A098M148, A0A0F7Z9F3, A0A0K8RWK7, V8P2J0, ProblematicID71832, ProblematicID57125, A0A2D4K521, ProblematicID1931, ProblematicID32313, ProblematicID17122, A0A2D4K524, ProblematicID26389, ProblematicID11198, ProblematicID41580, ProblematicID67527, A0A2D4I3J3, Problemati…	0	2	4	0.000134544	0.0167	13.5734	0	2	2	6.60953e-05	0.0167	6.0725	0.000100319	0.0105408	Clathrin heavy chain OS=Agkistrodon contortrix contortrix OX=8713 PE=3 SV=1; Additional IDs concatenated into MaxParsimony group: A0A098M148, A0A0F7Z9F3, A0A0K8RWK7, V8P2J0, ProblematicID71832, ProblematicID57125, A0A2D4K521, ProblematicID1931, ProblematicID32313, ProblematicID17122, A0A2D4K524, ProblematicID26389, ProblematicID11198, ProblematicID41580, ProblematicID67527, A0A2D4I3J3, Problemati…
ProblematicID13712	BJARGLA00446_hypoxia up-regulated protein 1 precursor|g.21018 ORF BJARGLA00446|g.21018 BJARGLA00446|m.21018 type:5prime_partial len:995 (-) BJARGLA00446:411-3395(-); Additional IDs concatenated into MaxParsimony group: ProblematicID28903, ProblematicID44094, T1DBC3, J3SCH1, A0A1W7RGP6, ProblematicID57757, A0A0B8RQH4, A0A098LY48, A0A2D4PZJ8, A0A2H6NGQ0, ProblematicID57196	0	2	3	0.000170041	0.0272	9.1927	0	0	0	0	0	0	8.50204e-05	0.00893329	BJARGLA00446_hypoxia up-regulated protein 1 precursor|g.21018 ORF BJARGLA00446|g.21018 BJARGLA00446|m.21018 type:5prime_partial len:995 (-) BJARGLA00446:411-3395(-); Additional IDs concatenated into MaxParsimony group: ProblematicID28903, ProblematicID44094, T1DBC3, J3SCH1, A0A1W7RGP6, ProblematicID57757, A0A0B8RQH4, A0A098LY48, A0A2D4PZJ8, A0A2H6NGQ0, ProblematicID57196
V8NYV8	Keratin, type II cytoskeletal 1 (Fragment) OS=Ophiophagus hannah OX=8665 GN=KRT1 PE=3 SV=1	1	3	4	0.000100116	0.0151	10.2154	0	2	2	4.91824e-05	0.0116	4.3361	7.46491e-05	0.00784356	Keratin, type II cytoskeletal 1 (Fragment) OS=Ophiophagus hannah OX=8665 GN=KRT1 PE=3 SV=1
J3S097	Myosin VC OS=Crotalus adamanteus OX=8729 PE=2 SV=1; Additional IDs concatenated into MaxParsimony group: A0A0B8RX32, A0A2D4P7U2, A0A2D4P7T2, A0A2D4LKI1, A0A2D4LL07, A0A2D4EQH3, A0A2D4EQH9, A0A2D4EQM5, A0A2D4EQG7, V8P396	0	2	3	9.74743e-05	0.0225	12.2076	0	0	0	0	0	0	4.87372e-05	0.00512093	Myosin VC OS=Crotalus adamanteus OX=8729 PE=2 SV=1; Additional IDs concatenated into MaxParsimony group: A0A0B8RX32, A0A2D4P7U2, A0A2D4P7T2, A0A2D4LKI1, A0A2D4LL07, A0A2D4EQH3, A0A2D4EQH9, A0A2D4EQM5, A0A2D4EQG7, V8P396
														0.951725	100

## Sheet: P100K
		P100Ka						P100Kb						P100Kc						NSAF Average	Relative abundance %	Description
Locus	Description	2::100k_a.sepr::UniquePeptideCount	2::100k_a.sepr::PeptideCount	2::100k_a.sepr::SpecCount	2::100k_a.sepr::NSAF	2::100k_a.sepr::Coverage	2::100k_a.sepr::ProteinScore	2::100k_b.sepr::UniquePeptideCount	2::100k_b.sepr::PeptideCount	2::100k_b.sepr::SpecCount	2::100k_b.sepr::NSAF	2::100k_b.sepr::Coverage	2::100k_b.sepr::ProteinScore	2::100k_c.sepr::UniquePeptideCount	2::100k_c.sepr::PeptideCount	2::100k_c.sepr::SpecCount	2::100k_c.sepr::NSAF	2::100k_c.sepr::Coverage	2::100k_c.sepr::ProteinScore	(P100Ka + P100Kb + P100Kc) / 3
P0DJJ5	Snake venom 5'-nucleotidase (Fragments) OS=Gloydius blomhoffii blomhoffii OX=417378 PE=1 SV=1	0	9	23	0.0317681	0.5185	58.5146	2	9	24	0.0330648	0.5185	59.0738	3	10	23	0.0331218	0.5185	58.4651	0.0326516	3.39223	Snake venom 5'-nucleotidase (Fragments) OS=Gloydius blomhoffii blomhoffii OX=417378 PE=1 SV=1
ProblematicID37580	BJARALL18579_SVMP_achain acutolysin a from snake venom of agkistrodon acutus at ph|g.10543 ORF BJARALL18579|g.10543 BJARALL18579|m.10543 type:5prime_partial len:118 (-) BJARALL18579:76-429(-)	0	26	44	0.0280495	0.6752	178.119	0	21	42	0.0267062	0.5897	169.11	0	21	42	0.0279154	0.735	171.378	0.027557	2.86295	BJARALL18579_SVMP_achain acutolysin a from snake venom of agkistrodon acutus at ph|g.10543 ORF BJARALL18579|g.10543 BJARALL18579|m.10543 type:5prime_partial len:118 (-) BJARALL18579:76-429(-)
ProblematicID51434	BJACESS06758_5NUCL|g.11794 ORF BJACESS06758_5NUCL|g.11794 BJACESS06758_5NUCL|m.11794 type:5prime_partial len:598 (-) BJACESS06758_5NUCL:1730966(-); Additional IDs concatenated into MaxParsimony group: ProblematicID41154, ProblematicID25963, ProblematicID45574, A0A077L7M9, A0A194APL9, A0A1W7RF85, T2HRS9, A0A077L6M5, ProblematicID52618, T1E3Y5, A0A194APR8, A0A0F7Z1K6, A0A194ASY3, ProblematicID53192…	0	104	183	0.0228631	0.6667	569.566	0	94	167	0.0208109	0.598	511.741	0	82	147	0.019148	0.5997	452.468	0.0209406	2.17556	BJACESS06758_5NUCL|g.11794 ORF BJACESS06758_5NUCL|g.11794 BJACESS06758_5NUCL|m.11794 type:5prime_partial len:598 (-) BJACESS06758_5NUCL:1730966(-); Additional IDs concatenated into MaxParsimony group: ProblematicID41154, ProblematicID25963, ProblematicID45574, A0A077L7M9, A0A194APL9, A0A1W7RF85, T2HRS9, A0A077L6M5, ProblematicID52618, T1E3Y5, A0A194APR8, A0A0F7Z1K6, A0A194ASY3, ProblematicID53192…
ProblematicID10772	BJARALL27069_5 -nucleotidase|g.16221 ORF BJARALL27069|g.16221 BJARALL27069|m.16221 type:5prime_partial len:616 (+) BJARALL27069:10848(+)	0	103	183	0.0221939	0.6472	569.287	0	94	167	0.0202018	0.5805	511.913	0	81	147	0.0185875	0.5821	451.594	0.0203277	2.11188	BJARALL27069_5 -nucleotidase|g.16221 ORF BJARALL27069|g.16221 BJARALL27069|m.16221 type:5prime_partial len:616 (+) BJARALL27069:10848(+)
ProblematicID52415	BJACESS07965_5NUCL|g.14184 ORF BJACESS07965_5NUCL|g.14184 BJACESS07965_5NUCL|m.14184 type:5prime_partial len:460 (-) BJACESS07965_5NUCL:4610840(-)	1	81	138	0.0224246	0.7059	446.349	0	72	121	0.019612	0.5577	383.322	1	65	110	0.0186363	0.5861	346.546	0.0202243	2.10114	BJACESS07965_5NUCL|g.14184 ORF BJACESS07965_5NUCL|g.14184 BJACESS07965_5NUCL|m.14184 type:5prime_partial len:460 (-) BJACESS07965_5NUCL:4610840(-)
A0A1L8D667	BATXNUC1 OS=Bothrops atrox OX=8725 PE=2 SV=1	2	82	135	0.0179485	0.6257	441.572	1	78	123	0.0163114	0.5526	393.532	4	66	110	0.0152479	0.5526	347.837	0.0165026	1.71448	BATXNUC1 OS=Bothrops atrox OX=8725 PE=2 SV=1
ProblematicID45715	BJACESS00059_SVMP|g.161 ORF BJACESS00059_SVMP|g.161 BJACESS00059_SVMP|m.161 type:internal len:241 (-) BJACESS00059_SVMP:3-722(-)	0	31	52	0.0161603	0.5875	157.498	0	28	48	0.0148792	0.575	137.382	0	21	38	0.0123127	0.4375	113.733	0.0144507	1.50131	BJACESS00059_SVMP|g.161 ORF BJACESS00059_SVMP|g.161 BJACESS00059_SVMP|m.161 type:internal len:241 (-) BJACESS00059_SVMP:3-722(-)
ProblematicID45695	BJACESS00038_SVMP|g.105 ORF BJACESS00038_SVMP|g.105 BJACESS00038_SVMP|m.105 type:5prime_partial len:508 (-) BJACESS00038_SVMP:4690992(-); Additional IDs concatenated into MaxParsimony group: ProblematicID45627, Q8QG88, O93523, Q98SP2, ProblematicID46906, ProblematicID46069, A0A1S6K7T1, P30431, ProblematicID46012, ProblematicID45752, ProblematicID46775, A0A0K2JNB8, A0A1L8D5Y9, Q8QG89, ProblematicI…	0	61	102	0.0150055	0.4063	349.19	0	52	93	0.0136466	0.432	315.318	0	48	85	0.0130374	0.3846	298.507	0.0138965	1.44373	BJACESS00038_SVMP|g.105 ORF BJACESS00038_SVMP|g.105 BJACESS00038_SVMP|m.105 type:5prime_partial len:508 (-) BJACESS00038_SVMP:4690992(-); Additional IDs concatenated into MaxParsimony group: ProblematicID45627, Q8QG88, O93523, Q98SP2, ProblematicID46906, ProblematicID46069, A0A1S6K7T1, P30431, ProblematicID46012, ProblematicID45752, ProblematicID46775, A0A0K2JNB8, A0A1L8D5Y9, Q8QG89, ProblematicI…
ProblematicID50589	BJACESS05762_actin, cytoplasmic 1|g.9721 ORF BJACESS05762|g.9721 BJACESS05762|m.9721 type:5prime_partial len:426 (-) BJACESS05762:1490426(-); Additional IDs concatenated into MaxParsimony group: ProblematicID12008, ProblematicID27199, ProblematicID42390, ProblematicID10808, ProblematicID25999, ProblematicID41190, ProblematicID30104, ProblematicID14913, ProblematicID45295, ProblematicID45271, U3FX…	0	45	77	0.0135132	0.5906	255.448	0	44	76	0.0133037	0.6588	255.924	0	47	81	0.0148209	0.6071	262.332	0.0138793	1.44194	BJACESS05762_actin, cytoplasmic 1|g.9721 ORF BJACESS05762|g.9721 BJACESS05762|m.9721 type:5prime_partial len:426 (-) BJACESS05762:1490426(-); Additional IDs concatenated into MaxParsimony group: ProblematicID12008, ProblematicID27199, ProblematicID42390, ProblematicID10808, ProblematicID25999, ProblematicID41190, ProblematicID30104, ProblematicID14913, ProblematicID45295, ProblematicID45271, U3FX…
Q98SP2	Zinc metalloproteinase/disintegrin OS=Bothrops jararaca OX=8724 PE=1 SV=1	0	54	93	0.0145419	0.3941	323.401	2	45	84	0.0131012	0.4214	283.701	0	39	75	0.0122271	0.3396	263.867	0.0132901	1.38073	Zinc metalloproteinase/disintegrin OS=Bothrops jararaca OX=8724 PE=1 SV=1
Q6TGQ8	L-amino-acid oxidase (Fragment) OS=Bothrops moojeni OX=98334 PE=1 SV=1; Additional IDs concatenated into MaxParsimony group: A0A2H4N3D4, A0A0S1LJ33, A0A1L8D690, Q6TGQ9, ProblematicID45612, A0A1L8D615, ProblematicID50430, ProblematicID50408, ProblematicID50479, ProblematicID51203, ProblematicID50543, ProblematicID50634, A0A024BTN9, O93364, T1DP54, T1E6V1, T2HRS5, A0A0K8RZ26, A0A0K8RSC7, T1DJZ4, A0…	5	47	76	0.0118589	0.4456	258.705	2	43	76	0.0118286	0.4728	261.947	2	46	71	0.0115508	0.4749	246.566	0.0117461	1.22032	L-amino-acid oxidase (Fragment) OS=Bothrops moojeni OX=98334 PE=1 SV=1; Additional IDs concatenated into MaxParsimony group: A0A2H4N3D4, A0A0S1LJ33, A0A1L8D690, Q6TGQ9, ProblematicID45612, A0A1L8D615, ProblematicID50430, ProblematicID50408, ProblematicID50479, ProblematicID51203, ProblematicID50543, ProblematicID50634, A0A024BTN9, O93364, T1DP54, T1E6V1, T2HRS5, A0A0K8RZ26, A0A0K8RSC7, T1DJZ4, A0…
P86976	Zinc metalloproteinase barnettlysin0 OS=Bothrops barnetti OX=1051630 PE=1 SV=1	4	17	32	0.0118156	0.4307	91.1716	5	18	32	0.0117855	0.4307	88.1104	3	15	24	0.00923931	0.4257	69.8333	0.0109468	1.13728	Zinc metalloproteinase barnettlysin0 OS=Bothrops barnetti OX=1051630 PE=1 SV=1
ProblematicID48484	BJACESS03252_SVMP|g.5352 ORF BJACESS03252_SVMP|g.5352 BJACESS03252_SVMP|m.5352 type:internal len:252 (-) BJACESS03252_SVMP:3-755(-)	0	25	40	0.0118862	0.3984	114.593	0	22	35	0.0103739	0.3665	98.7907	0	20	32	0.00991416	0.3665	93.2036	0.0107248	1.11421	BJACESS03252_SVMP|g.5352 ORF BJACESS03252_SVMP|g.5352 BJACESS03252_SVMP|m.5352 type:internal len:252 (-) BJACESS03252_SVMP:3-755(-)
Q90X97	Actin, alpha skeletal muscle OS=Atractaspis microlepidota microlepidota OX=172021 GN=ACTA1 PE=2 SV=1	2	28	51	0.0100899	0.3448	166.722	4	28	54	0.0106562	0.3077	177.871	1	28	53	0.0109324	0.3077	171.002	0.0105595	1.09704	Actin, alpha skeletal muscle OS=Atractaspis microlepidota microlepidota OX=172021 GN=ACTA1 PE=2 SV=1
Q5DK65	Beta-actin (Fragment) OS=Pseudonaja textilis OX=8673 PE=2 SV=1	0	19	30	0.0101708	0.7045	93.4615	0	20	28	0.00946856	0.7273	87.9933	1	20	33	0.0116646	0.7273	96.8985	0.0104347	1.08408	Beta-actin (Fragment) OS=Pseudonaja textilis OX=8673 PE=2 SV=1
J3SDX9	Actin, alpha 2, smooth muscle, aorta OS=Crotalus adamanteus OX=8729 PE=2 SV=1	0	25	48	0.00949637	0.3156	160.008	0	24	49	0.00966948	0.2785	166.79	0	26	51	0.0105198	0.2785	165.523	0.00989523	1.02803	Actin, alpha 2, smooth muscle, aorta OS=Crotalus adamanteus OX=8729 PE=2 SV=1
ProblematicID50359	BJACESS05483_LAO|g.9184 ORF BJACESS05483_LAO|g.9184 BJACESS05483_LAO|m.9184 type:complete len:503 (-) BJACESS05483_LAO:2790787(-)	3	40	64	0.00950898	0.5538	213.309	2	45	70	0.0103739	0.5458	222.899	2	46	62	0.00960435	0.5618	199.887	0.00982908	1.02116	BJACESS05483_LAO|g.9184 ORF BJACESS05483_LAO|g.9184 BJACESS05483_LAO|m.9184 type:complete len:503 (-) BJACESS05483_LAO:2790787(-)
ProblematicID45612	LAO_Additional IDs concatenated into MaxParsimony group: B5AR80, ProblematicID50990, A0A2H4N3D4, A0A0S1LJ33, A0A1L8D690, Q6TGQ9, ProblematicID50430, ProblematicID51203, ProblematicID50479, A0A1L8D615, X2JCV5, A0A024BTN9, ProblematicID50634, O93364, T1DP54, T1E6V1, A0A077L6L4, A0A0K8RZ26, A0A0K8RYS7, A0A194ARU8, A0A194APS7, A0A194ATK4, T1DJZ4, A0A0K8RYX4, A0A0K8RSC7, Q90W54, A0A068EPZ2, T2HQ57, A0…	0	40	62	0.00896189	0.4961	232.222	0	43	67	0.00965992	0.5039	253.538	0	52	72	0.0108508	0.5155	267.92	0.00982421	1.02065	LAO_Additional IDs concatenated into MaxParsimony group: B5AR80, ProblematicID50990, A0A2H4N3D4, A0A0S1LJ33, A0A1L8D690, Q6TGQ9, ProblematicID50430, ProblematicID51203, ProblematicID50479, A0A1L8D615, X2JCV5, A0A024BTN9, ProblematicID50634, O93364, T1DP54, T1E6V1, A0A077L6L4, A0A0K8RZ26, A0A0K8RYS7, A0A194ARU8, A0A194APS7, A0A194ATK4, T1DJZ4, A0A0K8RYX4, A0A0K8RSC7, Q90W54, A0A068EPZ2, T2HQ57, A0…
ProblematicID50408	BJACESS05537_LAO|g.9290 ORF BJACESS05537_LAO|g.9290 BJACESS05537_LAO|m.9290 type:internal len:333 (-) BJACESS05537_LAO:3-998(-)	0	27	42	0.00943558	0.4578	129.975	0	29	47	0.0105319	0.4428	147.594	0	26	38	0.00890072	0.4518	117.803	0.00962275	0.999724	BJACESS05537_LAO|g.9290 ORF BJACESS05537_LAO|g.9290 BJACESS05537_LAO|m.9290 type:internal len:333 (-) BJACESS05537_LAO:3-998(-)
ProblematicID5113	BJARALL12517_NOHIT_endogenous retrovirus group 3 member 1 Env polyprotein-like|g.7493 ORF BJARALL12517|g.7493 BJARALL12517|m.7493 type:complete len:119 (+) BJARALL12517:558-914(+); Additional IDs concatenated into MaxParsimony group: ProblematicID20304, ProblematicID35495	0	9	14	0.00884919	0.2288	56.4952	0	10	15	0.0094571	0.2966	58.5275	1	9	15	0.00988528	0.2288	58.6441	0.00939719	0.97629	BJARALL12517_NOHIT_endogenous retrovirus group 3 member 1 Env polyprotein-like|g.7493 ORF BJARALL12517|g.7493 BJARALL12517|m.7493 type:complete len:119 (+) BJARALL12517:558-914(+); Additional IDs concatenated into MaxParsimony group: ProblematicID20304, ProblematicID35495
F8S0Z7	Snake venom 5'-nucleotidase OS=Crotalus adamanteus OX=8729 PE=1 SV=2	1	47	80	0.0101478	0.4286	232.552	3	41	72	0.00910969	0.3469	202.504	5	39	67	0.00886089	0.3469	193.636	0.00937278	0.973755	Snake venom 5'-nucleotidase OS=Crotalus adamanteus OX=8729 PE=1 SV=2
Q8QG89	Snake venom metalloproteinase BITM02A OS=Bothrops insularis OX=8723 PE=2 SV=1	0	34	55	0.0100299	0.4474	167.221	0	32	53	0.00964053	0.4254	150.695	2	26	44	0.00836583	0.3741	131.118	0.00934543	0.970913	Snake venom metalloproteinase BITM02A OS=Bothrops insularis OX=8723 PE=2 SV=1
P85420	Snake venom metalloproteinase atroxlysin0 OS=Bothrops atrox OX=8725 PE=1 SV=2	0	20	26	0.00960018	0.4257	67.6618	0	20	27	0.009944	0.4257	73.5118	0	17	22	0.00846937	0.4208	62.7097	0.00933785	0.970126	Snake venom metalloproteinase atroxlysin0 OS=Bothrops atrox OX=8725 PE=1 SV=2
ProblematicID29204	BJARGLA01563_peptidylprolyl isomerase a|g.21514 ORF BJARGLA01563|g.21514 BJARGLA01563|m.21514 type:complete len:166 (+) BJARGLA01563:126-623(+); Additional IDs concatenated into MaxParsimony group: ProblematicID49974, ProblematicID44395, ProblematicID41871, ProblematicID26680, ProblematicID14013, ProblematicID11489, A0A1W7REP5, J3SF16, T1DNC6, ProblematicID50053, Q6T268, ProblematicID50310, A0A0B…	0	17	21	0.00949277	0.8606	57.7599	0	15	16	0.00721414	0.7697	46.3004	0	13	16	0.00754077	0.7212	45.1115	0.00808256	0.839711	BJARGLA01563_peptidylprolyl isomerase a|g.21514 ORF BJARGLA01563|g.21514 BJARGLA01563|m.21514 type:complete len:166 (+) BJARGLA01563:126-623(+); Additional IDs concatenated into MaxParsimony group: ProblematicID49974, ProblematicID44395, ProblematicID41871, ProblematicID26680, ProblematicID14013, ProblematicID11489, A0A1W7REP5, J3SF16, T1DNC6, ProblematicID50053, Q6T268, ProblematicID50310, A0A0B…
X2L4E2	L-amino acid oxidase (Fragment) OS=Bothrops pictus OX=133440 PE=2 SV=1	0	29	50	0.00748856	0.255	180.72	0	27	50	0.00746946	0.253	188.572	1	33	50	0.00780765	0.3012	183.169	0.00758856	0.788388	L-amino acid oxidase (Fragment) OS=Bothrops pictus OX=133440 PE=2 SV=1
ProblematicID56441	BJACESS13101_aminopeptidase A|g.23580 ORF BJACESS13101|g.23580 BJACESS13101|m.23580 type:complete len:959 (-) BJACESS13101:680-3556(-); Additional IDs concatenated into MaxParsimony group: T1E7B8, A0A0K8S2L1, A0A1W7RJI8, A0A0F7ZD91, T2HQ95, A0A077L6N8, D3UW23, A0A0B8RZR1, A0A098M1S0, T2HPT7, ProblematicID26058, ProblematicID10867, ProblematicID41249, ProblematicID15521, ProblematicID30712, Proble…	3	57	92	0.00716275	0.3309	280.276	3	58	90	0.00698917	0.3403	262.031	3	57	97	0.00787383	0.3539	280.274	0.00734192	0.762765	BJACESS13101_aminopeptidase A|g.23580 ORF BJACESS13101|g.23580 BJACESS13101|m.23580 type:complete len:959 (-) BJACESS13101:680-3556(-); Additional IDs concatenated into MaxParsimony group: T1E7B8, A0A0K8S2L1, A0A1W7RJI8, A0A0F7ZD91, T2HQ95, A0A077L6N8, D3UW23, A0A0B8RZR1, A0A098M1S0, T2HPT7, ProblematicID26058, ProblematicID10867, ProblematicID41249, ProblematicID15521, ProblematicID30712, Proble…
ProblematicID2039	BJARALL04605_pol partial|g.3105 ORF BJARALL04605|g.3105 BJARALL04605|m.3105 type:internal len:166 (-) BJARALL04605:2-496(-); Additional IDs concatenated into MaxParsimony group: ProblematicID32421, ProblematicID17230	0	8	12	0.00542444	0.3273	36.6052	0	8	16	0.00721414	0.3273	53.3925	0	9	13	0.00612688	0.3273	41.939	0.00625515	0.649859	BJARALL04605_pol partial|g.3105 ORF BJARALL04605|g.3105 BJARALL04605|m.3105 type:internal len:166 (-) BJARALL04605:2-496(-); Additional IDs concatenated into MaxParsimony group: ProblematicID32421, ProblematicID17230
ProblematicID29054	BJARGLA00925_ezrin|g.21281 ORF BJARGLA00925|g.21281 BJARGLA00925|m.21281 type:5prime_partial len:492 (+) BJARGLA00925:20477(+); Additional IDs concatenated into MaxParsimony group: ProblematicID13863, ProblematicID44245, A0A098LYQ7, ProblematicID51795, T1DLA8, A0A0B8RYW7, ProblematicID53873, U3FCR1, ProblematicID54211, ProblematicID56133, ProblematicID25440, ProblematicID10249, ProblematicID40631…	0	30	44	0.00668388	0.5214	131.538	0	25	38	0.00575772	0.4868	120.641	0	26	39	0.00617679	0.5234	120.089	0.00620613	0.644766	BJARGLA00925_ezrin|g.21281 ORF BJARGLA00925|g.21281 BJARGLA00925|m.21281 type:5prime_partial len:492 (+) BJARGLA00925:20477(+); Additional IDs concatenated into MaxParsimony group: ProblematicID13863, ProblematicID44245, A0A098LYQ7, ProblematicID51795, T1DLA8, A0A0B8RYW7, ProblematicID53873, U3FCR1, ProblematicID54211, ProblematicID56133, ProblematicID25440, ProblematicID10249, ProblematicID40631…
P22029	Snaclec botrocetin subunit alpha OS=Bothrops jararaca OX=8724 PE=1 SV=2	0	8	11	0.00616877	0.5038	32.5498	0	8	10	0.00559367	0.5038	30.0723	0	9	10	0.00584693	0.5038	30.0092	0.00586979	0.609823	Snaclec botrocetin subunit alpha OS=Bothrops jararaca OX=8724 PE=1 SV=2
ProblematicID75419	BJACESS39534_villin-like protein|g.62965 ORF BJACESS39534|g.62965 BJACESS39534|m.62965 type:3prime_partial len:138 (-) BJACESS39534:2-412(-)	5	7	9	0.00489981	0.4745	27.2219	5	7	12	0.00651642	0.6496	35.4942	5	7	9	0.0051086	0.6131	27.9676	0.00550828	0.572265	BJACESS39534_villin-like protein|g.62965 ORF BJACESS39534|g.62965 BJACESS39534|m.62965 type:3prime_partial len:138 (-) BJACESS39534:2-412(-)
A5HUI5	Aminopeptidase OS=Gloydius brevicaudus OX=259325 PE=2 SV=1	0	47	69	0.00537206	0.2735	196.346	0	46	67	0.00520305	0.2766	187.856	0	45	70	0.00568215	0.2777	187.701	0.00541909	0.562998	Aminopeptidase OS=Gloydius brevicaudus OX=259325 PE=2 SV=1
ProblematicID50543	BJACESS05702_LAO|g.9620 ORF BJACESS05702_LAO|g.9620 BJACESS05702_LAO|m.9620 type:5prime_partial len:510 (-) BJACESS05702_LAO:1218-2747(-)	1	23	35	0.00512871	0.4067	121.963	0	27	37	0.00540795	0.3752	121.634	0	30	37	0.0056528	0.3929	121.428	0.00539649	0.56065	BJACESS05702_LAO|g.9620 ORF BJACESS05702_LAO|g.9620 BJACESS05702_LAO|m.9620 type:5prime_partial len:510 (-) BJACESS05702_LAO:1218-2747(-)
A0A1W7RJI8	Aminopeptidase OS=Agkistrodon contortrix contortrix OX=8713 PE=3 SV=1	0	50	70	0.00544992	0.2944	202.251	0	48	66	0.00512539	0.2891	187.827	0	47	69	0.00560097	0.3038	189.541	0.00539209	0.560194	Aminopeptidase OS=Agkistrodon contortrix contortrix OX=8713 PE=3 SV=1
ProblematicID51814	BJACESS07237_LAO|g.12728 ORF BJACESS07237_LAO|g.12728 BJACESS07237_LAO|m.12728 type:3prime_partial len:172 (-) BJACESS07237_LAO:3-515(-)	0	6	9	0.00392558	0.3918	28.1994	0	10	14	0.00609089	0.3918	40.5029	0	11	12	0.00545714	0.3918	33.9629	0.00515787	0.53586	BJACESS07237_LAO|g.12728 ORF BJACESS07237_LAO|g.12728 BJACESS07237_LAO|m.12728 type:3prime_partial len:172 (-) BJACESS07237_LAO:3-515(-)
T2HQN1	Aminopeptidase OS=Ovophis okinavensis OX=8769 PE=2 SV=1	3	46	66	0.00516546	0.2466	188.158	1	44	61	0.00476196	0.2434	173.952	1	43	65	0.00530396	0.2613	177.949	0.00507712	0.527471	Aminopeptidase OS=Ovophis okinavensis OX=8769 PE=2 SV=1
ProblematicID48525	BJACESS03299_CTL|g.5448 ORF BJACESS03299_CTL|g.5448 BJACESS03299_CTL|m.5448 type:complete len:157 (-) BJACESS03299_CTL:80-550(-); Additional IDs concatenated into MaxParsimony group: P22029, ProblematicID45600, ProblematicID47877, ProblematicID47973, ProblematicID48726, ProblematicID63266, ProblematicID48976, ProblematicID46927, ProblematicID47623, ProblematicID49241, ProblematicID47011, Problema…	0	8	11	0.00525927	0.4295	32.5498	0	8	10	0.00476896	0.4295	30.0723	0	9	10	0.00498489	0.4295	30.0092	0.00500437	0.519913	BJACESS03299_CTL|g.5448 ORF BJACESS03299_CTL|g.5448 BJACESS03299_CTL|m.5448 type:complete len:157 (-) BJACESS03299_CTL:80-550(-); Additional IDs concatenated into MaxParsimony group: P22029, ProblematicID45600, ProblematicID47877, ProblematicID47973, ProblematicID48726, ProblematicID63266, ProblematicID48976, ProblematicID46927, ProblematicID47623, ProblematicID49241, ProblematicID47011, Problema…
Q8QG88	Zinc metalloproteinase-disintegrin-like BITM06A OS=Bothrops insularis OX=8723 PE=2 SV=1	0	30	39	0.00476862	0.4262	122.766	2	28	42	0.00512234	0.3623	125.296	0	28	40	0.00509929	0.3836	125.637	0.00499675	0.519121	Zinc metalloproteinase-disintegrin-like BITM06A OS=Bothrops insularis OX=8723 PE=2 SV=1
A2CJE3	Zinc metalloproteinase-disintegrin-like viristiarin (Fragment) OS=Crotalus viridis viridis OX=8742 PE=2 SV=1	2	8	11	0.00463529	0.3955	31.7062	0	6	11	0.00462347	0.3955	33.068	0	7	11	0.0048328	0.3955	33.2777	0.00469719	0.487999	Zinc metalloproteinase-disintegrin-like viristiarin (Fragment) OS=Crotalus viridis viridis OX=8742 PE=2 SV=1
O93523	Zinc metalloproteinase-disintegrin-like bothropasin OS=Bothrops jararaca OX=8724 PE=1 SV=2	0	29	37	0.00452407	0.4131	112.872	0	25	37	0.00451253	0.3492	107.887	0	26	35	0.00446188	0.359	106.695	0.0044995	0.46746	Zinc metalloproteinase-disintegrin-like bothropasin OS=Bothrops jararaca OX=8724 PE=1 SV=2
A2CJE4	Zinc metalloproteinase-disintegrin-like catroriarin (Fragment) OS=Crotalus atrox OX=8730 PE=2 SV=1	0	6	9	0.00383585	0.4	27.461	0	6	11	0.00467631	0.4	33.068	0	7	11	0.00488804	0.4	33.2777	0.00446673	0.464057	Zinc metalloproteinase-disintegrin-like catroriarin (Fragment) OS=Crotalus atrox OX=8730 PE=2 SV=1
ProblematicID60650	BJACESS18770_dnaJ homolog subfamily C member 3|g.32832 ORF BJACESS18770|g.32832 BJACESS18770|m.32832 type:internal len:243 (-) BJACESS18770:1-726(-)	0	10	16	0.00493131	0.2603	49.4295	0	10	12	0.00368905	0.2479	36.6596	0	11	14	0.00449876	0.2727	49.9483	0.00437304	0.454323	BJACESS18770_dnaJ homolog subfamily C member 3|g.32832 ORF BJACESS18770|g.32832 BJACESS18770|m.32832 type:internal len:243 (-) BJACESS18770:1-726(-)
ProblematicID52638	BJACESS08234_chloride intracellular channel protein 1|g.14691 ORF BJACESS08234|g.14691 BJACESS08234|m.14691 type:5prime_partial len:176 (-) BJACESS08234:163-690(-); Additional IDs concatenated into MaxParsimony group: ProblematicID53579, ProblematicID10848, ProblematicID41230, A0A1W7RIE8, ProblematicID51477, ProblematicID26039, ProblematicID53601, A0A2D4NIK6, J3SBZ4, A0A0B8RY47, U3FD45, T1E6X1, V…	0	7	8	0.00340965	0.56	30.1892	0	10	15	0.00637678	0.6629	53.8733	0	7	7	0.00311057	0.56	22.7516	0.004299	0.446631	BJACESS08234_chloride intracellular channel protein 1|g.14691 ORF BJACESS08234|g.14691 BJACESS08234|m.14691 type:5prime_partial len:176 (-) BJACESS08234:163-690(-); Additional IDs concatenated into MaxParsimony group: ProblematicID53579, ProblematicID10848, ProblematicID41230, A0A1W7RIE8, ProblematicID51477, ProblematicID26039, ProblematicID53601, A0A2D4NIK6, J3SBZ4, A0A0B8RY47, U3FD45, T1E6X1, V…
ProblematicID76688	BJACESS41326_retinoic acid-induced protein 3|g.65384 ORF BJACESS41326|g.65384 BJACESS41326|m.65384 type:5prime_partial len:148 (-) BJACESS41326:80-523(-); Additional IDs concatenated into MaxParsimony group: A0A0F7Z578, J3S4Z4, T1DJ95; Additional IDs concatenated into MaxParsimony group: A0A0F7Z578, J3S4Z4, T1DJ95	2	6	9	0.00456649	0.4626	28.7693	2	6	9	0.00455485	0.4626	27.9972	2	5	7	0.00370306	0.3265	20.0181	0.0042748	0.444116	BJACESS41326_retinoic acid-induced protein 3|g.65384 ORF BJACESS41326|g.65384 BJACESS41326|m.65384 type:5prime_partial len:148 (-) BJACESS41326:80-523(-); Additional IDs concatenated into MaxParsimony group: A0A0F7Z578, J3S4Z4, T1DJ95; Additional IDs concatenated into MaxParsimony group: A0A0F7Z578, J3S4Z4, T1DJ95
J3SC65	Ezrin-like protein OS=Crotalus adamanteus OX=8729 PE=2 SV=1	0	26	35	0.0044548	0.3549	99.5294	0	22	31	0.00393562	0.3669	93.2488	0	24	33	0.00437921	0.3908	95.81	0.00425654	0.44222	Ezrin-like protein OS=Crotalus adamanteus OX=8729 PE=2 SV=1
ProblematicID72964	BJACESS36018_EH domain-containing protein 4|g.58114 ORF BJACESS36018|g.58114 BJACESS36018|m.58114 type:internal len:222 (-) BJACESS36018:2-664(-)	0	8	13	0.00438741	0.4706	49.9553	0	8	13	0.00437622	0.448	50.976	0	5	11	0.00387062	0.3122	42.7074	0.00421142	0.437532	BJACESS36018_EH domain-containing protein 4|g.58114 ORF BJACESS36018|g.58114 BJACESS36018|m.58114 type:internal len:222 (-) BJACESS36018:2-664(-)
ProblematicID71662	BJACESS34166_villin-like protein|g.55586 ORF BJACESS34166|g.55586 BJACESS34166|m.55586 type:internal len:229 (-) BJACESS34166:2-685(-)	1	9	11	0.00359845	0.3816	35.1541	1	11	13	0.00424187	0.5132	40.4572	1	9	14	0.004775	0.3333	44.447	0.0042051	0.436876	BJACESS34166_villin-like protein|g.55586 ORF BJACESS34166|g.55586 BJACESS34166|m.55586 type:internal len:229 (-) BJACESS34166:2-685(-)
A0A2D4MXB3	Uncharacterized protein (Fragment) OS=Micrurus spixii OX=129469 PE=4 SV=1; Additional IDs concatenated into MaxParsimony group: ProblematicID9314, ProblematicID39696, A0A2H6MZJ9, A0A2D4HDU5, A0A2D4HDV7, A0A2D4F1H4	6	7	8	0.00414367	0.1736	20.8244	6	7	8	0.0041331	0.1736	20.9934	6	7	7	0.00378021	0.1736	18.8461	0.00401899	0.41754	Uncharacterized protein (Fragment) OS=Micrurus spixii OX=129469 PE=4 SV=1; Additional IDs concatenated into MaxParsimony group: ProblematicID9314, ProblematicID39696, A0A2H6MZJ9, A0A2D4HDU5, A0A2D4HDV7, A0A2D4F1H4
ProblematicID10623	BJARALL26876_nucleobindin-2 precursor|g.15935 ORF BJARALL26876|g.15935 BJARALL26876|m.15935 type:5prime_partial len:407 (+) BJARALL26876:20222(+); Additional IDs concatenated into MaxParsimony group: ProblematicID25814, ProblematicID41005, ProblematicID52262, ProblematicID54821, A0A1W7RF79, T1DJX5, J3S4S5, ProblematicID49837, ProblematicID54019, ProblematicID52753, ProblematicID56981, A0A0B8RWZ3,…	0	18	22	0.00404161	0.2931	71.44	1	15	21	0.00384806	0.2537	69.893	0	14	21	0.00402229	0.2241	67.133	0.00397065	0.412518	BJARALL26876_nucleobindin-2 precursor|g.15935 ORF BJARALL26876|g.15935 BJARALL26876|m.15935 type:5prime_partial len:407 (+) BJARALL26876:20222(+); Additional IDs concatenated into MaxParsimony group: ProblematicID25814, ProblematicID41005, ProblematicID52262, ProblematicID54821, A0A1W7RF79, T1DJX5, J3S4S5, ProblematicID49837, ProblematicID54019, ProblematicID52753, ProblematicID56981, A0A0B8RWZ3,…
A0A1W7RG17	Macrophage migration inhibitory factor OS=Agkistrodon contortrix contortrix OX=8713 PE=4 SV=1; Additional IDs concatenated into MaxParsimony group: T1E607, J3S4M0, A0A098LZ06, A0A0B8RUD4, A0A0F7YZU9	0	5	7	0.00454002	0.2696	20.12	0	5	6	0.00388152	0.2696	18.8342	0	5	5	0.00338105	0.2696	14.064	0.0039342	0.408731	Macrophage migration inhibitory factor OS=Agkistrodon contortrix contortrix OX=8713 PE=4 SV=1; Additional IDs concatenated into MaxParsimony group: T1E607, J3S4M0, A0A098LZ06, A0A0B8RUD4, A0A0F7YZU9
ProblematicID25886	BJARALL26965_x-prolyl aminopeptidase (aminopeptidase p) membrane-bound|g.16071 ORF BJARALL26965|g.16071 BJARALL26965|m.16071 type:5prime_partial len:688 (+) BJARALL26965:1-2064(+); Additional IDs concatenated into MaxParsimony group: ProblematicID41077, ProblematicID10695, ProblematicID13697, ProblematicID28888, ProblematicID44079, ProblematicID55964, ProblematicID58657, ProblematicID70520	0	22	33	0.00358274	0.2591	106.363	0	22	35	0.00379018	0.2882	107.054	0	22	37	0.00418818	0.294	113.983	0.0038537	0.400367	BJARALL26965_x-prolyl aminopeptidase (aminopeptidase p) membrane-bound|g.16071 ORF BJARALL26965|g.16071 BJARALL26965|m.16071 type:5prime_partial len:688 (+) BJARALL26965:1-2064(+); Additional IDs concatenated into MaxParsimony group: ProblematicID41077, ProblematicID10695, ProblematicID13697, ProblematicID28888, ProblematicID44079, ProblematicID55964, ProblematicID58657, ProblematicID70520
ProblematicID74312	BJACESS37940_villin-like protein|g.60803 ORF BJACESS37940|g.60803 BJACESS37940|m.60803 type:internal len:337 (-) BJACESS37940:20009(-)	5	11	16	0.00355172	0.2649	50.5638	4	10	16	0.00354266	0.2887	48.4231	4	11	19	0.00439738	0.3214	63.0646	0.00383059	0.397966	BJACESS37940_villin-like protein|g.60803 ORF BJACESS37940|g.60803 BJACESS37940|m.60803 type:internal len:337 (-) BJACESS37940:20009(-)
ProblematicID24885	BJARALL25352_glutathione s-transferase p-like|g.14347 ORF BJARALL25352|g.14347 BJARALL25352|m.14347 type:5prime_partial len:227 (-) BJARALL25352:13-693(-); Additional IDs concatenated into MaxParsimony group: ProblematicID9694, ProblematicID51367, ProblematicID40076, ProblematicID52834, J3SEH3, ProblematicID51611, T1DBJ3, ProblematicID51365, U3FWW4, A0A098LZR8, V8P6Y7, ProblematicID52182, Problem…	0	6	10	0.00330027	0.4646	32.8412	0	8	10	0.00329185	0.4381	31.3706	0	9	14	0.00481725	0.5088	44.5944	0.00380312	0.395113	BJARALL25352_glutathione s-transferase p-like|g.14347 ORF BJARALL25352|g.14347 BJARALL25352|m.14347 type:5prime_partial len:227 (-) BJARALL25352:13-693(-); Additional IDs concatenated into MaxParsimony group: ProblematicID9694, ProblematicID51367, ProblematicID40076, ProblematicID52834, J3SEH3, ProblematicID51611, T1DBJ3, ProblematicID51365, U3FWW4, A0A098LZR8, V8P6Y7, ProblematicID52182, Problem…
W8EFS0	5'-nucleotidase (Fragment) OS=Macrovipera lebetina OX=8709 PE=2 SV=1	1	17	22	0.0040218	0.3064	61.6832	0	17	20	0.00364685	0.2892	55.872	0	14	19	0.00362137	0.2868	52.9348	0.00376334	0.39098	5'-nucleotidase (Fragment) OS=Macrovipera lebetina OX=8709 PE=2 SV=1
ProblematicID54234	BJACESS10216_V-type proton ATPase subunit E 1|g.18538 ORF BJACESS10216|g.18538 BJACESS10216|m.18538 type:5prime_partial len:223 (-) BJACESS10216:4890157(-); Additional IDs concatenated into MaxParsimony group: A0A1W7RBL6, A0A0B8RPG2, U3F5K4, J3SBU7, T1D737, V8P6H0, ProblematicID36031, ProblematicID20840, ProblematicID5649, ProblematicID9665, ProblematicID24856, ProblematicID40047, ProblematicID61…	0	8	11	0.0036957	0.5405	34.1409	0	12	13	0.00435651	0.6216	42.1754	0	8	9	0.0031526	0.4324	26.6287	0.00373494	0.388029	BJACESS10216_V-type proton ATPase subunit E 1|g.18538 ORF BJACESS10216|g.18538 BJACESS10216|m.18538 type:5prime_partial len:223 (-) BJACESS10216:4890157(-); Additional IDs concatenated into MaxParsimony group: A0A1W7RBL6, A0A0B8RPG2, U3F5K4, J3SBU7, T1D737, V8P6H0, ProblematicID36031, ProblematicID20840, ProblematicID5649, ProblematicID9665, ProblematicID24856, ProblematicID40047, ProblematicID61…
ProblematicID44100	BJARGLA00458_annexin a5-like|g.21029 ORF BJARGLA00458|g.21029 BJARGLA00458|m.21029 type:complete len:321 (+) BJARGLA00458:2410203(+)	0	12	16	0.0037293	0.4531	50.7819	0	11	15	0.0034873	0.4438	49.5828	0	12	16	0.00388821	0.4719	53.973	0.00370161	0.384566	BJARGLA00458_annexin a5-like|g.21029 ORF BJARGLA00458|g.21029 BJARGLA00458|m.21029 type:complete len:321 (+) BJARGLA00458:2410203(+)
ProblematicID45598	CTL_Additional IDs concatenated into MaxParsimony group: ProblematicID50714, ProblematicID50982, A0A1L8D6F1, ProblematicID50782, ProblematicID50315, ProblematicID51400, ProblematicID50858, ProblematicID50458, A0A194AQP5, T2HPS7, A0A077L861, A0A194AS97, A0A194ATM3, T1E6U4, A0A194ARX2, J3S3U5, A0A077L6M9, A0A0K8RZ50, F8S0Z0, ProblematicID50106, D2YW40, A0A194ATW0, A0A194AT10, Q8JIV8, A0A194AS94, A0…	0	5	9	0.00447516	0.3667	27.8325	0	4	6	0.00297583	0.3867	20.2665	0	4	7	0.003629	0.3867	22.4467	0.00369333	0.383707	CTL_Additional IDs concatenated into MaxParsimony group: ProblematicID50714, ProblematicID50982, A0A1L8D6F1, ProblematicID50782, ProblematicID50315, ProblematicID51400, ProblematicID50858, ProblematicID50458, A0A194AQP5, T2HPS7, A0A077L861, A0A194AS97, A0A194ATM3, T1E6U4, A0A194ARX2, J3S3U5, A0A077L6M9, A0A0K8RZ50, F8S0Z0, ProblematicID50106, D2YW40, A0A194ATW0, A0A194AT10, Q8JIV8, A0A194AS94, A0…
ProblematicID45613	LAO_L-amino-acid oxidase	1	17	23	0.00332457	0.3295	75.9978	0	20	24	0.00346027	0.3372	74.7253	0	22	27	0.00406906	0.3101	82.0179	0.00361797	0.375877	LAO_L-amino-acid oxidase
ProblematicID51861	BJACESS07291_annexin A5|g.12835 ORF BJACESS07291|g.12835 BJACESS07291|m.12835 type:3prime_partial len:312 (-) BJACESS07291:2-934(-); Additional IDs concatenated into MaxParsimony group: ProblematicID26873, ProblematicID42064, ProblematicID13718, ProblematicID28909, ProblematicID11682, ProblematicID52925, A0A1W7RJE4, J3S867, A0A0K8S2S5, T1E7A7, ProblematicID48636, ProblematicID51749, U3EUD8, A0A2D…	0	11	14	0.00335757	0.4148	43.8124	0	11	15	0.00358822	0.4566	49.458	0	11	15	0.00375069	0.4341	50.4323	0.00356549	0.370425	BJACESS07291_annexin A5|g.12835 ORF BJACESS07291|g.12835 BJACESS07291|m.12835 type:3prime_partial len:312 (-) BJACESS07291:2-934(-); Additional IDs concatenated into MaxParsimony group: ProblematicID26873, ProblematicID42064, ProblematicID13718, ProblematicID28909, ProblematicID11682, ProblematicID52925, A0A1W7RJE4, J3S867, A0A0K8S2S5, T1E7A7, ProblematicID48636, ProblematicID51749, U3EUD8, A0A2D…
A0A1W7RGZ3	Glutathione S-transferase P-like protein OS=Agkistrodon contortrix contortrix OX=8713 PE=4 SV=1	0	5	9	0.0031814	0.4218	29.9866	0	6	8	0.00282069	0.3934	25.1056	0	7	12	0.00442261	0.4692	39.1945	0.0034749	0.361013	Glutathione S-transferase P-like protein OS=Agkistrodon contortrix contortrix OX=8713 PE=4 SV=1
A0A0K8RSI1	Regulator of nonsense transcripts 1-like protein OS=Crotalus horridus OX=35024 PE=4 SV=1; Additional IDs concatenated into MaxParsimony group: A0A1W7RF96, J3SCT2, T1DM55, V8NGV0, A0A2D4G9E0, A0A2D4HNQ2, A0A2D4HNP2, A0A2D4LWM0, ProblematicID7432, ProblematicID37814, ProblematicID22623, A0A2H6MW47, ProblematicID72328, A0A2H6N5R1, A0A2H6N5W6, ProblematicID71760, ProblematicID73918, A0A2D4K328, A0A2H…	0	32	55	0.00362708	0.3422	176.532	0	31	51	0.00335472	0.3289	161.017	0	30	49	0.0033691	0.3183	160.89	0.0034503	0.358458	Regulator of nonsense transcripts 1-like protein OS=Crotalus horridus OX=35024 PE=4 SV=1; Additional IDs concatenated into MaxParsimony group: A0A1W7RF96, J3SCT2, T1DM55, V8NGV0, A0A2D4G9E0, A0A2D4HNQ2, A0A2D4HNP2, A0A2D4LWM0, ProblematicID7432, ProblematicID37814, ProblematicID22623, A0A2H6MW47, ProblematicID72328, A0A2H6N5R1, A0A2H6N5W6, ProblematicID71760, ProblematicID73918, A0A2D4K328, A0A2H…
A0A1W7RHG4	Ezrin-like protein OS=Agkistrodon contortrix contortrix OX=8713 PE=4 SV=1	0	22	29	0.00369112	0.3191	80.3189	0	18	25	0.00317388	0.2867	74.3867	0	19	26	0.00345029	0.3072	72.5131	0.00343843	0.357225	Ezrin-like protein OS=Agkistrodon contortrix contortrix OX=8713 PE=4 SV=1
ProblematicID45625	SVMP	0	15	24	0.00375276	0.1656	82.2952	0	13	21	0.00327529	0.1656	70.169	0	14	20	0.00326055	0.1992	68.5662	0.00342953	0.3563	SVMP
ProblematicID9481	BJARALL25027_14-3-3 protein zeta delta|g.14001 ORF BJARALL25027|g.14001 BJARALL25027|m.14001 type:complete len:272 (+) BJARALL25027:182-997(+)	0	9	14	0.00385315	0.2915	47.6786	0	8	11	0.00301976	0.1771	41.4155	0	7	11	0.00315648	0.2915	43.2608	0.00334313	0.347324	BJARALL25027_14-3-3 protein zeta delta|g.14001 ORF BJARALL25027|g.14001 BJARALL25027|m.14001 type:complete len:272 (+) BJARALL25027:182-997(+)
ProblematicID28112	BJARCOR00336_isg15 ubiquitin-like modifier|g.19754 ORF BJARCOR00336|g.19754 BJARCOR00336|m.19754 type:5prime_partial len:152 (-) BJARCOR00336:353-808(-); Additional IDs concatenated into MaxParsimony group: ProblematicID43303, ProblematicID12921, ProblematicID39979, ProblematicID24788	0	5	8	0.00395158	0.4967	31.3294	0	3	6	0.00295613	0.3377	23.6529	0	4	6	0.00308997	0.4636	22.2028	0.00333256	0.346225	BJARCOR00336_isg15 ubiquitin-like modifier|g.19754 ORF BJARCOR00336|g.19754 BJARCOR00336|m.19754 type:5prime_partial len:152 (-) BJARCOR00336:353-808(-); Additional IDs concatenated into MaxParsimony group: ProblematicID43303, ProblematicID12921, ProblematicID39979, ProblematicID24788
Q90Y44	Disintegrin-like halysetin OS=Gloydius halys OX=8714 PE=1 SV=1	0	6	8	0.00281457	0.2736	23.5446	0	6	10	0.00350924	0.2736	29.4923	0	7	10	0.00366812	0.2736	28.5867	0.00333064	0.346026	Disintegrin-like halysetin OS=Gloydius halys OX=8714 PE=1 SV=1
A0A2D4LDL3	Uncharacterized protein (Fragment) OS=Micrurus spixii OX=129469 PE=4 SV=1	7	8	13	0.00332061	0.1952	37.239	6	7	14	0.00356692	0.1952	37.3804	5	6	11	0.00292947	0.1849	34.3829	0.00327234	0.339969	Uncharacterized protein (Fragment) OS=Micrurus spixii OX=129469 PE=4 SV=1
ProblematicID47623	BJACESS02287_CTL|g.3584 ORF BJACESS02287_CTL|g.3584 BJACESS02287_CTL|m.3584 type:5prime_partial len:181 (-) BJACESS02287_CTL:64-606(-)	0	6	8	0.00331494	0.3111	22.7175	0	7	8	0.00330648	0.3111	23.627	0	7	7	0.00302416	0.3111	20.6363	0.00321519	0.334032	BJACESS02287_CTL|g.3584 ORF BJACESS02287_CTL|g.3584 BJACESS02287_CTL|m.3584 type:5prime_partial len:181 (-) BJACESS02287_CTL:64-606(-)
E3UJL4	MP_I2 SVMP (Fragment) OS=Bothrops neuwiedi OX=95648 PE=2 SV=1	0	10	14	0.00429714	0.2551	47.6519	0	7	9	0.0027554	0.2181	28.5183	0	5	8	0.00256014	0.2181	26.2311	0.00320423	0.332893	MP_I2 SVMP (Fragment) OS=Bothrops neuwiedi OX=95648 PE=2 SV=1
ProblematicID36143	BJARALL14086_member ras oncogene family_RAB1A|g.8454 ORF BJARALL14086|g.8454 BJARALL14086|m.8454 type:complete len:206 (+) BJARALL14086:198-815(+); Additional IDs concatenated into MaxParsimony group: T1E593, J3SF37, A0A1W7REF0, ProblematicID5761, ProblematicID56112, ProblematicID20952, ProblematicID57278, ProblematicID61846, A0A0B8RXL2, U3FBL8, V8NN41, J3S9C7, A0A1W7RED6, U3FZ49, T1E4L0, A0A2D4F…	0	6	8	0.00291067	0.2927	29.9834	0	7	11	0.00399197	0.2927	39.477	0	6	7	0.00265536	0.2927	26.398	0.003186	0.330999	BJARALL14086_member ras oncogene family_RAB1A|g.8454 ORF BJARALL14086|g.8454 BJARALL14086|m.8454 type:complete len:206 (+) BJARALL14086:198-815(+); Additional IDs concatenated into MaxParsimony group: T1E593, J3SF37, A0A1W7REF0, ProblematicID5761, ProblematicID56112, ProblematicID20952, ProblematicID57278, ProblematicID61846, A0A0B8RXL2, U3FBL8, V8NN41, J3S9C7, A0A1W7RED6, U3FZ49, T1E4L0, A0A2D4F…
ProblematicID10613	BJARALL26858_metalloproteinase vmp-iii precursor|g.15917 ORF BJARALL26858|g.15917 BJARALL26858|m.15917 type:3prime_partial len:145 (-) BJARALL26858:1-432(-)	1	5	6	0.00310775	0.2431	15.003	0	4	5	0.00258319	0.2431	12.2423	1	5	7	0.00378021	0.2431	19.6744	0.00315705	0.327991	BJARALL26858_metalloproteinase vmp-iii precursor|g.15917 ORF BJARALL26858|g.15917 BJARALL26858|m.15917 type:3prime_partial len:145 (-) BJARALL26858:1-432(-)
ProblematicID10782	BJARALL27079_tyrosine 3-monooxygenase tryptophan 5-monooxygenase activation theta polypeptide (14-3-3 theta)|g.16249 ORF BJARALL27079|g.16249 BJARALL27079|m.16249 type:complete len:246 (-) BJARALL27079:9530690(-)	0	6	7	0.00213103	0.1184	24.6442	0	6	11	0.00334022	0.1796	40.6678	0	7	12	0.00380886	0.2449	45.8074	0.00309337	0.321376	BJARALL27079_tyrosine 3-monooxygenase tryptophan 5-monooxygenase activation theta polypeptide|g.16249 ORF BJARALL27079|g.16249 BJARALL27079|m.16249 type:complete len:246 (-) BJARALL27079:9530690(-)
T2HRS5	Amine oxidase OS=Protobothrops flavoviridis OX=88087 PE=2 SV=1	0	14	19	0.00280621	0.2	52.1697	0	16	23	0.00338832	0.196	62.4616	0	16	20	0.00307977	0.1941	53.6122	0.00309143	0.321175	Amine oxidase OS=Protobothrops flavoviridis OX=88087 PE=2 SV=1
ProblematicID48614	BJACESS03398_SVMP|g.5658 ORF BJACESS03398_SVMP|g.5658 BJACESS03398_SVMP|m.5658 type:internal len:191 (-) BJACESS03398_SVMP:2-571(-)	0	7	9	0.00353302	0.2526	28.5111	0	6	8	0.00313246	0.2526	25.8137	0	5	6	0.00245571	0.2526	18.0265	0.0030404	0.315872	BJACESS03398_SVMP|g.5658 ORF BJACESS03398_SVMP|g.5658 BJACESS03398_SVMP|m.5658 type:internal len:191 (-) BJACESS03398_SVMP:2-571(-)
A0A2D4I4Y0	Uncharacterized protein (Fragment) OS=Micrurus lemniscatus lemniscatus OX=129467 PE=4 SV=1	2	2	5	0.00345306	0.1481	12.8229	2	2	3	0.00206655	0.1481	7.8044	2	2	5	0.0036002	0.1481	12.8903	0.00303993	0.315824	Uncharacterized protein (Fragment) OS=Micrurus lemniscatus lemniscatus OX=129467 PE=4 SV=1
ProblematicID45377	BJARRIM01060_stomatin|g.22955 ORF BJARRIM01060|g.22955 BJARRIM01060|m.22955 type:5prime_partial len:209 (+) BJARRIM01060:1-627(+); Additional IDs concatenated into MaxParsimony group: ProblematicID30186, ProblematicID14995, ProblematicID10934, ProblematicID41316, ProblematicID26125, ProblematicID55851, A0A2D4HT25, T1DMR7	0	5	7	0.00251011	0.3798	23.598	0	5	9	0.00321905	0.3798	29.4381	0	6	9	0.0033648	0.4183	27.1302	0.00303132	0.314929	BJARRIM01060_stomatin|g.22955 ORF BJARRIM01060|g.22955 BJARRIM01060|m.22955 type:5prime_partial len:209 (+) BJARRIM01060:1-627(+); Additional IDs concatenated into MaxParsimony group: ProblematicID30186, ProblematicID14995, ProblematicID10934, ProblematicID41316, ProblematicID26125, ProblematicID55851, A0A2D4HT25, T1DMR7
ProblematicID68869	BJACESS30248_V-type proton ATPase subunit B, brain isoform|g.49970 ORF BJACESS30248|g.49970 BJACESS30248|m.49970 type:internal len:93 (-) BJACESS30248:3-278(-)	1	4	5	0.00405359	0.837	14.5509	0	2	3	0.00242595	0.3696	10.809	0	2	3	0.00253579	0.3696	9.9004	0.00300511	0.312206	BJACESS30248_V-type proton ATPase subunit B, brain isoform|g.49970 ORF BJACESS30248|g.49970 BJACESS30248|m.49970 type:internal len:93 (-) BJACESS30248:3-278(-)
A0A1L8D618	BATXCTL52 OS=Bothrops atrox OX=8725 PE=2 SV=1	0	5	7	0.0033684	0.2839	20.2739	0	5	6	0.00287984	0.2839	18.7385	0	5	5	0.00250852	0.2839	15.5364	0.00291892	0.303252	BATXCTL52 OS=Bothrops atrox OX=8725 PE=2 SV=1
ProblematicID31638	BJARALL02675_h+ lysosomal v1 subunit g3|g.1878 ORF BJARALL02675|g.1878 BJARALL02675|m.1878 type:5prime_partial len:123 (-) BJARALL02675:310-678(-); Additional IDs concatenated into MaxParsimony group: ProblematicID16447, ProblematicID1256, J3SCG9, ProblematicID53379, ProblematicID53876, A0A1W7RJ73, ProblematicID56678, ProblematicID58702, V8N8L3, ProblematicID54280, A0A098M1N0, U3FWU4, A0A2D4GPG1,…	0	5	5	0.0030568	0.4918	15.8896	0	5	5	0.00304901	0.5984	15.2331	0	4	4	0.00254965	0.5	10.5933	0.00288515	0.299744	BJARALL02675_h+ lysosomal v1 subunit g3|g.1878 ORF BJARALL02675|g.1878 BJARALL02675|m.1878 type:5prime_partial len:123 (-) BJARALL02675:310-678(-); Additional IDs concatenated into MaxParsimony group: ProblematicID16447, ProblematicID1256, J3SCG9, ProblematicID53379, ProblematicID53876, A0A1W7RJ73, ProblematicID56678, ProblematicID58702, V8N8L3, ProblematicID54280, A0A098M1N0, U3FWU4, A0A2D4GPG1,…
ProblematicID29102	BJARGLA01117_cofilin-2|g.21359 ORF BJARGLA01117|g.21359 BJARGLA01117|m.21359 type:5prime_partial len:220 (-) BJARGLA01117:5130172(-); Additional IDs concatenated into MaxParsimony group: ProblematicID44293, ProblematicID13911, ProblematicID52107, ProblematicID11467, ProblematicID41849, ProblematicID26658, ProblematicID51747, U3FD31, T1E651, A0A0B8RS31, J3S8F8, A0A098M114, A0A1W7RIC6, ProblematicI…	0	6	7	0.00238403	0.2922	21.1494	0	6	8	0.00271766	0.2922	24.8837	0	5	10	0.00355088	0.242	32.4292	0.00288419	0.299643	BJARGLA01117_cofilin-2|g.21359 ORF BJARGLA01117|g.21359 BJARGLA01117|m.21359 type:5prime_partial len:220 (-) BJARGLA01117:5130172(-); Additional IDs concatenated into MaxParsimony group: ProblematicID44293, ProblematicID13911, ProblematicID52107, ProblematicID11467, ProblematicID41849, ProblematicID26658, ProblematicID51747, U3FD31, T1E651, A0A0B8RS31, J3S8F8, A0A098M114, A0A1W7RIC6, ProblematicI…
A0A2H6N2F1	Uncharacterized protein (Fragment) OS=Micrurus lemniscatus carvalhoi OX=129465 PE=4 SV=1	0	12	16	0.00316546	0.2414	42.5772	0	10	13	0.00256537	0.2228	35.2059	0	10	14	0.0028878	0.2228	36.055	0.00287287	0.298468	Uncharacterized protein (Fragment) OS=Micrurus lemniscatus carvalhoi OX=129465 PE=4 SV=1
ProblematicID46302	BJACESS00715_SVMP|g.1149 ORF BJACESS00715_SVMP|g.1149 BJACESS00715_SVMP|m.1149 type:internal len:231 (-) BJACESS00715_SVMP:3-692(-)	0	5	8	0.0025943	0.2348	23.7931	0	5	9	0.00291114	0.2348	27.1091	0	5	9	0.00304295	0.2348	28.7424	0.00284946	0.296036	BJACESS00715_SVMP|g.1149 ORF BJACESS00715_SVMP|g.1149 BJACESS00715_SVMP|m.1149 type:internal len:231 (-) BJACESS00715_SVMP:3-692(-)
ProblematicID56471	BJACESS13140_DIPEP-IV|g.23651 ORF BJACESS13140_DIPEP|g.23651 BJACESS13140_DIPEP|m.23651 type:5prime_partial len:732 (-) BJACESS13140_DIPEP:261-2456(-); Additional IDs concatenated into MaxParsimony group: A0A1W7RHX7, A0A0K8S166, A0A0F7Z8N0, Q75S83, Q75S82, A0A0K8RVQ9, T2HPT1, A0A077LAF7, A0A077LD18, U3TDD4, A0A0A1WC79, ProblematicID41366, ProblematicID26175, ProblematicID10984, A6MJH5, V8P9G9, A6…	0	18	25	0.00255082	0.2681	74.8156	0	21	28	0.00284963	0.2914	85.654	0	20	29	0.00308504	0.2695	86.5713	0.0028285	0.293858	BJACESS13140_DIPEP-IV|g.23651 ORF BJACESS13140_DIPEP|g.23651 BJACESS13140_DIPEP|m.23651 type:5prime_partial len:732 (-) BJACESS13140_DIPEP:261-2456(-); Additional IDs concatenated into MaxParsimony group: A0A1W7RHX7, A0A0K8S166, A0A0F7Z8N0, Q75S83, Q75S82, A0A0K8RVQ9, T2HPT1, A0A077LAF7, A0A077LD18, U3TDD4, A0A0A1WC79, ProblematicID41366, ProblematicID26175, ProblematicID10984, A6MJH5, V8P9G9, A6…
Q5XUW8	Zinc metalloproteinase/disintegrin OS=Bothrops insularis OX=8723 PE=1 SV=1	0	14	22	0.00344725	0.2017	72.7742	0	11	15	0.00234441	0.2017	49.5285	1	10	16	0.00261392	0.1975	51.883	0.00280186	0.29109	Zinc metalloproteinase/disintegrin OS=Bothrops insularis OX=8723 PE=1 SV=1
ProblematicID56010	BJACESS12530_villin-like protein|g.22563 ORF BJACESS12530|g.22563 BJACESS12530|m.22563 type:5prime_partial len:172 (-) BJACESS12530:38-553(-)	0	5	8	0.00348941	0.2982	22.3461	0	4	5	0.00217532	0.2982	16.2673	1	5	6	0.00272857	0.2982	16.4461	0.00279776	0.290665	BJACESS12530_villin-like protein|g.22563 ORF BJACESS12530|g.22563 BJACESS12530|m.22563 type:5prime_partial len:172 (-) BJACESS12530:38-553(-)
A0A0K2JNB8	BATROXRHAGIN OS=Bothrops atrox OX=8725 PE=2 SV=1	0	17	22	0.00268999	0.3033	66.2797	0	17	22	0.00268313	0.2787	63.6831	0	19	23	0.00293209	0.2885	68.8839	0.0027684	0.287614	BATROXRHAGIN OS=Bothrops atrox OX=8725 PE=2 SV=1
ProblematicID29037	BJARGLA00879_dnaj homolog subfamily c member 3 precursor|g.21241 ORF BJARGLA00879|g.21241 BJARGLA00879|m.21241 type:complete len:421 (+) BJARGLA00879:2560518(+); Additional IDs concatenated into MaxParsimony group: ProblematicID13846, ProblematicID44228, ProblematicID54647, A0A098LZ50, T1DLJ0, U3ETI3, J3S8K2, A0A0K8S131, A0A1W7RHV6, V8P8U4, A0A0B8RXX1, ProblematicID50300, ProblematicID66861	0	11	17	0.00301896	0.2238	54.4425	0	11	13	0.00230273	0.2286	42.631	0	13	16	0.00296245	0.2262	59.1661	0.00276138	0.286884	BJARGLA00879_dnaj homolog subfamily c member 3 precursor|g.21241 ORF BJARGLA00879|g.21241 BJARGLA00879|m.21241 type:complete len:421 (+) BJARGLA00879:2560518(+); Additional IDs concatenated into MaxParsimony group: ProblematicID13846, ProblematicID44228, ProblematicID54647, A0A098LZ50, T1DLJ0, U3ETI3, J3S8K2, A0A0K8S131, A0A1W7RHV6, V8P8U4, A0A0B8RXX1, ProblematicID50300, ProblematicID66861
ProblematicID50292	BJACESS05405_transgelin-2|g.9037 ORF BJACESS05405|g.9037 BJACESS05405|m.9037 type:5prime_partial len:211 (-) BJACESS05405:5590191(-); Additional IDs concatenated into MaxParsimony group: ProblematicID50345, ProblematicID50957, ProblematicID52980, ProblematicID41261, ProblematicID26070, A0A1W7RC88, ProblematicID10879, J3S9S3, T1DKG0, ProblematicID50397, ProblematicID52374, ProblematicID51725, Prob…	0	8	9	0.00319654	0.419	27.7272	0	5	8	0.00283413	0.4381	27.0512	0	6	6	0.00222183	0.3571	18.7466	0.00275084	0.285789	BJACESS05405_transgelin-2|g.9037 ORF BJACESS05405|g.9037 BJACESS05405|m.9037 type:5prime_partial len:211 (-) BJACESS05405:5590191(-); Additional IDs concatenated into MaxParsimony group: ProblematicID50345, ProblematicID50957, ProblematicID52980, ProblematicID41261, ProblematicID26070, A0A1W7RC88, ProblematicID10879, J3S9S3, T1DKG0, ProblematicID50397, ProblematicID52374, ProblematicID51725, Prob…
ProblematicID55499	BJACESS11859_?immunoglobulin M heavy chain constant region|g.21417 ORF BJACESS11859|g.21417 BJACESS11859|m.21417 type:5prime_partial len:470 (-) BJACESS11859:660475(-); Additional IDs concatenated into MaxParsimony group: ProblematicID51351, ProblematicID11719, ProblematicID42101, ProblematicID26910, ProblematicID51738, ProblematicID55095, ProblematicID51624, ProblematicID53901; Additional IDs co…	2	11	15	0.00238548	0.2239	46.5751	3	15	20	0.00317253	0.3497	61.6622	2	12	16	0.00265294	0.2942	48.6238	0.00273698	0.28435	BJACESS11859_?immunoglobulin M heavy chain constant region|g.21417 ORF BJACESS11859|g.21417 BJACESS11859|m.21417 type:5prime_partial len:470 (-) BJACESS11859:660475(-); Additional IDs concatenated into MaxParsimony group: ProblematicID51351, ProblematicID11719, ProblematicID42101, ProblematicID26910, ProblematicID51738, ProblematicID55095, ProblematicID51624, ProblematicID53901; Additional IDs co…
P68515	Bradykinin-potentiating and C-type natriuretic peptides OS=Bothrops insularis OX=8723 PE=1 SV=2; Additional IDs concatenated into MaxParsimony group: ProblematicID45577, ProblematicID45575, Q6LEM5, Q9PW56, ProblematicID39405, ProblematicID24214, ProblematicID9023, ProblematicID45578, ProblematicID24466, ProblematicID39657, ProblematicID9275, ProblematicID8455, ProblematicID38837, ProblematicID236…	0	5	9	0.00253311	0.083	33.982	0	5	11	0.00308813	0.083	42.4584	0	5	8	0.0023476	0.083	31.4278	0.00265628	0.275966	Bradykinin-potentiating and C-type natriuretic peptides OS=Bothrops insularis OX=8723 PE=1 SV=2; Additional IDs concatenated into MaxParsimony group: ProblematicID45577, ProblematicID45575, Q6LEM5, Q9PW56, ProblematicID39405, ProblematicID24214, ProblematicID9023, ProblematicID45578, ProblematicID24466, ProblematicID39657, ProblematicID9275, ProblematicID8455, ProblematicID38837, ProblematicID236…
ProblematicID10864	BJARALL27179_peptidylprolyl isomerase b (cyclophilin b)|g.16418 ORF BJARALL27179|g.16418 BJARALL27179|m.16418 type:5prime_partial len:219 (-) BJARALL27179:277-933(-); Additional IDs concatenated into MaxParsimony group: ProblematicID26055, ProblematicID41246, J3S474, T1D9Q4, A0A1W7REM3, ProblematicID51919, ProblematicID51071, ProblematicID52105, A0A0B8RWS3, ProblematicID50898, ProblematicID50769,…	0	4	5	0.00171069	0.1927	14.4697	0	4	11	0.00375392	0.1743	38.169	0	4	7	0.00249702	0.1927	20.7167	0.00265387	0.275716	BJARALL27179_peptidylprolyl isomerase b (cyclophilin b)|g.16418 ORF BJARALL27179|g.16418 BJARALL27179|m.16418 type:5prime_partial len:219 (-) BJARALL27179:277-933(-); Additional IDs concatenated into MaxParsimony group: ProblematicID26055, ProblematicID41246, J3S474, T1D9Q4, A0A1W7REM3, ProblematicID51919, ProblematicID51071, ProblematicID52105, A0A0B8RWS3, ProblematicID50898, ProblematicID50769,…
A0A0B8RY47	Chloride intracellular channel protein OS=Boiga irregularis OX=92519 PE=3 SV=1	0	7	8	0.00247589	0.3859	28.3673	0	9	11	0.00339566	0.4191	37.8422	0	6	6	0.00193604	0.3154	18.9315	0.00260253	0.270381	Chloride intracellular channel protein OS=Boiga irregularis OX=92519 PE=3 SV=1
P81382	L-amino-acid oxidase OS=Calloselasma rhodostoma OX=8717 PE=1 SV=2	2	13	18	0.00260184	0.157	49.3063	1	12	18	0.0025952	0.157	51.769	2	13	17	0.002562	0.1589	45.1112	0.00258635	0.2687	L-amino-acid oxidase OS=Calloselasma rhodostoma OX=8717 PE=1 SV=2
ProblematicID50262	BJACESS05365_SVMP|g.8971 ORF BJACESS05365_SVMP|g.8971 BJACESS05365_SVMP|m.8971 type:internal len:244 (-) BJACESS05365_SVMP:2-730(-)	1	6	9	0.00276245	0.2757	34.2446	1	6	9	0.0027554	0.2757	31.7722	1	5	7	0.00224012	0.2757	27.1578	0.00258599	0.268663	BJACESS05365_SVMP|g.8971 ORF BJACESS05365_SVMP|g.8971 BJACESS05365_SVMP|m.8971 type:internal len:244 (-) BJACESS05365_SVMP:2-730(-)
ProblematicID18605	BJARALL08182_gdp dissociation inhibitor 2|g.5035 ORF BJARALL08182|g.5035 BJARALL08182|m.5035 type:5prime_partial len:453 (+) BJARALL08182:20360(+); Additional IDs concatenated into MaxParsimony group: ProblematicID3414, ProblematicID33796, T1D9D8, A0A0F7Z5H2, ProblematicID51809, A0A0B8RQH1, A0A1W7REA7, U3ET25, A0A2D4I786, ProblematicID53282, ProblematicID51965, J3SCD1, A0A1W7REA5, T1DJC7, A0A0B8R…	0	13	16	0.00264021	0.3827	47.7481	0	14	16	0.00263348	0.3982	47.8129	0	12	14	0.00240863	0.2987	38.1115	0.00256077	0.266043	BJARALL08182_gdp dissociation inhibitor 2|g.5035 ORF BJARALL08182|g.5035 BJARALL08182|m.5035 type:5prime_partial len:453 (+) BJARALL08182:20360(+); Additional IDs concatenated into MaxParsimony group: ProblematicID3414, ProblematicID33796, T1D9D8, A0A0F7Z5H2, ProblematicID51809, A0A0B8RQH1, A0A1W7REA7, U3ET25, A0A2D4I786, ProblematicID53282, ProblematicID51965, J3SCD1, A0A1W7REA5, T1DJC7, A0A0B8R…
T1E782	V-type proton ATPase subunit G OS=Crotalus horridus OX=35024 PE=2 SV=1	0	5	5	0.00316043	0.5085	15.8896	0	4	4	0.00252189	0.4831	12.3027	0	3	3	0.00197706	0.3814	8.57	0.00255312	0.265249	V-type proton ATPase subunit G OS=Crotalus horridus OX=35024 PE=2 SV=1
ProblematicID9869	BJARALL25694_Cysteine-rich and transmembrane domain-containing protein 1- CYSTM1|g.14606 ORF BJARALL25694|g.14606 BJARALL25694|m.14606 type:complete len:110 (-) BJARALL25694:407-736(-); Additional IDs concatenated into MaxParsimony group: ProblematicID40251, ProblematicID12966, ProblematicID28157, ProblematicID43348, ProblematicID25060, A0A2H6MZN5	0	3	3	0.00205283	0.2018	10.2065	0	3	4	0.00273012	0.2018	14.5437	0	3	4	0.00285373	0.2018	14.2616	0.00254556	0.264463	BJARALL25694_Cysteine-rich and transmembrane domain-containing protein 1- CYSTM1|g.14606 ORF BJARALL25694|g.14606 BJARALL25694|m.14606 type:complete len:110 (-) BJARALL25694:407-736(-); Additional IDs concatenated into MaxParsimony group: ProblematicID40251, ProblematicID12966, ProblematicID28157, ProblematicID43348, ProblematicID25060, A0A2H6MZN5
ProblematicID49241	BJACESS04131_CTL|g.6926 ORF BJACESS04131_CTL|g.6926 BJACESS04131_CTL|m.6926 type:5prime_partial len:179 (-) BJACESS04131_CTL:126-662(-)	0	5	7	0.00293316	0.236	20.4071	0	5	6	0.00250772	0.236	18.4869	0	5	5	0.00218439	0.236	15.6989	0.00254176	0.264068	BJACESS04131_CTL|g.6926 ORF BJACESS04131_CTL|g.6926 BJACESS04131_CTL|m.6926 type:5prime_partial len:179 (-) BJACESS04131_CTL:126-662(-)
T1DI72	Y-box transcription factor OS=Crotalus horridus OX=35024 PE=2 SV=1	0	8	12	0.00257934	0.3545	39.319	1	10	12	0.00257277	0.3516	40.5778	0	9	11	0.00246515	0.317	36.2239	0.00253909	0.26379	Y-box transcription factor OS=Crotalus horridus OX=35024 PE=2 SV=1
ProblematicID51351	BJACESS06654_immunoglobulin M heavy chain constant region|g.11627 ORF BJACESS06654|g.11627 BJACESS06654|m.11627 type:5prime_partial len:468 (-) BJACESS06654:2120615(-)	0	11	14	0.00223598	0.2505	45.0277	0	14	18	0.0028675	0.3512	58.5832	0	12	15	0.00249778	0.2955	46.9405	0.00253376	0.263236	BJACESS06654_immunoglobulin M heavy chain constant region|g.11627 ORF BJACESS06654|g.11627 BJACESS06654|m.11627 type:5prime_partial len:468 (-) BJACESS06654:2120615(-)
ProblematicID11232	BJARALL27744_polyadenylate-binding protein 1|g.17027 ORF BJARALL27744|g.17027 BJARALL27744|m.17027 type:complete len:634 (-) BJARALL27744:444-2345(-)	0	16	19	0.00223876	0.2417	53.8513	0	17	20	0.00235058	0.2638	53.0323	0	17	24	0.00294841	0.218	64.3132	0.00251258	0.261036	BJARALL27744_polyadenylate-binding protein 1|g.17027 ORF BJARALL27744|g.17027 BJARALL27744|m.17027 type:complete len:634 (-) BJARALL27744:444-2345(-)
A0A1L8D650	BATXCTL27 OS=Bothrops atrox OX=8725 PE=2 SV=1	0	5	6	0.00294419	0.2039	16.9359	0	5	5	0.00244723	0.2039	15.4933	0	3	4	0.00204643	0.1908	13.0051	0.00247928	0.257577	BATXCTL27 OS=Bothrops atrox OX=8725 PE=2 SV=1
A0A1L8D6F9	BATXCTL28 OS=Bothrops atrox OX=8725 PE=2 SV=1	0	5	6	0.00294419	0.2039	16.9359	0	5	5	0.00244723	0.2039	15.4933	0	3	4	0.00204643	0.1908	13.0051	0.00247928	0.257577	BATXCTL28 OS=Bothrops atrox OX=8725 PE=2 SV=1
P0C929	Snaclec bothroinsularin subunit alpha OS=Bothrops insularis OX=8723 PE=1 SV=1	0	4	5	0.00282523	0.3258	14.4028	0	4	4	0.00225442	0.3258	12.1209	0	4	4	0.00235649	0.3258	12.3604	0.00247871	0.257518	Snaclec bothroinsularin subunit alpha OS=Bothrops insularis OX=8723 PE=1 SV=1
A0A1W7REP7	Polyadenylate-binding protein OS=Agkistrodon contortrix contortrix OX=8713 PE=3 SV=1; Additional IDs concatenated into MaxParsimony group: U3ERQ4, ProblematicID26423, ProblematicID41614, A0A0B8RU36, T1DLV2, J3SF13, U3F738, ProblematicID47130, ProblematicID45687, V8PJ35, ProblematicID46883, ProblematicID47704, ProblematicID48654, ProblematicID47762, ProblematicID49024, ProblematicID48083, Problema…	0	15	18	0.00211093	0.206	51.0885	1	17	20	0.00233949	0.228	53.6073	0	17	24	0.0029345	0.217	64.3132	0.00246164	0.255744	Polyadenylate-binding protein OS=Agkistrodon contortrix contortrix OX=8713 PE=3 SV=1; Additional IDs concatenated into MaxParsimony group: U3ERQ4, ProblematicID26423, ProblematicID41614, A0A0B8RU36, T1DLV2, J3SF13, U3F738, ProblematicID47130, ProblematicID45687, V8PJ35, ProblematicID46883, ProblematicID47704, ProblematicID48654, ProblematicID47762, ProblematicID49024, ProblematicID48083, Problema…
ProblematicID52796	BJACESS08407_alpha-enolase|g.15057 ORF BJACESS08407|g.15057 BJACESS08407|m.15057 type:complete len:435 (-) BJACESS08407:4710775(-); Additional IDs concatenated into MaxParsimony group: ProblematicID21662, ProblematicID6471, A0A1W7RJI2, ProblematicID36853, T1DDS0, J3SBT0, ProblematicID24570, ProblematicID39761, ProblematicID9379, A0A0K8S435, A0A098M1T2, A0A0B8RYL7, U3FZJ5, A0A2D4MJC6, A0A2D4P3I8, …	0	9	14	0.002406	0.2512	48.8395	0	10	13	0.00222845	0.2926	42.7831	0	10	15	0.0026877	0.2235	43.9551	0.00244072	0.25357	BJACESS08407_alpha-enolase|g.15057 ORF BJACESS08407|g.15057 BJACESS08407|m.15057 type:complete len:435 (-) BJACESS08407:4710775(-); Additional IDs concatenated into MaxParsimony group: ProblematicID21662, ProblematicID6471, A0A1W7RJI2, ProblematicID36853, T1DDS0, J3SBT0, ProblematicID24570, ProblematicID39761, ProblematicID9379, A0A0K8S435, A0A098M1T2, A0A0B8RYL7, U3FZJ5, A0A2D4MJC6, A0A2D4P3I8, …
ProblematicID54541	BJACESS10608_?immunoglobulin M heavy chain constant region|g.19248 ORF BJACESS10608|g.19248 BJACESS10608|m.19248 type:5prime_partial len:374 (-) BJACESS10608:2600381(-)	1	8	11	0.00219959	0.2172	34.6412	1	9	12	0.00239343	0.2627	38.0277	2	10	13	0.00271028	0.2949	40.8949	0.00243443	0.252918	BJACESS10608_?immunoglobulin M heavy chain constant region|g.19248 ORF BJACESS10608|g.19248 BJACESS10608|m.19248 type:5prime_partial len:374 (-) BJACESS10608:2600381(-)
A0A1L8D6D7	BATXCTL44 OS=Bothrops atrox OX=8725 PE=2 SV=1	0	4	6	0.0028872	0.1871	17.0666	0	4	5	0.00239987	0.1871	15.5404	0	4	4	0.00200682	0.1871	12.2196	0.0024313	0.252591	BATXCTL44 OS=Bothrops atrox OX=8725 PE=2 SV=1
ProblematicID47863	BJACESS02571_SVMP|g.4081 ORF BJACESS02571_SVMP|g.4081 BJACESS02571_SVMP|m.4081 type:5prime_partial len:116 (-) BJACESS02571_SVMP:405-752(-)	2	4	4	0.0025943	0.2087	10.0444	1	3	3	0.00194076	0.2	8.0752	2	4	4	0.00270484	0.2522	10.6666	0.0024133	0.250722	BJACESS02571_SVMP|g.4081 ORF BJACESS02571_SVMP|g.4081 BJACESS02571_SVMP|m.4081 type:5prime_partial len:116 (-) BJACESS02571_SVMP:405-752(-)
ProblematicID52450	BJACESS08006_14 kDa phosphohistidine phosphatase|g.14270 ORF BJACESS08006|g.14270 BJACESS08006|m.14270 type:5prime_partial len:116 (-) BJACESS08006:372-719(-)	1	2	2	0.00129715	0.313	6.4315	0	3	5	0.0032346	0.313	15.9775	0	3	4	0.00270484	0.313	13.0953	0.0024122	0.250607	BJACESS08006_14 kDa phosphohistidine phosphatase|g.14270 ORF BJACESS08006|g.14270 BJACESS08006|m.14270 type:5prime_partial len:116 (-) BJACESS08006:372-719(-)
ProblematicID41042	BJARALL26924_y box binding protein 1|g.16004 ORF BJARALL26924|g.16004 BJARALL26924|m.16004 type:5prime_partial len:410 (-) BJARALL26924:4040633(-); Additional IDs concatenated into MaxParsimony group: ProblematicID10660, ProblematicID25851, A0A1J0R041, ProblematicID47855, A0A1J0R071, T1DM46, J3SEX6, U3FZ93, J3S1R0, T1DI72, A0A0F7Z0J8, A0A1W7RCP1, U3EPR9, A0A2D4JZV3, ProblematicID48089, Problemati…	0	9	13	0.00237071	0.3741	42.4458	0	9	11	0.00200087	0.2983	38.8372	0	11	15	0.00285199	0.3545	51.2475	0.00240785	0.250156	BJARALL26924_y box binding protein 1|g.16004 ORF BJARALL26924|g.16004 BJARALL26924|m.16004 type:5prime_partial len:410 (-) BJARALL26924:4040633(-); Additional IDs concatenated into MaxParsimony group: ProblematicID10660, ProblematicID25851, A0A1J0R041, ProblematicID47855, A0A1J0R071, T1DM46, J3SEX6, U3FZ93, J3S1R0, T1DI72, A0A0F7Z0J8, A0A1W7RCP1, U3EPR9, A0A2D4JZV3, ProblematicID48089, Problemati…
ProblematicID45709	BJACESS00053_DIESTER|g.148 ORF BJACESS00053_DIESTER|g.148 BJACESS00053_DIESTER|m.148 type:3prime_partial len:888 (-) BJACESS00053_DIESTER:1-2661(-); Additional IDs concatenated into MaxParsimony group: ProblematicID45605, ProblematicID45606, A0A1L8D6B7, ProblematicID44093, ProblematicID13711, ProblematicID28902, ProblematicID45963, ProblematicID25895, ProblematicID41086, ProblematicID10704, A0A07…	0	17	23	0.00193402	0.2503	72.7051	0	20	31	0.00260008	0.2954	99.0001	0	16	30	0.00263013	0.2683	99.3727	0.00238808	0.248102	BJACESS00053_DIESTER|g.148 ORF BJACESS00053_DIESTER|g.148 BJACESS00053_DIESTER|m.148 type:3prime_partial len:888 (-) BJACESS00053_DIESTER:1-2661(-); Additional IDs concatenated into MaxParsimony group: ProblematicID45605, ProblematicID45606, A0A1L8D6B7, ProblematicID44093, ProblematicID13711, ProblematicID28902, ProblematicID45963, ProblematicID25895, ProblematicID41086, ProblematicID10704, A0A07…
ProblematicID471	BJARALL01098_14-3-3 protein beta/alpha|g.682 ORF BJARALL01098|g.682 BJARALL01098|m.682 type:5prime_partial len:287 (-) BJARALL01098:2061-2921(-); Additional IDs concatenated into MaxParsimony group: ProblematicID30853, ProblematicID15662, ProblematicID54406, ProblematicID39863, ProblematicID24672, V8PHQ7, U3F9J5, T1E7G9, A0A098M121, J3S837, A0A1W7RJV1, A0A0B8RSU9, ProblematicID52751, T1E7H2, A0A0…	0	8	9	0.00234711	0.3147	27.1577	0	9	10	0.00260125	0.3182	29.608	0	6	8	0.00217522	0.2448	23.5523	0.00237453	0.246694	BJARALL01098_14-3-3 protein beta/alpha|g.682 ORF BJARALL01098|g.682 BJARALL01098|m.682 type:5prime_partial len:287 (-) BJARALL01098:2061-2921(-); Additional IDs concatenated into MaxParsimony group: ProblematicID30853, ProblematicID15662, ProblematicID54406, ProblematicID39863, ProblematicID24672, V8PHQ7, U3F9J5, T1E7G9, A0A098M121, J3S837, A0A1W7RJV1, A0A0B8RSU9, ProblematicID52751, T1E7H2, A0A0…
ProblematicID49577	BJACESS04543_CTL|g.7586 ORF BJACESS04543_CTL|g.7586 BJACESS04543_CTL|m.7586 type:complete len:151 (-) BJACESS04543_CTL:56-508(-)	0	4	4	0.00198896	0.28	12.3456	0	4	4	0.00198389	0.28	11.5623	0	4	6	0.00311057	0.28	17.5819	0.00236114	0.245303	BJACESS04543_CTL|g.7586 ORF BJACESS04543_CTL|g.7586 BJACESS04543_CTL|m.7586 type:complete len:151 (-) BJACESS04543_CTL:56-508(-)
ProblematicID62040	BJACESS20680_histidine triad nucleotide-binding protein 1|g.35814 ORF BJACESS20680|g.35814 BJACESS20680|m.35814 type:5prime_partial len:129 (-) BJACESS20680:112-498(-); Additional IDs concatenated into MaxParsimony group: T1DKX6; Additional IDs concatenated into MaxParsimony group: T1DKX6	1	3	8	0.00466163	0.3906	32.0309	2	2	2	0.00116243	0.3906	8.6269	0	1	2	0.00121507	0.2031	9.3006	0.00234638	0.243769	BJACESS20680_histidine triad nucleotide-binding protein 1|g.35814 ORF BJACESS20680|g.35814 BJACESS20680|m.35814 type:5prime_partial len:129 (-) BJACESS20680:112-498(-); Additional IDs concatenated into MaxParsimony group: T1DKX6; Additional IDs concatenated into MaxParsimony group: T1DKX6
A0A1W7RHP3	EH domain-containing protein 4-like protein OS=Agkistrodon contortrix contortrix OX=8713 PE=3 SV=1; Additional IDs concatenated into MaxParsimony group: A0A2H6N1H4, A0A0F7ZA70, T1DLF0, V8NG26, A0A098LZ23, A0A2D4GNL3, A0A0K8RVM6, A0A098M0D7, A0A0B8RQY7, A0A2D4FML2, ProblematicID24343, ProblematicID9152, ProblematicID39534, ProblematicID74362, A0A2D4L9W6, A0A2H6MVX4, A0A2D4MV59, V8N9K6, Problematic…	0	13	18	0.00248161	0.3808	58.5647	0	14	16	0.00220025	0.3752	50.5297	0	12	16	0.00229987	0.2532	49.9939	0.00232724	0.241781	EH domain-containing protein 4-like protein OS=Agkistrodon contortrix contortrix OX=8713 PE=3 SV=1; Additional IDs concatenated into MaxParsimony group: A0A2H6N1H4, A0A0F7ZA70, T1DLF0, V8NG26, A0A098LZ23, A0A2D4GNL3, A0A0K8RVM6, A0A098M0D7, A0A0B8RQY7, A0A2D4FML2, ProblematicID24343, ProblematicID9152, ProblematicID39534, ProblematicID74362, A0A2D4L9W6, A0A2H6MVX4, A0A2D4MV59, V8N9K6, Problematic…
ProblematicID45591	CTL	0	5	5	0.00245349	0.2829	14.1835	0	5	5	0.00244723	0.2829	15.562	0	3	4	0.00204643	0.2697	12.6399	0.00231572	0.240584	CTL
ProblematicID45631	SVMP_disintegrin-like	0	14	18	0.0021973	0.2439	58.976	0	16	21	0.00255698	0.2455	63.0392	0	13	17	0.00216365	0.2373	55.3045	0.00230598	0.239572	SVMP_disintegrin-like
T1D746	Villin0-like protein OS=Crotalus horridus OX=35024 PE=2 SV=1; Additional IDs concatenated into MaxParsimony group: ProblematicID29295, ProblematicID14104, ProblematicID44486, ProblematicID41452, ProblematicID26261, ProblematicID11070, A0A2D4IN45, A0A2D4G6Z2, A0A2D4MNQ7, V8N7S1, A0A2H6NL57, ProblematicID44771, ProblematicID14389, ProblematicID29580, ProblematicID67092, A0A2D4LY02, A0A2D4G703; Addi…	1	18	24	0.00208147	0.1907	67.4202	1	19	26	0.00224918	0.2465	74.9921	1	18	28	0.00253186	0.2128	83.8439	0.0022875	0.237653	Villin0-like protein OS=Crotalus horridus OX=35024 PE=2 SV=1; Additional IDs concatenated into MaxParsimony group: ProblematicID29295, ProblematicID14104, ProblematicID44486, ProblematicID41452, ProblematicID26261, ProblematicID11070, A0A2D4IN45, A0A2D4G6Z2, A0A2D4MNQ7, V8N7S1, A0A2H6NL57, ProblematicID44771, ProblematicID14389, ProblematicID29580, ProblematicID67092, A0A2D4LY02, A0A2D4G703; Addi…
A0A1J0R060	Nuclease-sensitive element-binding protein 1 OS=Crotalus atrox OX=8730 GN=rcNSEP1 PE=4 SV=1	0	7	10	0.0021682	0.2878	33.2698	0	8	10	0.00216267	0.2849	35.7589	0	9	11	0.00248665	0.3198	36.2239	0.0022725	0.236095	Nuclease-sensitive element-binding protein 1 OS=Crotalus atrox OX=8730 GN=rcNSEP1 PE=4 SV=1
ProblematicID54011	BJACESS09926_14-3-3 protein epsilon|g.18015 ORF BJACESS09926|g.18015 BJACESS09926|m.18015 type:5prime_partial len:301 (-) BJACESS09926:1330035(-)	1	6	8	0.00198896	0.2167	25.621	1	7	9	0.00223187	0.2933	27.1028	1	6	10	0.00259214	0.2933	31.3952	0.00227099	0.235937	BJACESS09926_14-3-3 protein epsilon|g.18015 ORF BJACESS09926|g.18015 BJACESS09926|m.18015 type:5prime_partial len:301 (-) BJACESS09926:1330035(-)
ProblematicID49553	BJACESS04515_Polyubiquitin|g.7536 ORF BJACESS04515|g.7536 BJACESS04515|m.7536 type:internal len:579 (-) BJACESS04515:20735(-); Additional IDs concatenated into MaxParsimony group: ProblematicID50363, ProblematicID49895, ProblematicID49437, U3EQ35, ProblematicID49645, ProblematicID49856, ProblematicID49584, ProblematicID49715, J3SFK6, ProblematicID49844, ProblematicID50100, ProblematicID49901, Pro…	0	5	16	0.00206467	0.0623	48.5204	0	5	17	0.00218811	0.1142	49.1231	0	6	19	0.00255626	0.0623	61.5327	0.00226968	0.235801	BJACESS04515_Polyubiquitin|g.7536 ORF BJACESS04515|g.7536 BJACESS04515|m.7536 type:internal len:579 (-) BJACESS04515:20735(-); Additional IDs concatenated into MaxParsimony group: ProblematicID50363, ProblematicID49895, ProblematicID49437, U3EQ35, ProblematicID49645, ProblematicID49856, ProblematicID49584, ProblematicID49715, J3SFK6, ProblematicID49844, ProblematicID50100, ProblematicID49901, Pro…
A0A1L8D634	BATXCTL40 OS=Bothrops atrox OX=8725 PE=2 SV=1	0	4	4	0.00191246	0.2949	10.6714	0	5	5	0.00238448	0.2949	12.867	0	5	5	0.00249244	0.2949	13.4682	0.00226313	0.23512	BATXCTL40 OS=Bothrops atrox OX=8725 PE=2 SV=1
ProblematicID54500	BJACESS10558_carcinoembryonic antigen-related cell adhesion molecule 5|g.19148 ORF BJACESS10558|g.19148 BJACESS10558|m.19148 type:5prime_partial len:286 (-) BJACESS10558:8600717(-); Additional IDs concatenated into MaxParsimony group: ProblematicID13893, ProblematicID29084, ProblematicID57356; Additional IDs concatenated into MaxParsimony group: ProblematicID44275, ProblematicID13893, Problematic…	0	7	9	0.00235535	0.2351	27.8339	0	7	8	0.0020883	0.2351	25.4353	0	7	8	0.00218286	0.2351	24.9525	0.00220884	0.22948	BJACESS10558_carcinoembryonic antigen-related cell adhesion molecule 5|g.19148 ORF BJACESS10558|g.19148 BJACESS10558|m.19148 type:5prime_partial len:286 (-) BJACESS10558:8600717(-); Additional IDs concatenated into MaxParsimony group: ProblematicID13893, ProblematicID29084, ProblematicID57356; Additional IDs concatenated into MaxParsimony group: ProblematicID44275, ProblematicID13893, Problematic…
ProblematicID918	BJARALL02003_zinc transporter zip4-like|g.1373 ORF BJARALL02003|g.1373 BJARALL02003|m.1373 type:5prime_partial len:231 (-) BJARALL02003:138-830(-); Additional IDs concatenated into MaxParsimony group: ProblematicID16109, ProblematicID31300	0	4	7	0.00227001	0.2826	25.885	0	4	6	0.00194076	0.1913	19.4486	0	5	7	0.00236674	0.3043	21.0282	0.0021925	0.227783	BJARALL02003_zinc transporter zip4-like|g.1373 ORF BJARALL02003|g.1373 BJARALL02003|m.1373 type:5prime_partial len:231 (-) BJARALL02003:138-830(-); Additional IDs concatenated into MaxParsimony group: ProblematicID16109, ProblematicID31300
ProblematicID46991	BJACESS01530_CTL|g.2347 ORF BJACESS01530_CTL|g.2347 BJACESS01530_CTL|m.2347 type:internal len:163 (-) BJACESS01530_CTL:1-486(-)	0	5	5	0.00230204	0.2654	14.1835	0	5	5	0.00229617	0.2654	15.562	0	3	4	0.0019201	0.2531	12.6399	0.00217277	0.225733	BJACESS01530_CTL|g.2347 ORF BJACESS01530_CTL|g.2347 BJACESS01530_CTL|m.2347 type:internal len:163 (-) BJACESS01530_CTL:1-486(-)
ProblematicID45605	Venom phosphodiesterase	0	15	20	0.00175085	0.23	62.9207	0	18	27	0.00235761	0.277	85.3632	0	15	26	0.00237309	0.2617	83.8302	0.00216052	0.22446	Venom phosphodiesterase
ProblematicID45576	Bradykinin-potentiating and C-type natriuretic peptides	0	4	6	0.00174131	0.0817	18.4492	0	4	8	0.00231582	0.0817	24.463	0	4	8	0.00242068	0.0817	27.8964	0.00215927	0.22433	Bradykinin-potentiating and C-type natriuretic peptides
ProblematicID72285	BJACESS35009_V-type proton ATPase catalytic subunit A|g.56815 ORF BJACESS35009|g.56815 BJACESS35009|m.56815 type:internal len:131 (-) BJACESS35009:3-392(-)	1	2	2	0.00114748	0.2231	6.0659	1	2	3	0.00171683	0.2231	8.8453	1	3	6	0.00358912	0.3	16.0438	0.00215114	0.223486	BJACESS35009_V-type proton ATPase catalytic subunit A|g.56815 ORF BJACESS35009|g.56815 BJACESS35009|m.56815 type:internal len:131 (-) BJACESS35009:3-392(-)
A0A194ASJ6	Metalloproteinase type III 3a OS=Sistrurus tergeminus OX=8757 PE=3 SV=1	0	13	16	0.00195636	0.223	45.2424	1	13	19	0.00231725	0.2525	52.3514	0	13	17	0.0021672	0.2082	48.6787	0.00214693	0.223049	Metalloproteinase type III 3a OS=Sistrurus tergeminus OX=8757 PE=3 SV=1
A0A0A1WCY6	Amine oxidase OS=Echis coloratus OX=64175 PE=2 SV=1	0	10	14	0.00207183	0.1071	38.0894	0	10	17	0.00250938	0.1171	45.9801	0	8	12	0.00185153	0.1012	31.5792	0.00214425	0.22277	Amine oxidase OS=Echis coloratus OX=64175 PE=2 SV=1
A0A1L8D6B7	BATXPDE1 OS=Bothrops atrox OX=8725 PE=2 SV=1	0	14	19	0.00174955	0.2235	60.1783	0	17	24	0.00220432	0.2728	77.6822	0	15	25	0.00240013	0.2654	80.5863	0.002118	0.220043	BATXPDE1 OS=Bothrops atrox OX=8725 PE=2 SV=1
ProblematicID45585	CTL (~Snaclec bothrojaracin subunit alpha)	0	4	5	0.002406	0.2774	14.4028	0	4	4	0.00191989	0.2774	12.1209	0	4	4	0.00200682	0.2774	12.3604	0.0021109	0.219306	CTL (~Snaclec bothrojaracin subunit alpha)
ProblematicID45963	BJACESS00332_DIESTER|g.579 ORF BJACESS00332_DIESTER|g.579 BJACESS00332_DIESTER|m.579 type:3prime_partial len:813 (-) BJACESS00332_DIESTER:1-2436(-)	0	15	19	0.00174524	0.2229	56.4604	0	18	26	0.00238213	0.2722	77.9149	0	13	23	0.00220268	0.2278	73.8687	0.00211002	0.219213	BJACESS00332_DIESTER|g.579 ORF BJACESS00332_DIESTER|g.579 BJACESS00332_DIESTER|m.579 type:3prime_partial len:813 (-) BJACESS00332_DIESTER:1-2436(-)
ProblematicID43544	BJARCOR01570_profilin 1|g.20171 ORF BJARCOR01570|g.20171 BJARCOR01570|m.20171 type:5prime_partial len:184 (+) BJARCOR01570:2-553(+); Additional IDs concatenated into MaxParsimony group: ProblematicID28353, ProblematicID13162	0	3	4	0.0016303	0.2678	13.0602	0	4	5	0.00203267	0.2787	15.7215	0	4	6	0.00254965	0.2787	18.9413	0.00207087	0.215146	BJARCOR01570_profilin 1|g.20171 ORF BJARCOR01570|g.20171 BJARCOR01570|m.20171 type:5prime_partial len:184 (+) BJARCOR01570:2-553(+); Additional IDs concatenated into MaxParsimony group: ProblematicID28353, ProblematicID13162
ProblematicID56910	BJACESS13744_EF-hand calcium-binding domain-containing protein 4B|g.24601 ORF BJACESS13744|g.24601 BJACESS13744|m.24601 type:internal len:416 (-) BJACESS13744:20246(-); Additional IDs concatenated into MaxParsimony group: A0A1W7RGL1, A0A0B8RXU9, ProblematicID59353, ProblematicID61570, ProblematicID29169, ProblematicID13978, ProblematicID44360, ProblematicID29155, ProblematicID13964, ProblematicID…	0	7	12	0.0021567	0.3108	41.0413	0	7	9	0.0016134	0.294	30.4425	0	9	13	0.00243599	0.294	42.1063	0.0020687	0.214921	BJACESS13744_EF-hand calcium-binding domain-containing protein 4B|g.24601 ORF BJACESS13744|g.24601 BJACESS13744|m.24601 type:internal len:416 (-) BJACESS13744:20246(-); Additional IDs concatenated into MaxParsimony group: A0A1W7RGL1, A0A0B8RXU9, ProblematicID59353, ProblematicID61570, ProblematicID29169, ProblematicID13978, ProblematicID44360, ProblematicID29155, ProblematicID13964, ProblematicID…
ProblematicID55757	BJACESS12193_methanethiol oxidase|g.22028 ORF BJACESS12193|g.22028 BJACESS12193|m.22028 type:internal len:260 (-) BJACESS12193:2-778(-)	0	5	6	0.00172786	0.2008	15.7993	0	5	8	0.00229794	0.2008	22.2204	0	5	7	0.00210174	0.2008	20.8558	0.00204251	0.2122	BJACESS12193_methanethiol oxidase|g.22028 ORF BJACESS12193|g.22028 BJACESS12193|m.22028 type:internal len:260 (-) BJACESS12193:2-778(-)
ProblematicID49790	BJACESS04801_CTL|g.8018 ORF BJACESS04801_CTL|g.8018 BJACESS04801_CTL|m.8018 type:5prime_partial len:175 (-) BJACESS04801_CTL:34-558(-)	0	4	4	0.00171462	0.2414	12.3456	0	4	4	0.00171025	0.2414	11.5623	0	4	6	0.00268152	0.2414	17.5819	0.00203547	0.211468	BJACESS04801_CTL|g.8018 ORF BJACESS04801_CTL|g.8018 BJACESS04801_CTL|m.8018 type:5prime_partial len:175 (-) BJACESS04801_CTL:34-558(-)
A0A0F7Z2K8	Tropomyosin 3, gamma OS=Crotalus adamanteus OX=8729 PE=2 SV=1	0	6	7	0.0020968	0.3815	23.1782	0	4	5	0.00149389	0.2972	16.4103	0	5	8	0.00249845	0.2851	25.7919	0.00202971	0.21087	Tropomyosin 3, gamma OS=Crotalus adamanteus OX=8729 PE=2 SV=1
V8NTS6	Aminopeptidase (Fragment) OS=Ophiophagus hannah OX=8665 GN=ENPEP PE=3 SV=1	0	19	22	0.00190359	0.1067	60.9545	0	18	22	0.00189873	0.1148	59.8814	0	20	25	0.00225534	0.1334	63.3298	0.00201922	0.20978	Aminopeptidase (Fragment) OS=Ophiophagus hannah OX=8665 GN=ENPEP PE=3 SV=1
A0A1L8D5X9	BATXSVMPIII1 OS=Bothrops atrox OX=8725 PE=2 SV=1	0	13	16	0.00195315	0.2177	55.2245	0	14	18	0.00219169	0.2177	57.8946	0	12	15	0.00190911	0.2111	51.6741	0.00201798	0.209652	BATXSVMPIII1 OS=Bothrops atrox OX=8725 PE=2 SV=1
ProblematicID58408	BJACESS15751_ras-like related protein|g.27909 ORF BJACESS15751|g.27909 BJACESS15751|m.27909 type:5prime_partial len:252 (-) BJACESS15751:1430-2185(-); Additional IDs concatenated into MaxParsimony group: A0A1W7RE89, A0A0B8RXI7, U3FW92, T1E569, J3S4Y6, A0A2D4IP98, A0A2D4L7T8, ProblematicID3944, ProblematicID19135, ProblematicID34326, ProblematicID25918, ProblematicID41109, ProblematicID10727, A0A0…	0	4	7	0.00208009	0.1355	17.2872	0	4	6	0.00177839	0.1355	14.0275	0	4	7	0.00216872	0.1355	17.3573	0.00200907	0.208725	BJACESS15751_ras-like related protein|g.27909 ORF BJACESS15751|g.27909 BJACESS15751|m.27909 type:5prime_partial len:252 (-) BJACESS15751:1430-2185(-); Additional IDs concatenated into MaxParsimony group: A0A1W7RE89, A0A0B8RXI7, U3FW92, T1E569, J3S4Y6, A0A2D4IP98, A0A2D4L7T8, ProblematicID3944, ProblematicID19135, ProblematicID34326, ProblematicID25918, ProblematicID41109, ProblematicID10727, A0A0…
ProblematicID48243	BJACESS02983_CTL|g.4869 ORF BJACESS02983_CTL|g.4869 BJACESS02983_CTL|m.4869 type:5prime_partial len:177 (-) BJACESS02983_CTL:55-585(-)	0	5	5	0.00211892	0.2443	14.1835	0	5	5	0.00211352	0.2443	15.562	0	3	4	0.00176737	0.233	12.6399	0.00199994	0.207777	BJACESS02983_CTL|g.4869 ORF BJACESS02983_CTL|g.4869 BJACESS02983_CTL|m.4869 type:5prime_partial len:177 (-) BJACESS02983_CTL:55-585(-)
J3S0C6	Na(+)/H(+) exchange regulatory cofactor NHE-RF OS=Crotalus adamanteus OX=8729 PE=2 SV=1; Additional IDs concatenated into MaxParsimony group: A0A2D4JXH9, A0A2D4PPR7, A0A2H6MXE7, A0A2D4LRA3, A0A0B8RX06, ProblematicID52358, ProblematicID23602, ProblematicID8411, ProblematicID38793; Additional IDs concatenated into MaxParsimony group: ProblematicID66519, A0A2D4GB51, A0A2D4JXH9, A0A2H6MXE7, A0A0B8RX0…	0	6	7	0.00146247	0.2381	30.4043	0	7	10	0.00208392	0.2577	40.0241	0	6	11	0.0023961	0.2101	43.4576	0.00198083	0.205792	Na(+)/H(+) exchange regulatory cofactor NHE-RF OS=Crotalus adamanteus OX=8729 PE=2 SV=1; Additional IDs concatenated into MaxParsimony group: A0A2D4JXH9, A0A2D4PPR7, A0A2H6MXE7, A0A2D4LRA3, A0A0B8RX06, ProblematicID52358, ProblematicID23602, ProblematicID8411, ProblematicID38793; Additional IDs concatenated into MaxParsimony group: ProblematicID66519, A0A2D4GB51, A0A2D4JXH9, A0A2H6MXE7, A0A0B8RX0…
ProblematicID52435	BJACESS07987_14 kDa phosphohistidine phosphatase|g.14231 ORF BJACESS07987|g.14231 BJACESS07987|m.14231 type:internal len:146 (-) BJACESS07987:2-436(-); Additional IDs concatenated into MaxParsimony group: T1E5H3, J3SCW2, A0A2H6NJ40, A0A0B8RWV1, ProblematicID53358, V8P478	0	2	3	0.00154316	0.3103	11.8042	1	3	4	0.0020523	0.3103	13.0813	0	3	4	0.00214522	0.3103	14.5197	0.00191356	0.198803	BJACESS07987_14 kDa phosphohistidine phosphatase|g.14231 ORF BJACESS07987|g.14231 BJACESS07987|m.14231 type:internal len:146 (-) BJACESS07987:2-436(-); Additional IDs concatenated into MaxParsimony group: T1E5H3, J3SCW2, A0A2H6NJ40, A0A0B8RWV1, ProblematicID53358, V8P478
ProblematicID33808	BJARALL08200_ras-related protein rab-5b-like|g.5052 ORF BJARALL08200|g.5052 BJARALL08200|m.5052 type:complete len:215 (-) BJARALL08200:4230067(-); Additional IDs concatenated into MaxParsimony group: ProblematicID3426, U3F6W7, ProblematicID18617, A0A1W7REB9, A0A0B8RQI3, ProblematicID65714, A0A2D4K8S8, V8PHU8, T1D9E4, J3S0L5, J3S9C8, A0A1W7REC2, ProblematicID72880	0	5	6	0.0020912	0.3318	18.94	0	4	5	0.00173822	0.243	15.8593	0	4	5	0.00181692	0.257	15.0322	0.00188211	0.195536	BJARALL08200_ras-related protein rab-5b-like|g.5052 ORF BJARALL08200|g.5052 BJARALL08200|m.5052 type:complete len:215 (-) BJARALL08200:4230067(-); Additional IDs concatenated into MaxParsimony group: ProblematicID3426, U3F6W7, ProblematicID18617, A0A1W7REB9, A0A0B8RQI3, ProblematicID65714, A0A2D4K8S8, V8PHU8, T1D9E4, J3S0L5, J3S9C8, A0A1W7REC2, ProblematicID72880
A4PBQ9	Zinc metalloproteinase-disintegrin-like VAP2A OS=Crotalus atrox OX=8730 PE=1 SV=1	0	11	14	0.00172027	0.173	39.2268	0	11	17	0.00208357	0.1862	47.4732	0	10	14	0.00179357	0.1647	41.2792	0.00186581	0.193842	Zinc metalloproteinase-disintegrin-like VAP2A OS=Crotalus atrox OX=8730 PE=1 SV=1
A0A2D4Q2N3	Uncharacterized protein OS=Micrurus surinamensis OX=129470 PE=3 SV=1	0	10	14	0.00193014	0.305	47.2673	0	10	13	0.0017877	0.2754	45.1252	1	10	13	0.00186864	0.2089	42.4508	0.00186216	0.193463	Uncharacterized protein OS=Micrurus surinamensis OX=129470 PE=3 SV=1
P0C7B0	Zinc metalloproteinase-disintegrin-like brevilysin H6 OS=Gloydius brevicaudus OX=259325 PE=1 SV=2	0	10	13	0.00158954	0.1525	38.1635	0	10	16	0.00195137	0.1738	47.754	0	12	16	0.00203972	0.1787	48.3193	0.00186021	0.19326	Zinc metalloproteinase-disintegrin-like brevilysin H6 OS=Gloydius brevicaudus OX=259325 PE=1 SV=2
ProblematicID45588	CTL_Snaclec bothrojaracin subunit beta	0	3	3	0.00149172	0.1933	9.0051	0	3	3	0.00148792	0.1933	8.6158	0	3	5	0.00259214	0.1933	14.1026	0.00185726	0.192954	CTL_Snaclec bothrojaracin subunit beta
J7H670	L-amino acid oxidase Lm29 OS=Lachesis muta OX=8752 PE=1 SV=1	0	8	10	0.00144547	0.157	26.7707	1	12	15	0.00216267	0.1957	38.447	0	12	13	0.00195918	0.1531	34.726	0.00185577	0.192799	L-amino acid oxidase Lm29 OS=Lachesis muta OX=8752 PE=1 SV=1
ProblematicID25638	BJARALL26578_purine-rich element binding protein b|g.15657 ORF BJARALL26578|g.15657 BJARALL26578|m.15657 type:internal len:191 (-) BJARALL26578:2-571(-)	0	3	5	0.00196279	0.1105	12.1655	0	3	5	0.00195778	0.1105	12.5839	0	3	4	0.00163714	0.1105	9.0174	0.00185257	0.192467	BJARALL26578_purine-rich element binding protein b|g.15657 ORF BJARALL26578|g.15657 BJARALL26578|m.15657 type:internal len:191 (-) BJARALL26578:2-571(-)
A0A1W7RIJ6	Cell division control protein 42 OS=Agkistrodon contortrix contortrix OX=8713 PE=4 SV=1; Additional IDs concatenated into MaxParsimony group: ProblematicID53951, T1E675, A0A0B8RZB9, J3SE55, A0A098M194, U3F8V3, ProblematicID57568, V8NE16, ProblematicID54310, ProblematicID42718, ProblematicID27527, ProblematicID12336, ProblematicID43584, ProblematicID13202, ProblematicID28393, ProblematicID11142, P…	0	4	4	0.00156201	0.1885	10.9461	0	4	5	0.00194753	0.2094	15.2658	0	4	5	0.00203571	0.2094	15.9392	0.00184842	0.192036	Cell division control protein 42 OS=Agkistrodon contortrix contortrix OX=8713 PE=4 SV=1; Additional IDs concatenated into MaxParsimony group: ProblematicID53951, T1E675, A0A0B8RZB9, J3SE55, A0A098M194, U3F8V3, ProblematicID57568, V8NE16, ProblematicID54310, ProblematicID42718, ProblematicID27527, ProblematicID12336, ProblematicID43584, ProblematicID13202, ProblematicID28393, ProblematicID11142, P…
A0A0B8RNS9	Xaa-Pro aminopeptidase 2 OS=Boiga irregularis OX=92519 PE=3 SV=1	0	8	15	0.00164286	0.0837	45.7172	0	10	17	0.00185716	0.1116	49.8066	0	9	17	0.00194125	0.1116	49.1405	0.00181376	0.188435	Xaa-Pro aminopeptidase 2 OS=Boiga irregularis OX=92519 PE=3 SV=1
ProblematicID61505	BJACESS19975_dipeptidase 2-like|g.34647 ORF BJACESS19975|g.34647 BJACESS19975|m.34647 type:3prime_partial len:251 (-) BJACESS19975:2-751(-)	0	5	9	0.0026851	0.252	34.4332	0	4	5	0.00148792	0.216	17.5083	1	4	4	0.00124423	0.22	15.9836	0.00180575	0.187602	BJACESS19975_dipeptidase 2-like|g.34647 ORF BJACESS19975|g.34647 BJACESS19975|m.34647 type:3prime_partial len:251 (-) BJACESS19975:2-751(-)
ProblematicID30027	BJARRIM00320_glutathione s-transferase mu 3|g.22703 ORF BJARRIM00320|g.22703 BJARRIM00320|m.22703 type:5prime_partial len:240 (-) BJARRIM00320:3520071(-); Additional IDs concatenated into MaxParsimony group: ProblematicID14836, ProblematicID45218, ProblematicID5562, ProblematicID35944, ProblematicID20753, ProblematicID30028, ProblematicID45219, ProblematicID53460, ProblematicID14837, ProblematicI…	0	3	6	0.00187245	0.1799	17.0339	0	3	6	0.00186768	0.1423	17.7283	0	4	5	0.00162687	0.1506	13.3881	0.001789	0.185862	BJARRIM00320_glutathione s-transferase mu 3|g.22703 ORF BJARRIM00320|g.22703 BJARRIM00320|m.22703 type:5prime_partial len:240 (-) BJARRIM00320:3520071(-); Additional IDs concatenated into MaxParsimony group: ProblematicID14836, ProblematicID45218, ProblematicID5562, ProblematicID35944, ProblematicID20753, ProblematicID30028, ProblematicID45219, ProblematicID53460, ProblematicID14837, ProblematicI…
A0A1W7RHQ0	Epidermal growth factor receptor kinase substrate 8-like protein 2-like protein OS=Agkistrodon contortrix contortrix OX=8713 PE=4 SV=1; Additional IDs concatenated into MaxParsimony group: T1E6N3, A0A0F7ZBW7, A0A0F7Z2I7, U3FCT2, A0A2D4F642, A0A2H6N9L6, A0A2D4F6S8, A0A2D4L2R1, A0A2D4L2Z9, A0A2D4L2U3, A0A2D4L2U7, A0A2D4L143, A0A2H6N9L9, A0A2D4L134, A0A2D4L146; Additional IDs concatenated into MaxPa…	0	15	18	0.00182909	0.218	47.5185	1	13	17	0.00172306	0.1621	44.5859	0	13	17	0.00180108	0.158	49.0804	0.00178441	0.185385	Epidermal growth factor receptor kinase substrate 8-like protein 2-like protein OS=Agkistrodon contortrix contortrix OX=8713 PE=4 SV=1; Additional IDs concatenated into MaxParsimony group: T1E6N3, A0A0F7ZBW7, A0A0F7Z2I7, U3FCT2, A0A2D4F642, A0A2H6N9L6, A0A2D4F6S8, A0A2D4L2R1, A0A2D4L2Z9, A0A2D4L2U3, A0A2D4L2U7, A0A2D4L143, A0A2H6N9L9, A0A2D4L134, A0A2D4L146; Additional IDs concatenated into MaxPa…
ProblematicID45654	SVSP	1	4	5	0.00145109	0.1946	14.5756	0	4	5	0.00144739	0.1556	14.1738	0	3	8	0.00242068	0.1479	24.1483	0.00177305	0.184205	SVSP
ProblematicID46927	BJACESS01445_CTL|g.2243 ORF BJACESS01445_CTL|g.2243 BJACESS01445_CTL|m.2243 type:5prime_partial len:200 (-) BJACESS01445_CTL:134-733(-)	0	5	5	0.00187402	0.2161	14.1835	0	5	5	0.00186924	0.2161	15.562	0	3	4	0.0015631	0.206	12.6399	0.00176879	0.183762	BJACESS01445_CTL|g.2243 ORF BJACESS01445_CTL|g.2243 BJACESS01445_CTL|m.2243 type:5prime_partial len:200 (-) BJACESS01445_CTL:134-733(-)
ProblematicID76608	BJACESS41229_epidermal growth factor receptor kinase substrate 8-like protein 2|g.65230 ORF BJACESS41229|g.65230 BJACESS41229|m.65230 type:internal len:586 (-) BJACESS41229:10755(-)	1	12	16	0.00203996	0.2205	41.9909	2	10	12	0.00152607	0.1504	32.4164	2	10	13	0.00172809	0.1453	37.5054	0.00176471	0.183339	BJACESS41229_epidermal growth factor receptor kinase substrate 8-like protein 2|g.65230 ORF BJACESS41229|g.65230 BJACESS41229|m.65230 type:internal len:586 (-) BJACESS41229:10755(-)
ProblematicID51251	BJACESS06530_gammaPLA|g.11409 ORF BJACESS06530_gammaPLA|g.11409 BJACESS06530_gammaPLA|m.11409 type:5prime_partial len:260 (-) BJACESS06530_gammaPLA:3100089(-)	0	5	6	0.00172786	0.2703	18.0105	0	5	6	0.00172346	0.2664	18.6486	0	5	6	0.00180149	0.2664	17.627	0.00175094	0.181908	BJACESS06530_gammaPLA|g.11409 ORF BJACESS06530_gammaPLA|g.11409 BJACESS06530_gammaPLA|m.11409 type:5prime_partial len:260 (-) BJACESS06530_gammaPLA:3100089(-)
ProblematicID39780	BJARALL24912_aldolase fructose-bisphosphate|g.13853 ORF BJARALL24912|g.13853 BJARALL24912|m.13853 type:complete len:365 (-) BJARALL24912:3190413(-)	0	7	7	0.00143435	0.2802	21.915	0	8	9	0.00183946	0.3049	27.8179	0	8	9	0.00192274	0.3049	28.1166	0.00173218	0.179959	BJARALL24912_aldolase fructose-bisphosphate|g.13853 ORF BJARALL24912|g.13853 BJARALL24912|m.13853 type:complete len:365 (-) BJARALL24912:3190413(-)
ProblematicID51009	BJACESS06240_gammaPLA|g.10799 ORF BJACESS06240_gammaPLA|g.10799 BJACESS06240_gammaPLA|m.10799 type:5prime_partial len:278 (-) BJACESS06240_gammaPLA:2750108(-); Additional IDs concatenated into MaxParsimony group: ProblematicID44329, ProblematicID13947, ProblematicID29138, ProblematicID54013, ProblematicID54779, ProblematicID51853, ProblematicID56174, ProblematicID51843, ProblematicID51912, J3S0I2…	0	6	7	0.00188485	0.2527	21.0419	0	5	6	0.00161146	0.2491	18.3936	0	5	6	0.00168442	0.2491	17.6079	0.00172691	0.179412	BJACESS06240_gammaPLA|g.10799 ORF BJACESS06240_gammaPLA|g.10799 BJACESS06240_gammaPLA|m.10799 type:5prime_partial len:278 (-) BJACESS06240_gammaPLA:2750108(-); Additional IDs concatenated into MaxParsimony group: ProblematicID44329, ProblematicID13947, ProblematicID29138, ProblematicID54013, ProblematicID54779, ProblematicID51853, ProblematicID56174, ProblematicID51843, ProblematicID51912, J3S0I2…
ProblematicID52428	BJACESS07978_voltage-dependent anion-selective channel protein 2|g.14208 ORF BJACESS07978|g.14208 BJACESS07978|m.14208 type:5prime_partial len:324 (-) BJACESS07978:3550326(-); Additional IDs concatenated into MaxParsimony group: ProblematicID29077, ProblematicID13886, ProblematicID44268, ProblematicID11329, ProblematicID41711, ProblematicID26520, A0A2D4KNA9, J3S3Z6, A0A2D4GY67, U3FZS6, A0A2D4KN56…	0	5	7	0.00161642	0.195	20.4848	0	4	5	0.00115164	0.1517	15.8182	0	5	10	0.00240756	0.195	29.4619	0.0017252	0.179235	BJACESS07978_voltage-dependent anion-selective channel protein 2|g.14208 ORF BJACESS07978|g.14208 BJACESS07978|m.14208 type:5prime_partial len:324 (-) BJACESS07978:3550326(-); Additional IDs concatenated into MaxParsimony group: ProblematicID29077, ProblematicID13886, ProblematicID44268, ProblematicID11329, ProblematicID41711, ProblematicID26520, A0A2D4KNA9, J3S3Z6, A0A2D4GY67, U3FZS6, A0A2D4KN56…
ProblematicID56690	BJACESS13467_heterogeneous nuclear ribonucleoprotein Q|g.24105 ORF BJACESS13467|g.24105 BJACESS13467|m.24105 type:internal len:381 (-) BJACESS13467:10140(-); Additional IDs concatenated into MaxParsimony group: A0A2D4FSB2, A0A2D4Q116, A0A2D4PYU4, A0A2H6N1X0, A0A2D4FSB5, A0A2D4K092, A0A2D4FSC9, A0A2H6MYA9, A0A2D4K053, V8P075, A0A2D4PYX6, A0A2H6MYU5, A0A2D4K067, ProblematicID7678, ProblematicID3806…	1	9	11	0.00215907	0.2895	32.6422	0	7	8	0.00156623	0.1763	22.362	0	4	7	0.0014325	0.1632	19.2345	0.00171927	0.178617	BJACESS13467_heterogeneous nuclear ribonucleoprotein Q|g.24105 ORF BJACESS13467|g.24105 BJACESS13467|m.24105 type:internal len:381 (-) BJACESS13467:10140(-); Additional IDs concatenated into MaxParsimony group: A0A2D4FSB2, A0A2D4Q116, A0A2D4PYU4, A0A2H6N1X0, A0A2D4FSB5, A0A2D4K092, A0A2D4FSC9, A0A2H6MYA9, A0A2D4K053, V8P075, A0A2D4PYX6, A0A2H6MYU5, A0A2D4K067, ProblematicID7678, ProblematicID3806…
ProblematicID13904	BJARGLA01097_aldolase fructose-bisphosphate|g.21351 ORF BJARGLA01097|g.21351 BJARGLA01097|m.21351 type:5prime_partial len:368 (-) BJARGLA01097:1080211(-); Additional IDs concatenated into MaxParsimony group: ProblematicID29095, ProblematicID44286, A0A1W7RJE7, ProblematicID51224, ProblematicID27050, ProblematicID11859, J3S3Z1, ProblematicID42241, T1DDS9, ProblematicID10027, ProblematicID25218, Pro…	0	7	7	0.00142262	0.267	22.5046	0	8	9	0.00182442	0.2916	28.0007	0	8	9	0.00190702	0.2916	28.2849	0.00171802	0.178488	BJARGLA01097_aldolase fructose-bisphosphate|g.21351 ORF BJARGLA01097|g.21351 BJARGLA01097|m.21351 type:5prime_partial len:368 (-) BJARGLA01097:1080211(-); Additional IDs concatenated into MaxParsimony group: ProblematicID29095, ProblematicID44286, A0A1W7RJE7, ProblematicID51224, ProblematicID27050, ProblematicID11859, J3S3Z1, ProblematicID42241, T1DDS9, ProblematicID10027, ProblematicID25218, Pro…
ProblematicID17131	BJARALL04336_no hit|g.2946 ORF BJARALL04336|g.2946 BJARALL04336|m.2946 type:3prime_partial len:178 (-) BJARALL04336:1-531(-); Additional IDs concatenated into MaxParsimony group: ProblematicID1940, ProblematicID32322; Additional IDs concatenated into MaxParsimony group: ProblematicID1940, ProblematicID32322	0	4	4	0.00168556	0.113	9.4413	0	3	5	0.00210158	0.113	12.3374	0	3	3	0.00131804	0.113	7.611	0.00170172	0.176795	BJARALL04336_no hit|g.2946 ORF BJARALL04336|g.2946 BJARALL04336|m.2946 type:3prime_partial len:178 (-) BJARALL04336:1-531(-); Additional IDs concatenated into MaxParsimony group: ProblematicID1940, ProblematicID32322; Additional IDs concatenated into MaxParsimony group: ProblematicID1940, ProblematicID32322
ProblematicID45610	PLA2 inhibitor	0	4	5	0.00167233	0.1345	14.0595	0	4	5	0.00166807	0.2511	14.3109	0	4	5	0.00174359	0.2511	14.0393	0.00169466	0.176062	PLA2 inhibitor
T1DN73	Elongation factor 1-alpha OS=Crotalus horridus OX=35024 PE=2 SV=1; Additional IDs concatenated into MaxParsimony group: U3FZK1, ProblematicID11285, ProblematicID10690, J3SC46, V8PB36, ProblematicID41072, ProblematicID41667, ProblematicID41668, ProblematicID26477, A0A1W7RHQ3, ProblematicID11286, ProblematicID10689, A0A0B8RQZ3, ProblematicID41071, ProblematicID25881, ProblematicID26476, Problematic…	0	7	11	0.00177586	0.1797	34.1754	0	7	12	0.00193236	0.1797	36.5084	0	5	8	0.00134657	0.1429	22.3785	0.00168493	0.17505	Elongation factor 1-alpha OS=Crotalus horridus OX=35024 PE=2 SV=1; Additional IDs concatenated into MaxParsimony group: U3FZK1, ProblematicID11285, ProblematicID10690, J3SC46, V8PB36, ProblematicID41072, ProblematicID41667, ProblematicID41668, ProblematicID26477, A0A1W7RHQ3, ProblematicID11286, ProblematicID10689, A0A0B8RQZ3, ProblematicID41071, ProblematicID25881, ProblematicID26476, Problematic…
ProblematicID57535	BJACESS14565_probable low affinity copper uptake protein 2|g.25983 ORF BJACESS14565|g.25983 BJACESS14565|m.25983 type:5prime_partial len:196 (-) BJACESS14565:298-885(-); Additional IDs concatenated into MaxParsimony group: ProblematicID58415, ProblematicID14091, ProblematicID29282, ProblematicID44473, U3FD72, T1DND1, A0A0F7ZEB0, J3RYX1, A0A0K8RY74; Additional IDs concatenated into MaxParsimony gr…	0	3	4	0.00152997	0.2051	15.8225	0	3	4	0.00152607	0.1949	15.9223	0	3	5	0.00199395	0.2051	19.8571	0.00168333	0.174884	BJACESS14565_probable low affinity copper uptake protein 2|g.25983 ORF BJACESS14565|g.25983 BJACESS14565|m.25983 type:5prime_partial len:196 (-) BJACESS14565:298-885(-); Additional IDs concatenated into MaxParsimony group: ProblematicID58415, ProblematicID14091, ProblematicID29282, ProblematicID44473, U3FD72, T1DND1, A0A0F7ZEB0, J3RYX1, A0A0K8RY74; Additional IDs concatenated into MaxParsimony gr…
A0A1W7RJZ7	C-type lectin 12a OS=Agkistrodon contortrix contortrix OX=8713 PE=4 SV=1	0	3	4	0.00198896	0.1267	9.4261	1	3	3	0.00148792	0.1267	7.032	0	2	3	0.00155528	0.1267	7.0765	0.00167739	0.174267	C-type lectin 12a OS=Agkistrodon contortrix contortrix OX=8713 PE=4 SV=1
ProblematicID29084	BJARGLA01056_carcinoembryonic antigen-related cell adhesion molecule 6 (non-specific cross reacting antigen)|g.21336 ORF BJARGLA01056|g.21336 BJARGLA01056|m.21336 type:internal len:439 (-) BJARGLA01056:10314(-)	0	8	10	0.00170288	0.1484	29.7199	0	8	9	0.00152868	0.1484	27.9073	0	8	10	0.00177544	0.1484	30.0686	0.001669	0.173395	BJARGLA01056_carcinoembryonic antigen-related cell adhesion molecule 6 (non-specific cross reacting antigen)|g.21336 ORF BJARGLA01056|g.21336 BJARGLA01056|m.21336 type:internal len:439 (-) BJARGLA01056:10314(-)
ProblematicID40745	BJARALL26440_heat shock protein 8|g.15516 ORF BJARALL26440|g.15516 BJARALL26440|m.15516 type:5prime_partial len:667 (-) BJARALL26440:321-2321(-)	0	9	11	0.0012319	0.2042	34.8688	0	12	17	0.00189899	0.2297	49.8459	0	11	16	0.00186821	0.2568	50.2563	0.00166637	0.173122	BJARALL26440_heat shock protein 8|g.15516 ORF BJARALL26440|g.15516 BJARALL26440|m.15516 type:5prime_partial len:667 (-) BJARALL26440:321-2321(-)
ProblematicID51153	BJACESS06416_tropomyosin beta chain|g.11171 ORF BJACESS06416|g.11171 BJACESS06416|m.11171 type:5prime_partial len:304 (-) BJACESS06416:1450056(-); Additional IDs concatenated into MaxParsimony group: ProblematicID11475, ProblematicID41857, ProblematicID26666, A0A2D4LNY4, A0A2D4LNZ8, A0A1W7RC66, A0A0F7Z2K8, ProblematicID44125, ProblematicID13744, A0A0F7Z481, U3FAR5, J3S9S9, ProblematicID13743, Pro…	0	5	8	0.00196927	0.2145	25.7261	0	4	6	0.00147318	0.2145	19.4095	0	4	6	0.00153989	0.1749	18.4794	0.00166078	0.172541	BJACESS06416_tropomyosin beta chain|g.11171 ORF BJACESS06416|g.11171 BJACESS06416|m.11171 type:5prime_partial len:304 (-) BJACESS06416:1450056(-); Additional IDs concatenated into MaxParsimony group: ProblematicID11475, ProblematicID41857, ProblematicID26666, A0A2D4LNY4, A0A2D4LNZ8, A0A1W7RC66, A0A0F7Z2K8, ProblematicID44125, ProblematicID13744, A0A0F7Z481, U3FAR5, J3S9S9, ProblematicID13743, Pro…
ProblematicID45599	CTL	0	4	4	0.00196279	0.2763	11.9284	0	3	3	0.00146834	0.2237	11.4297	0	2	3	0.00153482	0.2171	10.6811	0.00165532	0.171974	CTL
ProblematicID47750	BJACESS02437_DIESTER|g.3853 ORF BJACESS02437_DIESTER|g.3853 BJACESS02437_DIESTER|m.3853 type:internal len:168 (-) BJACESS02437_DIESTER:2-502(-)	1	3	4	0.00178649	0.3892	15.0361	0	2	4	0.00178194	0.2335	14.6654	0	2	3	0.00139696	0.2335	10.374	0.00165513	0.171954	BJACESS02437_DIESTER|g.3853 ORF BJACESS02437_DIESTER|g.3853 BJACESS02437_DIESTER|m.3853 type:internal len:168 (-) BJACESS02437_DIESTER:2-502(-)
T1DBC9	Heat shock cognate 71 kDa protein OS=Crotalus horridus OX=35024 PE=2 SV=1; Additional IDs concatenated into MaxParsimony group: A0A1W7RGQ2, J3S4I1, U3FWU6, A0A098LZI9, ProblematicID25554, ProblematicID10363, A0A0B8RXG5, A0A0F7ZDN0, T1DKV6, A0A1W7RGQ4, A0A1W7RGR8, ProblematicID53965, A0A098LY62, U3FZF3, ProblematicID51447, J9ZZK2, A0A1W7RGP9, A0A098LZI3, J3SEJ0, T1DMS8, A0A0B8RYL0, Q4VRH8, Problem…	0	12	14	0.00160647	0.2923	43.3674	0	10	13	0.00148792	0.2031	38.6727	0	12	15	0.00179456	0.2692	44.1385	0.00162965	0.169307	Heat shock cognate 71 kDa protein OS=Crotalus horridus OX=35024 PE=2 SV=1; Additional IDs concatenated into MaxParsimony group: A0A1W7RGQ2, J3S4I1, U3FWU6, A0A098LZI9, ProblematicID25554, ProblematicID10363, A0A0B8RXG5, A0A0F7ZDN0, T1DKV6, A0A1W7RGQ4, A0A1W7RGR8, ProblematicID53965, A0A098LY62, U3FZF3, ProblematicID51447, J9ZZK2, A0A1W7RGP9, A0A098LZI3, J3SEJ0, T1DMS8, A0A0B8RYL0, Q4VRH8, Problem…
A0A2D4NQ51	Uncharacterized protein (Fragment) OS=Micrurus surinamensis OX=129470 PE=4 SV=1; Additional IDs concatenated into MaxParsimony group: A0A2D4KLG2, A0A2H6NEI4, J3SCZ2, T1E4K3, U3F6X7, A0A1W7REC1, A0A0B8RU04, ProblematicID70290, V8P3N3; Additional IDs concatenated into MaxParsimony group: A0A2D4KLG2, A0A1W7REC1, T1E4K3, J3SCZ2, A0A2H6NEI4, U3F6X7, A0A0B8RU04, ProblematicID70290, V8P3N3	0	5	5	0.00126847	0.1973	14.5414	0	6	8	0.00202438	0.2381	23.1183	0	6	6	0.00158702	0.2483	16.6828	0.00162662	0.168993	Uncharacterized protein (Fragment) OS=Micrurus surinamensis OX=129470 PE=4 SV=1; Additional IDs concatenated into MaxParsimony group: A0A2D4KLG2, A0A2H6NEI4, J3SCZ2, T1E4K3, U3F6X7, A0A1W7REC1, A0A0B8RU04, ProblematicID70290, V8P3N3; Additional IDs concatenated into MaxParsimony group: A0A2D4KLG2, A0A1W7REC1, T1E4K3, J3SCZ2, A0A2H6NEI4, U3F6X7, A0A0B8RU04, ProblematicID70290, V8P3N3
A0A0B8RPH7	Ras-related protein Rab0A-like protein OS=Boiga irregularis OX=92519 PE=4 SV=1	0	3	4	0.0014843	0.2189	15.5936	0	3	6	0.00222077	0.2189	24.0179	0	2	3	0.00116066	0.2189	13.2983	0.00162191	0.168503	Ras-related protein Rab0A-like protein OS=Boiga irregularis OX=92519 PE=4 SV=1
A0A0F7Z726	Erythrocyte band 7 integral membrane protein OS=Crotalus adamanteus OX=8729 PE=2 SV=1	0	3	5	0.00132715	0.1459	14.9281	0	3	6	0.00158852	0.1459	17.5672	0	4	7	0.00193719	0.1744	18.8647	0.00161762	0.168057	Erythrocyte band 7 integral membrane protein OS=Crotalus adamanteus OX=8729 PE=2 SV=1
ProblematicID57350	BJACESS14310_ras-related protein Ral-B|g.25581 ORF BJACESS14310|g.25581 BJACESS14310|m.25581 type:5prime_partial len:253 (-) BJACESS14310:2450003(-); Additional IDs concatenated into MaxParsimony group: J3S9D3, V8PAF7, A0A0F7Z536, A0A1W7REA4, T1E578, A0A2D4FLH0, V8NFQ3, A0A0B8RWJ9; Additional IDs concatenated into MaxParsimony group: V8PAF7, A0A0F7Z536, J3S9D3, A0A1W7REA4, A0A2D4FLH0, T1E578, A0A…	0	4	5	0.00147988	0.1627	14.3608	0	2	3	0.000885665	0.1111	9.6508	0	4	8	0.00246871	0.1667	23.4524	0.00161142	0.167413	BJACESS14310_ras-related protein Ral-B|g.25581 ORF BJACESS14310|g.25581 BJACESS14310|m.25581 type:5prime_partial len:253 (-) BJACESS14310:2450003(-); Additional IDs concatenated into MaxParsimony group: J3S9D3, V8PAF7, A0A0F7Z536, A0A1W7REA4, T1E578, A0A2D4FLH0, V8NFQ3, A0A0B8RWJ9; Additional IDs concatenated into MaxParsimony group: V8PAF7, A0A0F7Z536, J3S9D3, A0A1W7REA4, A0A2D4FLH0, T1E578, A0A…
ProblematicID53925	BJACESS09822_immunoglobulin J chain|g.17824 ORF BJACESS09822|g.17824 BJACESS09822|m.17824 type:complete len:159 (-) BJACESS09822:5390015(-); Additional IDs concatenated into MaxParsimony group: ProblematicID26636, ProblematicID41827, ProblematicID54210, ProblematicID11445, ProblematicID53798, ProblematicID29502, ProblematicID14311, ProblematicID44693, ProblematicID60956	0	3	4	0.00188825	0.1772	10.5869	0	3	4	0.00188344	0.1772	10.4927	0	2	2	0.000984357	0.1519	4.9667	0.00158535	0.164705	BJACESS09822_immunoglobulin J chain|g.17824 ORF BJACESS09822|g.17824 BJACESS09822|m.17824 type:complete len:159 (-) BJACESS09822:5390015(-); Additional IDs concatenated into MaxParsimony group: ProblematicID26636, ProblematicID41827, ProblematicID54210, ProblematicID11445, ProblematicID53798, ProblematicID29502, ProblematicID14311, ProblematicID44693, ProblematicID60956
A0A182C5T8	5nucleotidase (Fragment) OS=Phalotris mertensi OX=1260334 PE=3 SV=1	0	9	10	0.0014234	0.1164	27.1261	2	12	13	0.0018457	0.1374	39.6577	1	9	10	0.00148405	0.1374	29.6865	0.00158438	0.164604	5nucleotidase (Fragment) OS=Phalotris mertensi OX=1260334 PE=3 SV=1
ProblematicID52358	BJACESS07898_Na(+)/H(+) exchange regulatory cofactor NHE-RF1|g.14037 ORF BJACESS07898|g.14037 BJACESS07898|m.14037 type:5prime_partial len:223 (-) BJACESS07898:11280796(-)	0	4	5	0.00167987	0.3739	19.5858	0	4	6	0.0020107	0.3559	19.7526	0	2	3	0.00105087	0.1802	11.7394	0.00158048	0.164199	BJACESS07898_Na(+)/H(+) exchange regulatory cofactor NHE-RF1|g.14037 ORF BJACESS07898|g.14037 BJACESS07898|m.14037 type:5prime_partial len:223 (-) BJACESS07898:11280796(-)
ProblematicID51822	BJACESS07246_protein S100-A11|g.12742 ORF BJACESS07246|g.12742 BJACESS07246|m.12742 type:5prime_partial len:130 (-) BJACESS07246:105-494(-); Additional IDs concatenated into MaxParsimony group: ProblematicID50993, ProblematicID7016, ProblematicID50604, ProblematicID22207, ProblematicID37398, ProblematicID51316, ProblematicID15168, ProblematicID30359, ProblematicID45550, A0A1W7RDP1, J3SF83, T1E4Z3…	0	3	3	0.00173456	0.2481	8.0738	0	2	2	0.00115342	0.2481	5.9399	0	3	3	0.00180847	0.2481	8.0546	0.00156548	0.162641	BJACESS07246_protein S100-A11|g.12742 ORF BJACESS07246|g.12742 BJACESS07246|m.12742 type:5prime_partial len:130 (-) BJACESS07246:105-494(-); Additional IDs concatenated into MaxParsimony group: ProblematicID50993, ProblematicID7016, ProblematicID50604, ProblematicID22207, ProblematicID37398, ProblematicID51316, ProblematicID15168, ProblematicID30359, ProblematicID45550, A0A1W7RDP1, J3SF83, T1E4Z3…
A0A0K8RU44	Moesin OS=Crotalus horridus OX=35024 PE=4 SV=1	0	11	12	0.00154316	0.2121	34.6395	0	10	13	0.00166749	0.2052	40.956	0	9	11	0.00147484	0.2052	32.7131	0.00156183	0.162261	Moesin OS=Crotalus horridus OX=35024 PE=4 SV=1
ProblematicID50677	BJACESS05859_SVSP|g.9948 ORF BJACESS05859_SVSP|g.9948 BJACESS05859_SVSP|m.9948 type:complete len:259 (-) BJACESS05859_SVSP:1277-2053(-); Additional IDs concatenated into MaxParsimony group: ProblematicID54380, A0A2I7YS26, ProblematicID10621, ProblematicID41003, Q5W959, ProblematicID25812, ProblematicID45645, A0A1W7RB69, ProblematicID53124, A0A2I7YSB2, A0A286S0E6, ProblematicID49913, A0A1L8D5V4, P…	0	4	5	0.00144547	0.1473	15.9386	0	5	6	0.00173014	0.1977	18.8983	0	4	5	0.00150706	0.1473	16.1201	0.00156089	0.162163	BJACESS05859_SVSP|g.9948 ORF BJACESS05859_SVSP|g.9948 BJACESS05859_SVSP|m.9948 type:complete len:259 (-) BJACESS05859_SVSP:1277-2053(-); Additional IDs concatenated into MaxParsimony group: ProblematicID54380, A0A2I7YS26, ProblematicID10621, ProblematicID41003, Q5W959, ProblematicID25812, ProblematicID45645, A0A1W7RB69, ProblematicID53124, A0A2I7YSB2, A0A286S0E6, ProblematicID49913, A0A1L8D5V4, P…
Q5W959	Snake venom serine protease HS114 OS=Bothrops jararaca OX=8724 PE=1 SV=1; Additional IDs concatenated into MaxParsimony group: ProblematicID50752, ProblematicID45645, ProblematicID53124, ProblematicID45066, ProblematicID52693, ProblematicID29875, ProblematicID45648, ProblematicID52700, ProblematicID14693, ProblematicID45075, ProblematicID29884, ProblematicID51512, ProblematicID29873, ProblematicI…	0	4	5	0.00144547	0.1473	16.368	0	5	6	0.00173014	0.1977	19.4564	0	4	5	0.00150706	0.1473	16.2887	0.00156089	0.162163	Snake venom serine protease HS114 OS=Bothrops jararaca OX=8724 PE=1 SV=1; Additional IDs concatenated into MaxParsimony group: ProblematicID50752, ProblematicID45645, ProblematicID53124, ProblematicID45066, ProblematicID52693, ProblematicID29875, ProblematicID45648, ProblematicID52700, ProblematicID14693, ProblematicID45075, ProblematicID29884, ProblematicID51512, ProblematicID29873, ProblematicI…
ProblematicID50535	BJACESS05693_RNA-binding protein 3|g.9606 ORF BJACESS05693|g.9606 BJACESS05693|m.9606 type:5prime_partial len:179 (-) BJACESS05693:375-911(-); Additional IDs concatenated into MaxParsimony group: ProblematicID24853, ProblematicID13902, ProblematicID9662, ProblematicID40044, ProblematicID29093, ProblematicID44284, ProblematicID50613; Additional IDs concatenated into MaxParsimony group: Problematic…	0	3	4	0.00167609	0.2865	12.8715	0	2	3	0.00125386	0.1685	8.8277	0	2	4	0.00174751	0.1685	11.2053	0.00155915	0.161983	BJACESS05693_RNA-binding protein 3|g.9606 ORF BJACESS05693|g.9606 BJACESS05693|m.9606 type:5prime_partial len:179 (-) BJACESS05693:375-911(-); Additional IDs concatenated into MaxParsimony group: ProblematicID24853, ProblematicID13902, ProblematicID9662, ProblematicID40044, ProblematicID29093, ProblematicID44284, ProblematicID50613; Additional IDs concatenated into MaxParsimony group: Problematic…
T1DH21	Ectonucleotide pyrophosphatase/phosphodiesterase family member 6-like protein OS=Crotalus horridus OX=35024 PE=2 SV=1; Additional IDs concatenated into MaxParsimony group: A0A1W7RJX6, A0A194ATT6, A0A194ARU1, A0A194AQM0, ProblematicID67513, A0A2D4N7T8, J3RY60, A0A2D4IDV3, A0A2D4IDU8, V8PBN7; Additional IDs concatenated into MaxParsimony group: A0A194ATT6, A0A194ARU1, ProblematicID67513, A0A194AQM0…	0	8	9	0.00153259	0.1553	21.2231	0	8	9	0.00152868	0.121	20.2556	0	7	9	0.0015979	0.1461	19.6687	0.00155306	0.16135	Ectonucleotide pyrophosphatase/phosphodiesterase family member 6-like protein OS=Crotalus horridus OX=35024 PE=2 SV=1; Additional IDs concatenated into MaxParsimony group: A0A1W7RJX6, A0A194ATT6, A0A194ARU1, A0A194AQM0, ProblematicID67513, A0A2D4N7T8, J3RY60, A0A2D4IDV3, A0A2D4IDU8, V8PBN7; Additional IDs concatenated into MaxParsimony group: A0A194ATT6, A0A194ARU1, ProblematicID67513, A0A194AQM0…
ProblematicID47105	BJACESS01669_SVMP|g.2561 ORF BJACESS01669_SVMP|g.2561 BJACESS01669_SVMP|m.2561 type:internal len:409 (-) BJACESS01669_SVMP:20225(-)	0	7	10	0.00182809	0.2181	27.246	0	4	7	0.0012764	0.1348	20.6015	0	6	8	0.00152479	0.152	18.9571	0.00154309	0.160315	BJACESS01669_SVMP|g.2561 ORF BJACESS01669_SVMP|g.2561 BJACESS01669_SVMP|m.2561 type:internal len:409 (-) BJACESS01669_SVMP:20225(-)
ProblematicID41918	BJARALL28119_nucleoside diphosphate kinase a|g.17674 ORF BJARALL28119|g.17674 BJARALL28119|m.17674 type:complete len:154 (-) BJARALL28119:126-587(-); Additional IDs concatenated into MaxParsimony group: A0A1W7RFE6, ProblematicID26727, ProblematicID47782, ProblematicID11536, ProblematicID48299, ProblematicID47839, V8NNE3, U3TBX5, U3ES40, J3SCS2, A0A0B8RU86, T1DM92, ProblematicID48098, ProblematicI…	0	2	3	0.00146247	0.2353	8.9258	0	1	2	0.000972494	0.1111	6.8022	0	3	4	0.00203305	0.3203	11.1145	0.00148934	0.15473	BJARALL28119_nucleoside diphosphate kinase a|g.17674 ORF BJARALL28119|g.17674 BJARALL28119|m.17674 type:complete len:154 (-) BJARALL28119:126-587(-); Additional IDs concatenated into MaxParsimony group: A0A1W7RFE6, ProblematicID26727, ProblematicID47782, ProblematicID11536, ProblematicID48299, ProblematicID47839, V8NNE3, U3TBX5, U3ES40, J3SCS2, A0A0B8RU86, T1DM92, ProblematicID48098, ProblematicI…
A0A2D4PPR7	Na(+)/H(+) exchange regulatory cofactor NHE-RF OS=Micrurus surinamensis OX=129470 PE=4 SV=1	0	5	6	0.00125355	0.1457	27.3169	0	5	6	0.00125035	0.1653	26.444	0	5	9	0.00196044	0.1457	37.1901	0.00148811	0.154603	Na(+)/H(+) exchange regulatory cofactor NHE-RF OS=Micrurus surinamensis OX=129470 PE=4 SV=1
R4HF60	Eukaryotic translation elongation factor 1 alpha 1 (Fragment) OS=Nerodia fasciata OX=34998 PE=2 SV=1	0	4	6	0.00165747	0.1741	19.4817	0	4	7	0.00192878	0.1741	21.8818	0	2	3	0.000864047	0.1296	8.6604	0.00148343	0.154116	Eukaryotic translation elongation factor 1 alpha 1 (Fragment) OS=Nerodia fasciata OX=34998 PE=2 SV=1
ProblematicID45624	SVMP (PII)	0	8	11	0.00169865	0.1884	29.356	0	6	8	0.00123223	0.1408	21.3052	0	8	9	0.00144902	0.1656	21.8481	0.00145997	0.151678	SVMP (PII)
A0A1W7RJ54	ATPase, H+ transporting, lysosomal 70kDa, V1 subunit A OS=Agkistrodon contortrix contortrix OX=8713 PE=3 SV=1; Additional IDs concatenated into MaxParsimony group: J3S1P1, A0A0F7ZAP2, T1DMC0, A0A0B8RZM9, A0A2D4GE42, U3F5J5, V8P3Y7, A0A098M1N2, A0A0F7Z856, ProblematicID25100, ProblematicID9909, ProblematicID40291, ProblematicID77687, ProblematicID72075, ProblematicID42777, ProblematicID27586, Prob…	0	9	12	0.00145062	0.1718	37.035	0	7	10	0.00120577	0.128	28.8977	0	9	13	0.00163847	0.1848	35.8467	0.00143162	0.148733	ATPase, H+ transporting, lysosomal 70kDa, V1 subunit A OS=Agkistrodon contortrix contortrix OX=8713 PE=3 SV=1; Additional IDs concatenated into MaxParsimony group: J3S1P1, A0A0F7ZAP2, T1DMC0, A0A0B8RZM9, A0A2D4GE42, U3F5J5, V8P3Y7, A0A098M1N2, A0A0F7Z856, ProblematicID25100, ProblematicID9909, ProblematicID40291, ProblematicID77687, ProblematicID72075, ProblematicID42777, ProblematicID27586, Prob…
A0A1W7REB0	Radixin OS=Agkistrodon contortrix contortrix OX=8713 PE=4 SV=1	0	10	11	0.00140728	0.1475	28.5599	0	9	11	0.00140369	0.1475	31.9264	0	9	11	0.00146725	0.1681	30.1191	0.00142608	0.148158	Radixin OS=Agkistrodon contortrix contortrix OX=8713 PE=4 SV=1
J3SEZ3	Venom phosphodiesterase 1 OS=Crotalus adamanteus OX=8729 PE=1 SV=2	0	9	12	0.00105174	0.1434	39.4848	0	12	17	0.00148617	0.1622	53.7665	1	13	19	0.00173622	0.1645	56.2472	0.00142471	0.148015	Venom phosphodiesterase 1 OS=Crotalus adamanteus OX=8729 PE=1 SV=2
Q9W6M5	Zinc metalloproteinase-disintegrin-like acurhagin OS=Deinagkistrodon acutus OX=36307 PE=1 SV=2	1	9	10	0.00122272	0.1279	27.3138	2	10	15	0.00182941	0.1492	37.2538	2	7	9	0.00114734	0.1279	24.9895	0.00139982	0.14543	Zinc metalloproteinase-disintegrin-like acurhagin OS=Deinagkistrodon acutus OX=36307 PE=1 SV=2
ProblematicID40530	BJARALL26126_glyceraldehyde-3-phosphate dehydrogenase|g.15140 ORF BJARALL26126|g.15140 BJARALL26126|m.15140 type:complete len:363 (-) BJARALL26126:1550243(-); Additional IDs concatenated into MaxParsimony group: ProblematicID25339, ProblematicID10148, ProblematicID45302, ProblematicID14920, ProblematicID50576, ProblematicID30111, ProblematicID44290, ProblematicID29099, ProblematicID13908, A0A286S…	0	3	5	0.00103019	0.1823	20.2927	0	4	6	0.00123308	0.1823	21.5961	0	6	9	0.00193336	0.268	30.9726	0.00139888	0.145332	BJARALL26126_glyceraldehyde-3-phosphate dehydrogenase|g.15140 ORF BJARALL26126|g.15140 BJARALL26126|m.15140 type:complete len:363 (-) BJARALL26126:1550243(-); Additional IDs concatenated into MaxParsimony group: ProblematicID25339, ProblematicID10148, ProblematicID45302, ProblematicID14920, ProblematicID50576, ProblematicID30111, ProblematicID44290, ProblematicID29099, ProblematicID13908, A0A286S…
ProblematicID47026	BJACESS01574_calreticulin|g.2421 ORF BJACESS01574|g.2421 BJACESS01574|m.2421 type:5prime_partial len:443 (-) BJACESS01574:704-2032(-); Additional IDs concatenated into MaxParsimony group: ProblematicID1530, ProblematicID16721, ProblematicID31912, A0A098M1E5, U3FZP8, T1DD61, J3S432, A0A0F7ZCK0, V8PGR3, A0A1W7RIQ5, A0A0B8RUY3, ProblematicID50615, ProblematicID51093; Additional IDs concatenated into…	0	7	9	0.00151872	0.1538	23.6968	0	7	8	0.00134653	0.1176	19.7749	0	5	7	0.00123156	0.086	16.2093	0.0013656	0.141875	BJACESS01574_calreticulin|g.2421 ORF BJACESS01574|g.2421 BJACESS01574|m.2421 type:5prime_partial len:443 (-) BJACESS01574:704-2032(-); Additional IDs concatenated into MaxParsimony group: ProblematicID1530, ProblematicID16721, ProblematicID31912, A0A098M1E5, U3FZP8, T1DD61, J3S432, A0A0F7ZCK0, V8PGR3, A0A1W7RIQ5, A0A0B8RUY3, ProblematicID50615, ProblematicID51093; Additional IDs concatenated into…
ProblematicID59353	BJACESS17019_EF-hand calcium-binding domain-containing protein 4B|g.29997 ORF BJACESS17019|g.29997 BJACESS17019|m.29997 type:internal len:464 (-) BJACESS17019:10389(-)	0	6	11	0.00177202	0.2225	33.9968	0	4	6	0.000964093	0.1382	19.4161	0	6	8	0.00134366	0.1901	23.3779	0.00135992	0.141285	BJACESS17019_EF-hand calcium-binding domain-containing protein 4B|g.29997 ORF BJACESS17019|g.29997 BJACESS17019|m.29997 type:internal len:464 (-) BJACESS17019:10389(-)
ProblematicID53528	BJACESS09313_brain-specific angiogenesis inhibitor 1-associated protein 2-like protein 1|g.16863 ORF BJACESS09313|g.16863 BJACESS09313|m.16863 type:complete len:391 (-) BJACESS09313:810253(-)	0	5	7	0.00133872	0.1923	19.7857	0	5	7	0.00133531	0.1923	20.0324	0	5	7	0.00139577	0.1974	19.7796	0.0013566	0.14094	BJACESS09313_brain-specific angiogenesis inhibitor 1-associated protein 2-like protein 1|g.16863 ORF BJACESS09313|g.16863 BJACESS09313|m.16863 type:complete len:391 (-) BJACESS09313:810253(-)
A0A0F7ZAK4	Selenium binding protein 1 OS=Crotalus adamanteus OX=8729 PE=2 SV=1; Additional IDs concatenated into MaxParsimony group: A0A1W7RDK3, A0A2D4M6S7, T1DIV0, J3S540, A0A2D4GUS2, A0A0B8RQ82, ProblematicID54793, ProblematicID53347, ProblematicID55476, A0A2D4GUS6, A0A2D4M6N4, ProblematicID11400, ProblematicID26591, ProblematicID41782, A0A2D4K2J6, A0A2D4PSD4, A0A2D4K2G5	0	6	9	0.00142521	0.1444	24.1548	0	5	8	0.00126362	0.1168	22.3675	0	6	8	0.00132084	0.1444	23.7337	0.00133656	0.138857	Selenium binding protein 1 OS=Crotalus adamanteus OX=8729 PE=2 SV=1; Additional IDs concatenated into MaxParsimony group: A0A1W7RDK3, A0A2D4M6S7, T1DIV0, J3S540, A0A2D4GUS2, A0A0B8RQ82, ProblematicID54793, ProblematicID53347, ProblematicID55476, A0A2D4GUS6, A0A2D4M6N4, ProblematicID11400, ProblematicID26591, ProblematicID41782, A0A2D4K2J6, A0A2D4PSD4, A0A2D4K2G5
ProblematicID10052	BJARALL26005_lactate dehydrogenase b|g.14956 ORF BJARALL26005|g.14956 BJARALL26005|m.14956 type:5prime_partial len:378 (-) BJARALL26005:2010334(-); Additional IDs concatenated into MaxParsimony group: ProblematicID40434, ProblematicID51793, ProblematicID25243, ProblematicID50496, ProblematicID50616, A0A1W7RGA0, A0A098LZ57, T1DB11, A0A0B8RRA6, J3SEL5, ProblematicID42397, ProblematicID27206, Proble…	0	5	7	0.00138489	0.13	24.5246	0	5	7	0.00138135	0.1406	24.2728	0	4	6	0.00123763	0.1061	23.6847	0.00133462	0.138656	BJARALL26005_lactate dehydrogenase b|g.14956 ORF BJARALL26005|g.14956 BJARALL26005|m.14956 type:5prime_partial len:378 (-) BJARALL26005:2010334(-); Additional IDs concatenated into MaxParsimony group: ProblematicID40434, ProblematicID51793, ProblematicID25243, ProblematicID50496, ProblematicID50616, A0A1W7RGA0, A0A098LZ57, T1DB11, A0A0B8RRA6, J3SEL5, ProblematicID42397, ProblematicID27206, Proble…
ProblematicID40372	BJARALL25925_immunoglobulin lambda light chain vlj region|g.14809 ORF BJARALL25925|g.14809 BJARALL25925|m.14809 type:5prime_partial len:211 (-) BJARALL25925:218-850(-)	0	3	3	0.00106551	0.1048	7.5445	0	3	4	0.00141706	0.1048	9.7799	0	4	4	0.00148122	0.2095	9.6541	0.00132127	0.137269	BJARALL25925_immunoglobulin lambda light chain vlj region|g.14809 ORF BJARALL25925|g.14809 BJARALL25925|m.14809 type:5prime_partial len:211 (-) BJARALL25925:218-850(-)
ProblematicID50613	BJACESS05786_RNA-binding protein 3 |g.9791 ORF BJACESS05786|g.9791 BJACESS05786|m.9791 type:5prime_partial len:173 (-) BJACESS05786:213-731(-)	0	2	3	0.00130092	0.2267	10.344	1	2	3	0.0012976	0.2907	10.7209	1	2	3	0.00135635	0.1047	10.2532	0.00131829	0.13696	BJACESS05786_RNA-binding protein 3 |g.9791 ORF BJACESS05786|g.9791 BJACESS05786|m.9791 type:5prime_partial len:173 (-) BJACESS05786:213-731(-)
A0A1L8D630	BATXCTL42 OS=Bothrops atrox OX=8725 PE=2 SV=1	0	2	3	0.0014436	0.0903	8.8349	0	2	3	0.00143992	0.0903	9.5357	0	2	2	0.00100341	0.0903	6.1194	0.00129564	0.134607	BATXCTL42 OS=Bothrops atrox OX=8725 PE=2 SV=1
ProblematicID58380	BJACESS15717_synaptosomal-associated protein 23|g.27830 ORF BJACESS15717|g.27830 BJACESS15717|m.27830 type:5prime_partial len:216 (-) BJACESS15717:5620209(-); Additional IDs concatenated into MaxParsimony group: J3S9H8, A0A1W7RCX1, U3EQL9, V8NY64; Additional IDs concatenated into MaxParsimony group: J3S9H8, A0A1W7RCX1, U3EQL9, V8NY64, A0A0B8RP27	0	3	3	0.00104074	0.1581	10.6139	0	4	4	0.00138411	0.2419	14.3055	0	4	4	0.00144678	0.2419	12.8393	0.00129054	0.134076	BJACESS15717_synaptosomal-associated protein 23|g.27830 ORF BJACESS15717|g.27830 BJACESS15717|m.27830 type:5prime_partial len:216 (-) BJACESS15717:5620209(-); Additional IDs concatenated into MaxParsimony group: J3S9H8, A0A1W7RCX1, U3EQL9, V8NY64; Additional IDs concatenated into MaxParsimony group: J3S9H8, A0A1W7RCX1, U3EQL9, V8NY64, A0A0B8RP27
ProblematicID13873	BJARGLA00961_profilin 2|g.21305 ORF BJARGLA00961|g.21305 BJARGLA00961|m.21305 type:5prime_partial len:178 (-) BJARGLA00961:11140647(-); Additional IDs concatenated into MaxParsimony group: ProblematicID29064, ProblematicID44255, A0A0B8RXQ0, T1E4N7, A0A2H6NGN1, U3F716, J3SCX7, A0A1W7REJ3, A0A2H6NGP8; Additional IDs concatenated into MaxParsimony group: ProblematicID29064, ProblematicID44255, T1E4N…	0	2	3	0.00126417	0.0904	10.579	0	2	3	0.00126095	0.0904	10.242	0	2	3	0.00131804	0.0904	10.2071	0.00128105	0.133091	BJARGLA00961_profilin 2|g.21305 ORF BJARGLA00961|g.21305 BJARGLA00961|m.21305 type:5prime_partial len:178 (-) BJARGLA00961:11140647(-); Additional IDs concatenated into MaxParsimony group: ProblematicID29064, ProblematicID44255, A0A0B8RXQ0, T1E4N7, A0A2H6NGN1, U3F716, J3SCX7, A0A1W7REJ3, A0A2H6NGP8; Additional IDs concatenated into MaxParsimony group: ProblematicID29064, ProblematicID44255, T1E4N…
A0A0F7Z9X4	Isocitrate dehydrogenase [NADP] OS=Crotalus adamanteus OX=8729 PE=2 SV=1; Additional IDs concatenated into MaxParsimony group: J3S4J3, A0A098LZB9, T1E5E6, V8NM39, A0A1W7RGH1, U3FWT3, A0A0B8RXE5, ProblematicID24710, ProblematicID9519, ProblematicID39901, ProblematicID62073, ProblematicID35241, ProblematicID4859, ProblematicID20050, ProblematicID59059, ProblematicID25323, ProblematicID10132, Proble…	0	5	7	0.00125808	0.1639	24.5533	0	5	5	0.000896335	0.1446	16.8766	0	7	9	0.00168645	0.2193	28.2251	0.00128029	0.133011	Isocitrate dehydrogenase [NADP] OS=Crotalus adamanteus OX=8729 PE=2 SV=1; Additional IDs concatenated into MaxParsimony group: J3S4J3, A0A098LZB9, T1E5E6, V8NM39, A0A1W7RGH1, U3FWT3, A0A0B8RXE5, ProblematicID24710, ProblematicID9519, ProblematicID39901, ProblematicID62073, ProblematicID35241, ProblematicID4859, ProblematicID20050, ProblematicID59059, ProblematicID25323, ProblematicID10132, Proble…
ProblematicID60636	BJACESS18752_V-type proton ATPase subunit B, brain isoform|g.32802 ORF BJACESS18752|g.32802 BJACESS18752|m.32802 type:5prime_partial len:475 (-) BJACESS18752:1810605(-); Additional IDs concatenated into MaxParsimony group: T1E3I4, ProblematicID39870, ProblematicID9488, ProblematicID24679, A0A2D4MYS6, U3FAJ3, A0A0B8RWD1, V8NDL7, A0A2D4F538, ProblematicID60130, A0A0F7Z338, F2X4U1, ProblematicID1866…	0	7	10	0.00157355	0.2384	28.4877	0	4	5	0.000784766	0.135	16.2849	0	5	9	0.00147654	0.1688	27.1183	0.00127828	0.132803	BJACESS18752_V-type proton ATPase subunit B, brain isoform|g.32802 ORF BJACESS18752|g.32802 BJACESS18752|m.32802 type:5prime_partial len:475 (-) BJACESS18752:1810605(-); Additional IDs concatenated into MaxParsimony group: T1E3I4, ProblematicID39870, ProblematicID9488, ProblematicID24679, A0A2D4MYS6, U3FAJ3, A0A0B8RWD1, V8NDL7, A0A2D4F538, ProblematicID60130, A0A0F7Z338, F2X4U1, ProblematicID1866…
V8P3W5	Transcriptional activator protein Pur-alpha (Fragment) OS=Ophiophagus hannah OX=8665 GN=PURA PE=4 SV=1; Additional IDs concatenated into MaxParsimony group: A0A2D4G6I3, A0A2D4M6P4; Additional IDs concatenated into MaxParsimony group: A0A2D4G6I3, A0A2D4M6P4	0	1	3	0.000944127	0.0506	6.762	0	3	5	0.00156953	0.1519	11.1539	0	2	4	0.00131248	0.0886	8.8814	0.00127538	0.132501	Transcriptional activator protein Pur-alpha (Fragment) OS=Ophiophagus hannah OX=8665 GN=PURA PE=4 SV=1; Additional IDs concatenated into MaxParsimony group: A0A2D4G6I3, A0A2D4M6P4; Additional IDs concatenated into MaxParsimony group: A0A2D4G6I3, A0A2D4M6P4
ProblematicID10691	BJARALL26960_CRISP_crvp_agkpi ame: full=piscivorin flags: precursor|g.16066 ORF BJARALL26960|g.16066 BJARALL26960|m.16066 type:complete len:241 (+) BJARALL26960:258-980(+); Additional IDs concatenated into MaxParsimony group: ProblematicID25882, ProblematicID45579, ProblematicID41073, ProblematicID50419, ProblematicID51078, A0A1L8D673, A0A2H4N3D5, A0A0K8S072, F2Q6E6, F2Q6E8, F2Q6E9, F2Q6E5, F2Q6E…	0	3	4	0.0012431	0.1042	11.659	0	3	4	0.00123993	0.1042	10.8261	0	3	4	0.00129607	0.1042	11.5487	0.0012597	0.130872	BJARALL26960_CRISP_crvp_agkpi ame: full=piscivorin flags: precursor|g.16066 ORF BJARALL26960|g.16066 BJARALL26960|m.16066 type:complete len:241 (+) BJARALL26960:258-980(+); Additional IDs concatenated into MaxParsimony group: ProblematicID25882, ProblematicID45579, ProblematicID41073, ProblematicID50419, ProblematicID51078, A0A1L8D673, A0A2H4N3D5, A0A0K8S072, F2Q6E6, F2Q6E8, F2Q6E9, F2Q6E5, F2Q6E…
ProblematicID45641	SVMP	0	7	12	0.00146247	0.1176	33.6904	0	8	12	0.00145874	0.116	34.2158	0	6	6	0.000762394	0.1095	17.7575	0.00122787	0.127565	SVMP
ProblematicID11584	BJARALL28192_calmodulin|g.17753 ORF BJARALL28192|g.17753 BJARALL28192|m.17753 type:5prime_partial len:186 (+) BJARALL28192:3-560(+); Additional IDs concatenated into MaxParsimony group: ProblematicID26775, ProblematicID41966, ProblematicID65494, V8NW64, V8P961, ProblematicID53055, A0A2D4ICV0, A0A2D4ICZ1, A0A2D4ICU6, A0A0B8RUY5, ProblematicID52940, ProblematicID21600, A0A098M1E8, ProblematicID4243…	0	2	3	0.0012095	0.173	9.9838	0	2	3	0.00120642	0.173	10.4757	0	2	3	0.00126104	0.173	10.05	0.00122565	0.127335	BJARALL28192_calmodulin|g.17753 ORF BJARALL28192|g.17753 BJARALL28192|m.17753 type:5prime_partial len:186 (+) BJARALL28192:3-560(+); Additional IDs concatenated into MaxParsimony group: ProblematicID26775, ProblematicID41966, ProblematicID65494, V8NW64, V8P961, ProblematicID53055, A0A2D4ICV0, A0A2D4ICZ1, A0A2D4ICU6, A0A0B8RUY5, ProblematicID52940, ProblematicID21600, A0A098M1E8, ProblematicID4243…
ProblematicID52558	BJACESS08140_F-actin-capping protein subunit beta|g.14512 ORF BJACESS08140|g.14512 BJACESS08140|m.14512 type:5prime_partial len:311 (-) BJACESS08140:42-974(-); Additional IDs concatenated into MaxParsimony group: U3FDJ8, A0A1W7RIP2, J3S844, A0A0B8RZE9, T1E714, ProblematicID10205, ProblematicID25396, ProblematicID40587, A0A098M001, ProblematicID41256, ProblematicID10874, ProblematicID26065, Proble…	0	4	4	0.000962401	0.1581	9.8699	0	4	5	0.00119993	0.1742	14.7093	0	5	6	0.00150511	0.2065	16.0475	0.00122248	0.127006	BJACESS08140_F-actin-capping protein subunit beta|g.14512 ORF BJACESS08140|g.14512 BJACESS08140|m.14512 type:5prime_partial len:311 (-) BJACESS08140:42-974(-); Additional IDs concatenated into MaxParsimony group: U3FDJ8, A0A1W7RIP2, J3S844, A0A0B8RZE9, T1E714, ProblematicID10205, ProblematicID25396, ProblematicID40587, A0A098M001, ProblematicID41256, ProblematicID10874, ProblematicID26065, Proble…
ProblematicID9458	BJARALL25001_14-3-3 protein gamma|g.13958 ORF BJARALL25001|g.13958 BJARALL25001|m.13958 type:complete len:248 (-) BJARALL25001:2738-3481(-)	0	4	5	0.00150984	0.166	13.6303	0	4	4	0.00120479	0.1781	11.2586	0	3	3	0.000944505	0.1781	10.548	0.00121971	0.126718	BJARALL25001_14-3-3 protein gamma|g.13958 ORF BJARALL25001|g.13958 BJARALL25001|m.13958 type:complete len:248 (-) BJARALL25001:2738-3481(-)
ProblematicID55152	BJACESS11390_SVSP|g.20617 ORF BJACESS11390_SVSP|g.20617 BJACESS11390_SVSP|m.20617 type:3prime_partial len:187 (-) BJACESS11390_SVSP:3-560(-)	0	3	3	0.001203	0.0806	9.2886	0	4	4	0.00159991	0.1505	12.3905	0	2	2	0.000836174	0.0806	6.6848	0.00121303	0.126024	BJACESS11390_SVSP|g.20617 ORF BJACESS11390_SVSP|g.20617 BJACESS11390_SVSP|m.20617 type:3prime_partial len:187 (-) BJACESS11390_SVSP:3-560(-)
ProblematicID47446	BJACESS02075_CTL|g.3245 ORF BJACESS02075_CTL|g.3245 BJACESS02075_CTL|m.3245 type:5prime_partial len:168 (-) BJACESS02075_CTL:172-675(-)	0	2	2	0.000893246	0.0898	7.1889	0	2	3	0.00133645	0.0898	10.0167	0	2	3	0.00139696	0.0898	9.4826	0.00120889	0.125593	BJACESS02075_CTL|g.3245 ORF BJACESS02075_CTL|g.3245 BJACESS02075_CTL|m.3245 type:5prime_partial len:168 (-) BJACESS02075_CTL:172-675(-)
ProblematicID10763	BJARALL27059_CTL|g.16205 ORF BJARALL27059|g.16205 BJARALL27059|m.16205 type:complete len:147 (+) BJARALL27059:105-545(+)	0	2	3	0.00153259	0.1027	8.733	0	1	2	0.00101912	0.1027	6.3359	0	1	2	0.00106526	0.1027	6.3006	0.00120566	0.125258	BJARALL27059_CTL|g.16205 ORF BJARALL27059|g.16205 BJARALL27059|m.16205 type:complete len:147 (+) BJARALL27059:105-545(+)
A0A194AME3	Metalloproteinase type II 2 OS=Agkistrodon piscivorus OX=8715 PE=3 SV=1	0	4	5	0.000770517	0.0826	15.5013	0	7	10	0.0015371	0.1302	30.5571	1	7	8	0.00128536	0.1157	25.5041	0.00119766	0.124427	Metalloproteinase type II 2 OS=Agkistrodon piscivorus OX=8715 PE=3 SV=1
ProblematicID56974	BJACESS13827_syntenin0|g.24730 ORF BJACESS13827|g.24730 BJACESS13827|m.24730 type:5prime_partial len:339 (-) BJACESS13827:5610577(-); Additional IDs concatenated into MaxParsimony group: ProblematicID63095, ProblematicID30807, ProblematicID425, ProblematicID15616, A0A1W7RCV8, A0A2D4PIL8, T1E4M0, J3SFD5, U3EQM7, V8NZF0, A0A0B8RTI2; Additional IDs concatenated into MaxParsimony group: ProblematicID…	0	6	7	0.00154468	0.2544	19.3449	0	4	4	0.000880424	0.1509	10.5219	0	4	5	0.00115036	0.1893	15.5713	0.00119182	0.12382	BJACESS13827_syntenin0|g.24730 ORF BJACESS13827|g.24730 BJACESS13827|m.24730 type:5prime_partial len:339 (-) BJACESS13827:5610577(-); Additional IDs concatenated into MaxParsimony group: ProblematicID63095, ProblematicID30807, ProblematicID425, ProblematicID15616, A0A1W7RCV8, A0A2D4PIL8, T1E4M0, J3SFD5, U3EQM7, V8NZF0, A0A0B8RTI2; Additional IDs concatenated into MaxParsimony group: ProblematicID…
ProblematicID24583	BJARALL24905_cold inducible rna binding protein variant 1|g.13844 ORF BJARALL24905|g.13844 BJARALL24905|m.13844 type:complete len:149 (-) BJARALL24905:10340480(-); Additional IDs concatenated into MaxParsimony group: ProblematicID43447, ProblematicID13065, ProblematicID39774, ProblematicID13907, ProblematicID28256, ProblematicID44289, ProblematicID29098, ProblematicID9392, ProblematicID27044, Pro…	0	2	3	0.00151188	0.1622	7.3149	0	1	2	0.00100535	0.0946	5.8183	0	1	2	0.00105087	0.0946	5.3091	0.00118937	0.123565	BJARALL24905_cold inducible rna binding protein variant 1|g.13844 ORF BJARALL24905|g.13844 BJARALL24905|m.13844 type:complete len:149 (-) BJARALL24905:10340480(-); Additional IDs concatenated into MaxParsimony group: ProblematicID43447, ProblematicID13065, ProblematicID39774, ProblematicID13907, ProblematicID28256, ProblematicID44289, ProblematicID29098, ProblematicID9392, ProblematicID27044, Pro…
C9E1S0	Zinc metalloproteinase-disintegrin-like VMP-III OS=Agkistrodon piscivorus leucostoma OX=459671 PE=2 SV=1	0	7	12	0.00146009	0.0881	30.9787	0	6	11	0.001335	0.0881	31.0577	1	6	6	0.000761151	0.0555	15.1758	0.00118541	0.123154	Zinc metalloproteinase-disintegrin-like VMP-III OS=Agkistrodon piscivorus leucostoma OX=459671 PE=2 SV=1
[truncated: 212 more rows]

## Sheet: Crude Venom (CV)
		CVa						CVb						NSAF Average	Relative abundance %	Description
[truncated: 282 more rows]

## Sheet: CV depleted of vesicles -SP100K
		SP100Ka						SP100Kb						SP100Kc						NSAF Average	Relative abundance %	Description
[truncated: 279 more rows]
