# Supplementary material for: Extracellular Vesicles from Bothrops jararaca Venom Are Diverse in Structure and Protein Composition and Interact with Mammalian Cells
Source: Toxins (Basel). 2022 Nov 19;14(11):806. doi: 10.3390/toxins14110806 (PMC9698812; doi:10.3390/toxins14110806)
Supplement: Supplementary file 1 [file toxins-14-00806-s001.zip › Supplementary Data S2_Qualitative and ranking comparisons.xlsx]

## Sheet: Family clusters ranking
	P20K protein family	relative %		P100K protein family	relative %		CV protein family	relative %		SP100K protein family	relative %
Exclusive	5NTD	19.0864		SVMP	21.4831		SVMP	41.5059		SVMP	45.6238
protein families	SVMP	10.4663		5NTD	13.0246		CTL	31.4972		CTL	29.5631
	CTL	6.56073		LAO	7.62644		SVSP	12.7091		SVSP	12.0697
	Actin	5.47006		CTL	6.74003		PLA2	5.35459		PLA2	4.21051
	LAO	3.96246		Actin	4.6511		LAO	3.92305		LAO	3.47676
	NO HIT	3.93437		NO HIT	3.76207		svVEGF	1.5021		svVEGF	1.54549
	SVSP	2.98277		Aminopeptidase A	2.62321		5NTD	1.36965		5NTD	1.1813
	Aminopeptidase A	2.60727		Villin-like	1.93542		CRISP	0.451898		PDE	0.491851
	Histones	2.47409		Ezrin	1.44421		PDE	0.441334		CRISP	0.412667
	Villin-like	2.3958		SVSP	1.41487		PLB	0.410156		PLB	0.367476
	V-type proton ATPase	1.65441		V-type proton ATPase	1.40767		Dipeptidase-2	0.248696		BPP-CNP	0.284119
	Annexins	1.6544		PDE	1.39314		Aminopeptidase P	0.173397		Dipeptidase-2	0.234701
	Ezrin	1.65364		14-3-3 family	1.27805		glutaminyl-peptide cyclotransferase	0.14374		Aminopeptidase P	0.211225
	PDE	1.65345		Peptidylprolyl isomerase	1.11543		BPP-CNP	0.140112		glutaminyl-peptide cyclotransferase	0.190425
	14-3-3 family	1.06875		Glutathione S-transferase	0.941989		svNGF	0.0904462		svNGF	0.0915664
	chloride intracellular channel protein 1	0.963441		Ras-related/Rab	0.921043		hyaluronidase	0.0182857		hyaluronidase	0.0242949
	Epidermal growth factor receptor kinase substrate 8-like protein 2-like protein	0.953554		Annexins	0.86775		IgG M heavy chain Fc	0.0105375		pantetheinase	0.0210364
	Heat shock proteins	0.868368		IgG M heavy chain Fc	0.800504		pantetheinase	0.0097671
	EH domain-containing protein (EHD)	0.855824		y box binding protein 1	0.750041
	Ras-related/Rab	0.79523		dnaJ homolog subfamily C	0.741207
	Na(+)/H(+) exchange regulatory cofactor NHE-RF	0.768704		EH domain-containing protein (EHD)	0.738022
	gamma PLA2	0.764824		chloride intracellular channel protein 1	0.717012
	Peptidylprolyl isomerase	0.73027		Pol-like	0.705132
	Tropomyosin	0.62663		Heat shock proteins	0.596958
	Tubulin	0.603473		Aminopeptidase P	0.588802
	disulfide-isomerase	0.585661		gamma PLA2	0.563247
	Glutathione S-transferase	0.580315		EF-hand calcium-binding domain-containing protein 4B	0.541531
	Keratin	0.564918		Na(+)/H(+) exchange regulatory cofactor NHE-RF	0.524593
	retinoic acid-induced protein 3	0.55886		polyadenylate-binding protein type-1	0.51678
	CEA/ CEACAM	0.540526		BPP-CNP	0.500296
	Aminopeptidase P	0.530929		Epidermal growth factor receptor kinase substrate 8-like protein 2-like protein	0.475768
	Hemoglobin	0.518212		phosphohistidine phosphatase	0.44941
	PLA2 inhibitor	0.449034		h+ lysosomal v1	0.448477
	BPP-CNP	0.448378		retinoic acid-induced protein 3	0.444116
	IgG M heavy chain Fc	0.44282		isg15 ubiquitin-like protein	0.437734
	protein dopey-2	0.413031		Tropomyosin	0.417636
	Non-histone chromosomal protein HMG	0.382255		Nucleobindin	0.412518
	Dipeptidase-2	0.371315		Macrophage migration inhibitory factor	0.408731
	EF-hand calcium-binding domain-containing protein 4B	0.365798		CEA/ CEACAM	0.402875
	Glycerol-3PDH	0.364129		aldolase	0.401958
	rho gdp dissociation inhibitor	0.35918		Dipeptidase-2	0.369855
	y box binding protein 1	0.358378		rab gdp dissociation inhibitor	0.362237
	zinc transporter zip4-like	0.357409		Regulator of nonsense transcripts 1-like protein	0.358458
	Cell division control protein 42	0.353717		Profilin	0.348237
	angiogenesis inhibitor 1-associated protein 2	0.33826		Elongation factor 1-alpha	0.329166
	h+ lysosomal v1	0.337114		transcriptional activator protein pur	0.324968
	aldolase	0.336926		Stomatin	0.314929
	Isocitrate dehydrogenase	0.328533		Cofilin	0.299643
	Vimentin	0.307382		RNA-binding protein 3	0.298943
	DPP-IV	0.300921		DPP-IV	0.293858
	SNAP23 - synaptosomal-associated protein 23	0.299743		Proteasome	0.288156
	Myosin	0.299505		Transgelin-2	0.285789
	Pol-like	0.28451		protein dopey-2	0.267363
	Macrophage migration inhibitory factor	0.279519		Cysteine-rich and transmembrane domain-containing protein 1- CYSTM1	0.264463
	Moesin	0.278002		Glyceraldehyde-3PDH	0.263916
	rab gdp dissociation inhibitor	0.277521		Tubulin	0.254376
	Profilin	0.277058		Enolase	0.25357
	Stomatin	0.268135		HINT	0.243769
	Proteasome	0.263987		Polyubiquitin	0.235801
	Calmodulin	0.252688		Glycerol-3PDH	0.229236
	Transgelin-2	0.25124		zinc transporter zip4-like	0.227783
	Cofilin	0.241388		Myosin	0.214041
	Elongation factor 1-alpha	0.235985		methanethiol oxidase	0.2122
	RNA-binding protein 3	0.234494		Ras-related/Rho	0.208725
	Glyceraldehyde-3PDH	0.227647		angiogenesis inhibitor 1-associated protein 2	0.208603
	polyadenylate-binding protein type-1	0.226717		Cell division control protein 42	0.192036
	Nucleobindin	0.217182		Isocitrate dehydrogenase	0.188426
	Actinin	0.207546		F-actin-capping protein sub beta	0.186029
	isg15 ubiquitin-like protein	0.194648		voltage-dependent anion-selective channel protein 2	0.179235
	fer0-like protein	0.194512		heterogeneous nuclear ribonucleoprotein Q	0.178617
	Radixin	0.186073		PLA2 inhibitor	0.176062
	flotillin	0.183253		low affinity copper uptake	0.174884
	S-100	0.181954		ALIX-programmed cell death 6-interacting protein	0.173793
	Guanine nucleotide-binding protein G(Q)	0.180577		Erythrocyte band 7 integral membrane protein	0.168057
	Polyubiquitin	0.172679		Ras	0.167413
	voltage-dependent anion-selective channel protein 2	0.172669		polymeric immunoglobulin receptor	0.165741
	CRISP	0.171366		immunoglobulin J chain	0.164705
	Erythrocyte band 7 integral membrane protein	0.167246		disulfide-isomerase	0.163198
	Ras-related/Rho	0.16365		S-100	0.162641
	nucleoside diphosphate kinase	0.153751		Moesin	0.162261
	low affinity copper uptake	0.150462		nucleoside diphosphate kinase	0.15473
	Aquaporin	0.149669		Radixin	0.148158
	Enolase	0.14861		Calreticulin	0.141875
	methanethiol oxidase	0.147367		Selenium binding protein	0.138857
	cytosolic non-specific dipeptidase	0.145085		LDH	0.138656
	F-actin-capping protein sub beta	0.142672		immunoglobulin lambda light chain	0.137269
	LDH	0.140086		soluble nsf attachment protein (SNAP family)	0.136775
	Syntenin	0.138429		SNAP23 - synaptosomal-associated protein 23	0.134076
	Programmed cell death protein 10	0.137908		synaptotagmin-like	0.132395
	HINT	0.137532		CRISP	0.130872
	SOD	0.133658		Calmodulin	0.127335
	protein/nucleic acid deglycase DJ-1	0.133647		rho gdp dissociation inhibitor	0.126454
	fatty acid-binding epidermal	0.130401		Syntenin	0.12382
	Regulator of nonsense transcripts 1-like protein	0.127183		cold inducible rna binding protein/ RRM Domain	0.123565
	soluble nsf attachment protein (SNAP family)	0.12666		fer0-like protein	0.114621
	Cystathionine gamma-lyase-like	0.12322		axin interactor, dorsalization-associated protein|g.18224	0.111494
	Calreticulin	0.119485		ccch-type zinc finger antiviral protein	0.108954
	Calpain	0.118928		Sorcin	0.107559
	triosephosphate isomerase	0.118307		Claudin	0.100502
	dnaJ homolog subfamily C	0.114659		Aquaporin	0.10003
	thioredoxin	0.113046		solute carrier family 15 member 1	0.0976602
	solute carrier family 15 member 1	0.109678		fatty acid-binding epidermal	0.0971493
	Cysteine-rich and transmembrane domain-containing protein 1- CYSTM1	0.10672		Guanine nucleotide-binding protein G(Q)	0.0949928
	Ras	0.104889		phosphatidylethanolamine-binding protein	0.0948336
	synaptotagmin-like	0.104014		Carbonyl reductase (NADPH) 1-like protein (SDR)	0.0946304
	glutamine gamma-glutamyltransferase e	0.103337		Casein kinase II	0.0938075
	elongation factor 2	0.0985147		btb poz domain-containing protein kctd14	0.0873215
	Casein kinase II	0.0962504		Actinin	0.0868477
	actin-related protein 2	0.0927404		D-3-phosphoglycerate dehydrogenase	0.0838095
	solute carrier family 26 member 6	0.0918445		solute carrier family 26 member 6	0.0822513
	axin interactor, dorsalization-associated protein|g.18224	0.0898835		GDP-mannose 4,6 dehydratase	0.0820104
	phosphopantothenate cysteine ligase	0.0882778		4-trimethylaminobutyraldehyde dehydrogenase	0.0807813
	Selenium binding protein	0.0874304		peroxiredoxin	0.0806165
	epithelial cell adhesion molecule	0.0870627		actin-related protein 2	0.0698856
	Carbonyl reductase (NADPH) 1-like protein (SDR)	0.0853531		CSC1-like protein 1	0.0658674
	Guanine nucleotide-binding protein G(s)	0.0852244		elongation factor 2	0.0616216
	PLA2	0.0845685		Ribosomal S8	0.0610007
	peroxiredoxin	0.0826483		chromatin modifying protein 5	0.0598865
	Ribosomal S7	0.0824052		50A - Cell cycle control protein	0.0563997
	natural resistance-associated macrophage protein 2	0.0798693		Interleukin enhancer-binding factor	0.0562821
	Prominin	0.0772109		aspartate aminotransferase	0.053191
	rBAT neutral and basic amino acid transport protein	0.0753639		Keratin	0.0519064
	Syntaxin-binding protein 2	0.0747252		Syntaxin-binding protein 2	0.0488695
	Guanine nucleotide-binding protein G(K)	0.0745204		Guanine nucleotide-binding protein G(s)	0.0488158
	50A - Cell cycle control protein	0.0709146		flotillin	0.0479784
	ALIX-programmed cell death 6-interacting protein	0.0698219		Prominin	0.0424179
	heterogeneous nuclear ribonucleoprotein Q	0.0695579		Glucosamine--fructose-6-phosphate aminotransferase	0.0409152
	WD repeat-containing protein	0.0673892		pantetheinase	0.0399694
	D-3-phosphoglycerate dehydrogenase	0.062648		WD repeat-containing protein	0.038756
	4-trimethylaminobutyraldehyde dehydrogenase	0.0623553		ELAV-like protein 1	0.037735
	actin-related protein 2/3	0.0619704		hypoxia up-regulated protein 1	0.0367961
	pyruvate kinase	0.0610132		phosphoglycerate kinase 1	0.0363406
	phosphoglycerate kinase 1	0.0607632		Endophilin	0.0358585
	allograft inflammatory factor 1-like	0.0570221		cytosolic non-specific dipeptidase	0.0337642
	Serine-threonine-protein kinase MST4	0.0565593		PLB	0.033456
	sulfotransferase	0.0564233		glucose-6-phosphate isomerase	0.032678
	transcriptional activator protein pur	0.0563238		Calpain	0.0325492
	specifically androgen-regulated gene protein	0.0554285		Ribosomal S6	0.0310733
	GTP-binding nuclear protein Ran-like	0.0538389		phosphopantothenate cysteine ligase	0.0305886
	B(0,+)-type amino acid transporter	0.0537276		Protein kinase C and casein kinase substrate in neurons (PACSIN)	0.0299884
	Syntaxin	0.0506719		pyruvate kinase	0.0298318
	glucose-6-phosphate isomerase	0.0470405		Clathrin heavy chain	0.0280542
	Ovotransferrin	0.0455484		PURH bifunctional purine biosynthesis protein	0.0261921
	Ribosomal L11	0.0447405		atp-dependent rna helicase ddx3x	0.0261305
	Malate dehydrogenase cyt	0.0438685		Gelsolin	0.0260508
	serine/threonine-protein phosphatase PP1	0.0431982		Constitutive coactivator of PPAR-gamma-like protein	0.0258009
	Adenylyl cyclase-associated protein (CAP)	0.0431111		Cystathionine gamma-lyase-like	0.0255107
	Calcium-binding protein 39-like protein	0.0429448		Neutral alpha-glucosidase AB-like	0.0249917
	fructose-1,6-biphosphatase	0.0418688		Guanine nucleotide-binding protein G(I)	0.0227579
	GDP-mannose 4,6 dehydratase	0.0414849		Phospholipid-transporting ATPase	0.0223882
	transketolase	0.0410435		STE20-like serine/threonine-protein kinase	0.0207948
	UPF0639 protein-PH Domain	0.0408392		staphylococcal nuclease domain-containing protein 1	0.014154
	Phosphoserine aminotransferase	0.0396861		UPF0577 protein KIAA1324 - Endosome/lysosome-associated apoptosis and autophagy regulator 1	0.0133489
	Serine incorporator like protein - TDE1	0.0392907		von Willebrand factor A domain-containing protein	0.0100115
	f1-atpase	0.0383906
	Coronin (WD repeat)	0.0374671
	DPP-III	0.0366019
	sushi domain-containing protein 2	0.0349287
	Gelsolin	0.0334361
	Guanine nucleotide-binding protein G(I)	0.0327677
	actin-related protein 3	0.0325426
	hsc70-interacting protein - FAM10A1	0.0311864
	6-phosphogluconate dehydrogenase	0.0304264
	Protein kinase C and casein kinase substrate in neurons (PACSIN)	0.0303192
	Peptidase D	0.0296441
	Ubiquitin carboxyl-terminal hydrolase	0.0283702
	Phospholipid-transporting ATPase	0.0280725
	cytosol aminopeptidase	0.0277352
	polymeric immunoglobulin receptor	0.0262897
	Glucosamine--fructose-6-phosphate aminotransferase	0.0252587
	Tropomodulin	0.0252264
	Neprilysin-like protein	0.0235664
	STE20-like serine/threonine-protein kinase	0.023198
	staphylococcal nuclease domain-containing protein 1	0.0221037
	aspartate aminotransferase	0.0200445
	von Willebrand factor A domain-containing protein	0.018655
	metalloreductase STEAP4	0.0183671
	serine carboxypeptidase CPVL-like protein	0.018271
	Glycogen phosphorilase	0.0172287
	Kinesin-like protein	0.015229
	Septin	0.0147371
	Constitutive coactivator of PPAR-gamma-like protein	0.0132039
	Choline transporter-like protein 4	0.0121679
	Clathrin heavy chain	0.0105408
	hypoxia up-regulated protein 1	0.00893329

## Sheet: Exclusive individual proteins
Exclusives P20K vs P100K					Exclusive proteins P20K vs P100K vs CV vs SP100K
P20K		P100K			P20K		P100K		CV
Histone H4 (Fragment) OS=Ophiophagus hannah OX=8665 GN=H4-VIII PE=1 SV=1; Additional IDs concatenated into MaxParsimony group: A0A2H6NAV7, A0A2D4L9V0, V8N8S2, A0A1W7RGT6, T1E5I5, V8NHF7, ProblematicID64408, ProblematicID11835, ProblematicID42217, ProblematicID27026, A0A0B8RXH6, ProblematicID24752, ProblematicID50462, A0A098LZM5, A0A2H6N1Z1, T1DKW9, ProblematicID40713, A0A2D4NJC6, ProblematicID160…		BJACESS08006_14 kDa phosphohistidine phosphatase|g.14270 ORF BJACESS08006|g.14270 BJACESS08006|m.14270 type:5prime_partial len:116 (-) BJACESS08006:372-719(-)			Histone H4 (Fragment) OS=Ophiophagus hannah OX=8665 GN=H4-VIII PE=1 SV=1; Additional IDs concatenated into MaxParsimony group: A0A2H6NAV7, A0A2D4L9V0, V8N8S2, A0A1W7RGT6, T1E5I5, V8NHF7, ProblematicID64408, ProblematicID11835, ProblematicID42217, ProblematicID27026, A0A0B8RXH6, ProblematicID24752, ProblematicID50462, A0A098LZM5, A0A2H6N1Z1, T1DKW9, ProblematicID40713, A0A2D4NJC6, ProblematicID160…		BJACESS08006_14 kDa phosphohistidine phosphatase|g.14270 ORF BJACESS08006|g.14270 BJACESS08006|m.14270 type:5prime_partial len:116 (-) BJACESS08006:372-719(-)		BJACESS03978_SVMP|g.6681 ORF BJACESS03978_SVMP|g.6681 BJACESS03978_SVMP|m.6681 type:5prime_partial len:162 (-) BJACESS03978_SVMP:376-861(-)
40S ribosomal protein S7 OS=Ophiophagus hannah OX=8665 GN=rps7 PE=3 SV=1; Additional IDs concatenated into MaxParsimony group: U3FBB0, A0A0B8RP93, T1DIY8, ProblematicID26138, ProblematicID10947, A0A1W7RDR0, ProblematicID41329, ProblematicID46939, J3S0S8, ProblematicID47262, A0A2H6MYK0, A0A2D4GU46, ProblematicID48288, A0A2D4GU51, A0A2H6MYJ8, ProblematicID47774, ProblematicID49147, ProblematicID494…		BATXSVMPIII16 OS=Bothrops atrox OX=8725 PE=2 SV=1			40S ribosomal protein S7 OS=Ophiophagus hannah OX=8665 GN=rps7 PE=3 SV=1; Additional IDs concatenated into MaxParsimony group: U3FBB0, A0A0B8RP93, T1DIY8, ProblematicID26138, ProblematicID10947, A0A1W7RDR0, ProblematicID41329, ProblematicID46939, J3S0S8, ProblematicID47262, A0A2H6MYK0, A0A2D4GU46, ProblematicID48288, A0A2D4GU51, A0A2H6MYJ8, ProblematicID47774, ProblematicID49147, ProblematicID494…		BJACESS06137_peroxiredoxin-6|g.10569 ORF BJACESS06137|g.10569 BJACESS06137|m.10569 type:5prime_partial len:244 (-) BJACESS06137:460-1191(-); Additional IDs concatenated into MaxParsimony group: ProblematicID41460, ProblematicID26269, ProblematicID11078, T1E5I4, A0A1W7REX0, J3S0H2; Additional IDs concatenated into MaxParsimony group: ProblematicID11078, ProblematicID41460, ProblematicID26269, J3S0…		BJACESS04313_CTL|g.7229 ORF BJACESS04313_CTL|g.7229 BJACESS04313_CTL|m.7229 type:5prime_partial len:121 (-) BJACESS04313_CTL:45-407(-)
6-phosphogluconate dehydrogenase, decarboxylating OS=Agkistrodon contortrix contortrix OX=8713 PE=3 SV=1; Additional IDs concatenated into MaxParsimony group: ProblematicID60861, ProblematicID61850, A0A2D4NKB9, A0A2D4GTW4, A0A0B8RST8, U3FWE2, J3S0H5, A0A0K8RYJ6, ProblematicID5845, ProblematicID21036, ProblematicID36227; Additional IDs concatenated into MaxParsimony group: ProblematicID60861, Prob…		BJACESS03932_CTL|g.6599 ORF BJACESS03932_CTL|g.6599 BJACESS03932_CTL|m.6599 type:5prime_partial len:181 (-) BJACESS03932_CTL:60-602(-)			6-phosphogluconate dehydrogenase, decarboxylating OS=Agkistrodon contortrix contortrix OX=8713 PE=3 SV=1; Additional IDs concatenated into MaxParsimony group: ProblematicID60861, ProblematicID61850, A0A2D4NKB9, A0A2D4GTW4, A0A0B8RST8, U3FWE2, J3S0H5, A0A0K8RYJ6, ProblematicID5845, ProblematicID21036, ProblematicID36227; Additional IDs concatenated into MaxParsimony group: ProblematicID60861, Prob…		BJACESS07987_14 kDa phosphohistidine phosphatase|g.14231 ORF BJACESS07987|g.14231 BJACESS07987|m.14231 type:internal len:146 (-) BJACESS07987:2-436(-); Additional IDs concatenated into MaxParsimony group: T1E5H3, J3SCW2, A0A2H6NJ40, A0A0B8RWV1, ProblematicID53358, V8P478		C-type lectin BJcuL OS=Bothrops jararacussu OX=8726 PE=1 SV=2
Adenylyl cyclase-associated protein OS=Agkistrodon contortrix contortrix OX=8713 PE=3 SV=1; Additional IDs concatenated into MaxParsimony group: J3RYD0, ProblematicID20725, ProblematicID35916, ProblematicID5534, T1DP04; Additional IDs concatenated into MaxParsimony group: J3RYD0, ProblematicID20725, ProblematicID35916, ProblematicID5534, A0A098M0U7, A0A0B8RV46, ProblematicID60459, A0A2D4KSZ2, A0A…		BJACESS04134_pantetheinase|g.6935 ORF BJACESS04134|g.6935 BJACESS04134|m.6935 type:complete len:523 (-) BJACESS04134:320-1888(-); Additional IDs concatenated into MaxParsimony group: ProblematicID49256, ProblematicID50138, ProblematicID51878, ProblematicID13894, ProblematicID29085, ProblematicID44276, ProblematicID51819, ProblematicID51152; Additional IDs concatenated into MaxParsimony group: Pro…			Adenylyl cyclase-associated protein OS=Agkistrodon contortrix contortrix OX=8713 PE=3 SV=1; Additional IDs concatenated into MaxParsimony group: J3RYD0, ProblematicID20725, ProblematicID35916, ProblematicID5534, T1DP04; Additional IDs concatenated into MaxParsimony group: J3RYD0, ProblematicID20725, ProblematicID35916, ProblematicID5534, A0A098M0U7, A0A0B8RV46, ProblematicID60459, A0A2D4KSZ2, A0A…		BJACESS08728_polymeric immunoglobulin receptor|g.15680 ORF BJACESS08728|g.15680 BJACESS08728|m.15680 type:3prime_partial len:254 (-) BJACESS08728:1-759(-)
Alpha-1,4 glucan phosphorylase OS=Boiga irregularis OX=92519 PE=3 SV=1; Additional IDs concatenated into MaxParsimony group: T1DMY7, A0A0F7ZDU6, A0A0K8S1S9, A0A1W7RH38, U3F856, A0A2D4ISB1, A0A2H6NI29, ProblematicID68410, ProblematicID767, ProblematicID15958, ProblematicID31149		BJACESS04249_SVMP|g.7132 ORF BJACESS04249_SVMP|g.7132 BJACESS04249_SVMP|m.7132 type:complete len:523 (-) BJACESS04249_SVMP:387-1955(-)			Alpha-1,4 glucan phosphorylase OS=Boiga irregularis OX=92519 PE=3 SV=1; Additional IDs concatenated into MaxParsimony group: T1DMY7, A0A0F7ZDU6, A0A0K8S1S9, A0A1W7RH38, U3F856, A0A2D4ISB1, A0A2H6NI29, ProblematicID68410, ProblematicID767, ProblematicID15958, ProblematicID31149		BJACESS09822_immunoglobulin J chain|g.17824 ORF BJACESS09822|g.17824 BJACESS09822|m.17824 type:complete len:159 (-) BJACESS09822:539-1015(-); Additional IDs concatenated into MaxParsimony group: ProblematicID26636, ProblematicID41827, ProblematicID54210, ProblematicID11445, ProblematicID53798, ProblematicID29502, ProblematicID14311, ProblematicID44693, ProblematicID60956
B(0,+)-type amino acid transporter 1-like protein OS=Agkistrodon contortrix contortrix OX=8713 PE=4 SV=1; Additional IDs concatenated into MaxParsimony group: A0A0K8S2L8, A0A0F7Z0R2, T1E7C0, A0A0F7ZBA1; Additional IDs concatenated into MaxParsimony group: A0A0F7Z0R2, T1E7C0, A0A0K8S2L8, A0A0F7ZBA1		BJACESS04769_SVMP|g.7971 ORF BJACESS04769_SVMP|g.7971 BJACESS04769_SVMP|m.7971 type:5prime_partial len:453 (-) BJACESS04769_SVMP:107-1465(-)			B(0,+)-type amino acid transporter 1-like protein OS=Agkistrodon contortrix contortrix OX=8713 PE=4 SV=1; Additional IDs concatenated into MaxParsimony group: A0A0K8S2L8, A0A0F7Z0R2, T1E7C0, A0A0F7ZBA1; Additional IDs concatenated into MaxParsimony group: A0A0F7Z0R2, T1E7C0, A0A0K8S2L8, A0A0F7ZBA1		BJACESS10000_NOHIT|g.18156 ORF BJACESS10000|g.18156 BJACESS10000|m.18156 type:5prime_partial len:449 (-) BJACESS10000:569-1915(-)
BATXCTL35 OS=Bothrops atrox OX=8725 PE=2 SV=1		BJACESS04957_SVSP|g.8275 ORF BJACESS04957_SVSP|g.8275 BJACESS04957_SVSP|m.8275 type:complete len:259 (-) BJACESS04957_SVSP:695-1471(-)			BJACESS02504_annexin A2|g.3969 ORF BJACESS02504|g.3969 BJACESS02504|m.3969 type:5prime_partial len:355 (-) BJACESS02504:343-1407(-); Additional IDs concatenated into MaxParsimony group: ProblematicID41214, ProblematicID26023, ProblematicID10832, T1DDN7, A0A1W7RJC8, A0A2D4N3M1, A0A0B8RYK2, A0A0F7Z1A2, J3SE02, ProblematicID47814, ProblematicID48950, ProblematicID48330, U3FZS4, ProblematicID14924, P…		BJACESS10343_gammaPLA|g.18770 ORF BJACESS10343_gammaPLA|g.18770 BJACESS10343_gammaPLA|m.18770 type:5prime_partial len:260 (-) BJACESS10343_gammaPLA:380-1159(-); Additional IDs concatenated into MaxParsimony group: ProblematicID70394; Additional IDs concatenated into MaxParsimony group: ProblematicID70394
BATXSVSP3 OS=Bothrops atrox OX=8725 PE=2 SV=1		BJACESS06137_peroxiredoxin-6|g.10569 ORF BJACESS06137|g.10569 BJACESS06137|m.10569 type:5prime_partial len:244 (-) BJACESS06137:460-1191(-); Additional IDs concatenated into MaxParsimony group: ProblematicID41460, ProblematicID26269, ProblematicID11078, T1E5I4, A0A1W7REX0, J3S0H2; Additional IDs concatenated into MaxParsimony group: ProblematicID11078, ProblematicID41460, ProblematicID26269, J3S0…			BJACESS05571_epithelial cell adhesion molecule|g.9376 ORF BJACESS05571|g.9376 BJACESS05571|m.9376 type:5prime_partial len:338 (-) BJACESS05571:127-1140(-); Additional IDs concatenated into MaxParsimony group: ProblematicID13909, ProblematicID44291, ProblematicID29100, ProblematicID51879, ProblematicID35639, ProblematicID5257, ProblematicID20448, ProblematicID51084, ProblematicID51234; Additional …		BJACESS10465_protein kinase C and casein kinase substrate in neurons protein 3|g.18973 ORF BJACESS10465|g.18973 BJACESS10465|m.18973 type:3prime_partial len:431 (-) BJACESS10465:1-1290(-); Additional IDs concatenated into MaxParsimony group: T1E652, A0A0F7ZA86, A0A1W7RGE2, ProblematicID1591, ProblematicID16782, ProblematicID31973		SP100K
BATXSVSP7 OS=Bothrops atrox OX=8725 PE=2 SV=1		BJACESS07987_14 kDa phosphohistidine phosphatase|g.14231 ORF BJACESS07987|g.14231 BJACESS07987|m.14231 type:internal len:146 (-) BJACESS07987:2-436(-); Additional IDs concatenated into MaxParsimony group: T1E5H3, J3SCW2, A0A2H6NJ40, A0A0B8RWV1, ProblematicID53358, V8P478			BJACESS06364_keratin, type II cytoskeletal |g.11070 ORF BJACESS06364|g.11070 BJACESS06364|m.11070 type:5prime_partial len:572 (-) BJACESS06364:731-2446(-)		BJACESS10515_UPF0577 protein KIAA1324 homolog|g.19070 ORF BJACESS10515|g.19070 BJACESS10515|m.19070 type:5prime_partial len:967 (-) BJACESS10515:120-3020(-); Additional IDs concatenated into MaxParsimony group: ProblematicID64203, ProblematicID59547		BJACESS06107_CTL|g.10501 ORF BJACESS06107_CTL|g.10501 BJACESS06107_CTL|m.10501 type:5prime_partial len:172 (-) BJACESS06107_CTL:31-546(-); Additional IDs concatenated into MaxParsimony group: ProblematicID50206, ProblematicID49358, ProblematicID44752, ProblematicID29561, ProblematicID14370, ProblematicID50431, ProblematicID51877, ProblematicID51103, ProblematicID51098; Additional IDs concatenated…
BJACESS01071_SVMP|g.1669 ORF BJACESS01071_SVMP|g.1669 BJACESS01071_SVMP|m.1669 type:5prime_partial len:88 (-) BJACESS01071_SVMP:347-610(-)		BJACESS08728_polymeric immunoglobulin receptor|g.15680 ORF BJACESS08728|g.15680 BJACESS08728|m.15680 type:3prime_partial len:254 (-) BJACESS08728:1-759(-)			BJACESS06598_annexin A1|g.11518 ORF BJACESS06598|g.11518 BJACESS06598|m.11518 type:complete len:343 (-) BJACESS06598:232-1260(-); Additional IDs concatenated into MaxParsimony group: ProblematicID52148, ProblematicID51670, ProblematicID2263, ProblematicID17454, ProblematicID32645, A0A0K8S2G4, T1DME2, J3SBT6, A0A0K8RY78, ProblematicID52396, ProblematicID51398, ProblematicID51684, ProblematicID5245…		BJACESS11279_proteasome subunit alpha type-1|g.20399 ORF BJACESS11279|g.20399 BJACESS11279|m.20399 type:5prime_partial len:302 (-) BJACESS11279:205-1110(-); Additional IDs concatenated into MaxParsimony group: T1E5C3, A0A1W7REL1, J3S9B7, ProblematicID56430
BJACESS02504_annexin A2|g.3969 ORF BJACESS02504|g.3969 BJACESS02504|m.3969 type:5prime_partial len:355 (-) BJACESS02504:343-1407(-); Additional IDs concatenated into MaxParsimony group: ProblematicID41214, ProblematicID26023, ProblematicID10832, T1DDN7, A0A1W7RJC8, A0A2D4N3M1, A0A0B8RYK2, A0A0F7Z1A2, J3SE02, ProblematicID47814, ProblematicID48950, ProblematicID48330, U3FZS4, ProblematicID14924, P…		BJACESS09822_immunoglobulin J chain|g.17824 ORF BJACESS09822|g.17824 BJACESS09822|m.17824 type:complete len:159 (-) BJACESS09822:539-1015(-); Additional IDs concatenated into MaxParsimony group: ProblematicID26636, ProblematicID41827, ProblematicID54210, ProblematicID11445, ProblematicID53798, ProblematicID29502, ProblematicID14311, ProblematicID44693, ProblematicID60956			BJACESS07521_keratin, type I|g.13291 ORF BJACESS07521|g.13291 BJACESS07521|m.13291 type:internal len:395 (-) BJACESS07521:1-1182(-)		BJACESS11816_von Willebrand factor A domain-containing protein 2|g.21317 ORF BJACESS11816|g.21317 BJACESS11816|m.21317 type:complete len:775 (-) BJACESS11816:1587-3911(-); Additional IDs concatenated into MaxParsimony group: J3S5H8; Additional IDs concatenated into MaxParsimony group: J3S5H8
BJACESS03790_CTL|g.6344 ORF BJACESS03790_CTL|g.6344 BJACESS03790_CTL|m.6344 type:5prime_partial len:160 (-) BJACESS03790_CTL:173-652(-); Additional IDs concatenated into MaxParsimony group: ProblematicID49131, ProblematicID25954, ProblematicID10763, ProblematicID48535, ProblematicID41145		BJACESS10000_NOHIT|g.18156 ORF BJACESS10000|g.18156 BJACESS10000|m.18156 type:5prime_partial len:449 (-) BJACESS10000:569-1915(-)			BJACESS07664_metalloreductase STEAP4|g.13563 ORF BJACESS07664|g.13563 BJACESS07664|m.13563 type:complete len:476 (-) BJACESS07664:386-1813(-); Additional IDs concatenated into MaxParsimony group: A0A1W7RD07; Additional IDs concatenated into MaxParsimony group: A0A1W7RD07		BJACESS13164_CSC1-like protein 1|g.23694 ORF BJACESS13164|g.23694 BJACESS13164|m.23694 type:5prime_partial len:241 (-) BJACESS13164:766-1488(-)
BJACESS04144_PLA2|g.6955 ORF BJACESS04144_PLA2|g.6955 BJACESS04144_PLA2|m.6955 type:complete len:141 (-) BJACESS04144_PLA2:105-527(-)		BJACESS10343_gammaPLA|g.18770 ORF BJACESS10343_gammaPLA|g.18770 BJACESS10343_gammaPLA|m.18770 type:5prime_partial len:260 (-) BJACESS10343_gammaPLA:380-1159(-); Additional IDs concatenated into MaxParsimony group: ProblematicID70394; Additional IDs concatenated into MaxParsimony group: ProblematicID70394			BJACESS07812_synaptotagmin-like protein 2|g.13850 ORF BJACESS07812|g.13850 BJACESS07812|m.13850 type:internal len:541 (-) BJACESS07812:2-1621(-)		BJACESS14084_annexin A11|g.25206 ORF BJACESS14084|g.25206 BJACESS14084|m.25206 type:5prime_partial len:302 (-) BJACESS14084:151-1056(-); Additional IDs concatenated into MaxParsimony group: ProblematicID57026, ProblematicID65995; Additional IDs concatenated into MaxParsimony group: ProblematicID57026, ProblematicID65995
BJACESS04218_SVMP|g.7083 ORF BJACESS04218_SVMP|g.7083 BJACESS04218_SVMP|m.7083 type:5prime_partial len:111 (-) BJACESS04218_SVMP:187-519(-)		BJACESS10465_protein kinase C and casein kinase substrate in neurons protein 3|g.18973 ORF BJACESS10465|g.18973 BJACESS10465|m.18973 type:3prime_partial len:431 (-) BJACESS10465:1-1290(-); Additional IDs concatenated into MaxParsimony group: T1E652, A0A0F7ZA86, A0A1W7RGE2, ProblematicID1591, ProblematicID16782, ProblematicID31973			BJACESS07942_annexin A1|g.14139 ORF BJACESS07942|g.14139 BJACESS07942|m.14139 type:3prime_partial len:124 (-) BJACESS07942:2-370(-)		BJACESS16238_phosphatidylethanolamine-binding protein 1|g.28724 ORF BJACESS16238|g.28724 BJACESS16238|m.28724 type:5prime_partial len:195 (-) BJACESS16238:287-871(-); Additional IDs concatenated into MaxParsimony group: ProblematicID39972, ProblematicID9590, ProblematicID24781, ProblematicID59350, T1DJR9, A0A1W7REN1, J3S4V0
BJACESS05571_epithelial cell adhesion molecule|g.9376 ORF BJACESS05571|g.9376 BJACESS05571|m.9376 type:5prime_partial len:338 (-) BJACESS05571:127-1140(-); Additional IDs concatenated into MaxParsimony group: ProblematicID13909, ProblematicID44291, ProblematicID29100, ProblematicID51879, ProblematicID35639, ProblematicID5257, ProblematicID20448, ProblematicID51084, ProblematicID51234; Additional …		BJACESS10515_UPF0577 protein KIAA1324 homolog|g.19070 ORF BJACESS10515|g.19070 BJACESS10515|m.19070 type:5prime_partial len:967 (-) BJACESS10515:120-3020(-); Additional IDs concatenated into MaxParsimony group: ProblematicID64203, ProblematicID59547			BJACESS08536_sushi domain-containing protein 2|g.15280 ORF BJACESS08536|g.15280 BJACESS08536|m.15280 type:5prime_partial len:841 (-) BJACESS08536:166-2688(-); Additional IDs concatenated into MaxParsimony group: ProblematicID65203, ProblematicID59086; Additional IDs concatenated into MaxParsimony group: ProblematicID65203, ProblematicID59086		BJARALL01961_btb poz domain-containing protein kctd14-like|g.1342 ORF BJARALL01961|g.1342 BJARALL01961|m.1342 type:5prime_partial len:181 (-) BJARALL01961:67-609(-); Additional IDs concatenated into MaxParsimony group: ProblematicID31280, ProblematicID16089, A0A0F7Z6X7, A0A1W7RGF8, T1DKR7, ProblematicID68643, A0A2D4Q543
BJACESS06364_keratin, type II cytoskeletal |g.11070 ORF BJACESS06364|g.11070 BJACESS06364|m.11070 type:5prime_partial len:572 (-) BJACESS06364:731-2446(-)		BJACESS11279_proteasome subunit alpha type-1|g.20399 ORF BJACESS11279|g.20399 BJACESS11279|m.20399 type:5prime_partial len:302 (-) BJACESS11279:205-1110(-); Additional IDs concatenated into MaxParsimony group: T1E5C3, A0A1W7REL1, J3S9B7, ProblematicID56430			BJACESS08642_GTP-binding nuclear protein Ran-like|g.15502 ORF BJACESS08642|g.15502 BJACESS08642|m.15502 type:5prime_partial len:273 (-) BJACESS08642:356-1174(-); Additional IDs concatenated into MaxParsimony group: ProblematicID11872, ProblematicID27063, ProblematicID42254, A0A2D4P8S4, A0A2D4PAX7, A0A2D4P8V6, ProblematicID17212, J3S8W2, ProblematicID32403, ProblematicID2021, A0A0K8RUE0, U3FWW0, P…		BJARALL04698_atp-dependent rna helicase ddx3x isoform 1|g.3144 ORF BJARALL04698|g.3144 BJARALL04698|m.3144 type:complete len:714 (-) BJARALL04698:2454-4595(-); Additional IDs concatenated into MaxParsimony group: ProblematicID32446, ProblematicID2064, A0A1W7RI27, J3S9F3, A0A0K8S1L2, ProblematicID10037, ProblematicID25228, ProblematicID40419, ProblematicID50786, ProblematicID12014, ProblematicID27…
BJACESS06477_SVSP|g.11311 ORF BJACESS06477_SVSP|g.11311 BJACESS06477_SVSP|m.11311 type:5prime_partial len:199 (-) BJACESS06477_SVSP:714-1310(-)		BJACESS11816_von Willebrand factor A domain-containing protein 2|g.21317 ORF BJACESS11816|g.21317 BJACESS11816|m.21317 type:complete len:775 (-) BJACESS11816:1587-3911(-); Additional IDs concatenated into MaxParsimony group: J3S5H8; Additional IDs concatenated into MaxParsimony group: J3S5H8			BJACESS08773_ovotransferrin|g.15764 ORF BJACESS08773|g.15764 BJACESS08773|m.15764 type:complete len:709 (-) BJACESS08773:150-2276(-); Additional IDs concatenated into MaxParsimony group: ProblematicID56020, ProblematicID10575, ProblematicID25766, ProblematicID40957; Additional IDs concatenated into MaxParsimony group: ProblematicID56020, ProblematicID10575, ProblematicID40957, ProblematicID25766		BJARALL08331_ccch-type zinc finger antiviral protein|g.5130 ORF BJARALL08331|g.5130 BJARALL08331|m.5130 type:complete len:143 (+) BJARALL08331:276-704(+); Additional IDs concatenated into MaxParsimony group: ProblematicID3484, ProblematicID18675
BJACESS06598_annexin A1|g.11518 ORF BJACESS06598|g.11518 BJACESS06598|m.11518 type:complete len:343 (-) BJACESS06598:232-1260(-); Additional IDs concatenated into MaxParsimony group: ProblematicID52148, ProblematicID51670, ProblematicID2263, ProblematicID17454, ProblematicID32645, A0A0K8S2G4, T1DME2, J3SBT6, A0A0K8RY78, ProblematicID52396, ProblematicID51398, ProblematicID51684, ProblematicID5245…		BJACESS13164_CSC1-like protein 1|g.23694 ORF BJACESS13164|g.23694 BJACESS13164|m.23694 type:5prime_partial len:241 (-) BJACESS13164:766-1488(-)			BJACESS08915_non-histone chromosomal protein HMG-14A|g.16028 ORF BJACESS08915|g.16028 BJACESS08915|m.16028 type:5prime_partial len:122 (-) BJACESS08915:181-546(-)		BJARALL09988_chromatin modifying protein 5|g.6073 ORF BJARALL09988|g.6073 BJARALL09988|m.6073 type:complete len:220 (-) BJARALL09988:63-722(-); Additional IDs concatenated into MaxParsimony group: A0A0F7Z2R8, ProblematicID19328, V8NVM2, J3SE63, A0A098M164, A0A1W7RIH9, ProblematicID58735, A0A0B8RY59, ProblematicID4137, T1DLW5; Additional IDs concatenated into MaxParsimony group: ProblematicID4137,…
BJACESS07521_keratin, type I|g.13291 ORF BJACESS07521|g.13291 BJACESS07521|m.13291 type:internal len:395 (-) BJACESS07521:1-1182(-)		BJACESS14084_annexin A11|g.25206 ORF BJACESS14084|g.25206 BJACESS14084|m.25206 type:5prime_partial len:302 (-) BJACESS14084:151-1056(-); Additional IDs concatenated into MaxParsimony group: ProblematicID57026, ProblematicID65995; Additional IDs concatenated into MaxParsimony group: ProblematicID57026, ProblematicID65995			BJACESS08920_sulfotransferase 6B1|g.16036 ORF BJACESS08920|g.16036 BJACESS08920|m.16036 type:complete len:313 (-) BJACESS08920:1345-2283(-); Additional IDs concatenated into MaxParsimony group: A0A1W7RD01, J3SDD4, ProblematicID1959, ProblematicID17150, ProblematicID32341; Additional IDs concatenated into MaxParsimony group: A0A1W7RD01, J3SDD4, ProblematicID32341, ProblematicID1959, ProblematicID1…		BJARALL11198_bifunctional purine biosynthesis protein purh|g.6786 ORF BJARALL11198|g.6786 BJARALL11198|m.6786 type:5prime_partial len:609 (-) BJARALL11198:505-2331(-); Additional IDs concatenated into MaxParsimony group: ProblematicID19809, ProblematicID35000, A0A098M1J8, A0A0B8RYE4, A0A0F7ZEK1, T1DMA2, A0A1W7RI80, U3FZ52, V8NZT7, ProblematicID53311, ProblematicID27836, ProblematicID12645, Proble…
BJACESS07664_metalloreductase STEAP4|g.13563 ORF BJACESS07664|g.13563 BJACESS07664|m.13563 type:complete len:476 (-) BJACESS07664:386-1813(-); Additional IDs concatenated into MaxParsimony group: A0A1W7RD07; Additional IDs concatenated into MaxParsimony group: A0A1W7RD07		BJACESS16238_phosphatidylethanolamine-binding protein 1|g.28724 ORF BJACESS16238|g.28724 BJACESS16238|m.28724 type:5prime_partial len:195 (-) BJACESS16238:287-871(-); Additional IDs concatenated into MaxParsimony group: ProblematicID39972, ProblematicID9590, ProblematicID24781, ProblematicID59350, T1DJR9, A0A1W7REN1, J3S4V0			BJACESS08976_transketolase|g.16120 ORF BJACESS08976|g.16120 BJACESS08976|m.16120 type:5prime_partial len:645 (-) BJACESS08976:107-2041(-); Additional IDs concatenated into MaxParsimony group: A0A1W7RC95, J3S1D4, ProblematicID41989, ProblematicID11607, ProblematicID26798, T2HPM1, V8NZD0, A0A2D4PXX6, U3F5V6, A0A0B8RPR3, A0A2D4GAT6; Additional IDs concatenated into MaxParsimony group: J3S1D4, A0A1W7…		BJARALL24807_gag-pro-pol polyprotein|g.13692 ORF BJARALL24807|g.13692 BJARALL24807|m.13692 type:5prime_partial len:287 (-) BJARALL24807:4-864(-)
BJACESS07812_synaptotagmin-like protein 2|g.13850 ORF BJACESS07812|g.13850 BJACESS07812|m.13850 type:internal len:541 (-) BJACESS07812:2-1621(-)		BJARALL01961_btb poz domain-containing protein kctd14-like|g.1342 ORF BJARALL01961|g.1342 BJARALL01961|m.1342 type:5prime_partial len:181 (-) BJARALL01961:67-609(-); Additional IDs concatenated into MaxParsimony group: ProblematicID31280, ProblematicID16089, A0A0F7Z6X7, A0A1W7RGF8, T1DKR7, ProblematicID68643, A0A2D4Q543			BJACESS09052_actin-related protein 3 |g.16298 ORF BJACESS09052|g.16298 BJACESS09052|m.16298 type:5prime_partial len:451 (-) BJACESS09052:666-2018(-); Additional IDs concatenated into MaxParsimony group: J3S846, A0A0K8S382, U3FDJ5, A0A098M1X0, A0A0B8RRU6, V8PFW0, A0A2H6NDF6, ProblematicID70039, ProblematicID3240, ProblematicID33622, ProblematicID18431; Additional IDs concatenated into MaxParsimony…		BJARALL24905_cold inducible rna binding protein variant 1|g.13844 ORF BJARALL24905|g.13844 BJARALL24905|m.13844 type:complete len:149 (-) BJARALL24905:1034-1480(-); Additional IDs concatenated into MaxParsimony group: ProblematicID43447, ProblematicID13065, ProblematicID39774, ProblematicID13907, ProblematicID28256, ProblematicID44289, ProblematicID29098, ProblematicID9392, ProblematicID27044, Pr…
BJACESS07942_annexin A1|g.14139 ORF BJACESS07942|g.14139 BJACESS07942|m.14139 type:3prime_partial len:124 (-) BJACESS07942:2-370(-)		BJARALL04698_atp-dependent rna helicase ddx3x isoform 1|g.3144 ORF BJARALL04698|g.3144 BJARALL04698|m.3144 type:complete len:714 (-) BJARALL04698:2454-4595(-); Additional IDs concatenated into MaxParsimony group: ProblematicID32446, ProblematicID2064, A0A1W7RI27, J3S9F3, A0A0K8S1L2, ProblematicID10037, ProblematicID25228, ProblematicID40419, ProblematicID50786, ProblematicID12014, ProblematicID27…			BJACESS09350_hsc70-interacting protein|g.16953 ORF BJACESS09350|g.16953 BJACESS09350|m.16953 type:5prime_partial len:374 (-) BJACESS09350:1217-2338(-); Additional IDs concatenated into MaxParsimony group: V8P772; Additional IDs concatenated into MaxParsimony group: V8P772		BJARALL25205_interferon-stimulated protein 17 ubiquitin cross-reactive protein|g.14196 ORF BJARALL25205|g.14196 BJARALL25205|m.14196 type:5prime_partial len:229 (+) BJARALL25205:2-688(+)
BJACESS08536_sushi domain-containing protein 2|g.15280 ORF BJACESS08536|g.15280 BJACESS08536|m.15280 type:5prime_partial len:841 (-) BJACESS08536:166-2688(-); Additional IDs concatenated into MaxParsimony group: ProblematicID65203, ProblematicID59086; Additional IDs concatenated into MaxParsimony group: ProblematicID65203, ProblematicID59086		BJARALL08331_ccch-type zinc finger antiviral protein|g.5130 ORF BJARALL08331|g.5130 BJARALL08331|m.5130 type:complete len:143 (+) BJARALL08331:276-704(+); Additional IDs concatenated into MaxParsimony group: ProblematicID3484, ProblematicID18675			BJACESS09360_proteasome subunit alpha type-2|g.16966 ORF BJACESS09360|g.16966 BJACESS09360|m.16966 type:5prime_partial len:242 (-) BJACESS09360:163-888(-); Additional IDs concatenated into MaxParsimony group: J3S0J9, A0A0B8RQK9, J3SCY2, U3F701, A0A1W7REI9, T1DLS1, A0A2D4GEH2, ProblematicID70951, V8N8Y4; Additional IDs concatenated into MaxParsimony group: J3SCY2, A0A0B8RQK9, U3F701, J3S0J9, A0A1W…		BJARALL25267_sorcin|g.14272 ORF BJARALL25267|g.14272 BJARALL25267|m.14272 type:complete len:196 (-) BJARALL25267:227-814(-); Additional IDs concatenated into MaxParsimony group: A0A1W7RD54, J3S100, ProblematicID40028, A0A0B8RP44, ProblematicID51475, T1E4R4, U3FB45, ProblematicID24837, V8P180, ProblematicID54842
BJACESS08642_GTP-binding nuclear protein Ran-like|g.15502 ORF BJACESS08642|g.15502 BJACESS08642|m.15502 type:5prime_partial len:273 (-) BJACESS08642:356-1174(-); Additional IDs concatenated into MaxParsimony group: ProblematicID11872, ProblematicID27063, ProblematicID42254, A0A2D4P8S4, A0A2D4PAX7, A0A2D4P8V6, ProblematicID17212, J3S8W2, ProblematicID32403, ProblematicID2021, A0A0K8RUE0, U3FWW0, P…		BJARALL09988_chromatin modifying protein 5|g.6073 ORF BJARALL09988|g.6073 BJARALL09988|m.6073 type:complete len:220 (-) BJARALL09988:63-722(-); Additional IDs concatenated into MaxParsimony group: A0A0F7Z2R8, ProblematicID19328, V8NVM2, J3SE63, A0A098M164, A0A1W7RIH9, ProblematicID58735, A0A0B8RY59, ProblematicID4137, T1DLW5; Additional IDs concatenated into MaxParsimony group: ProblematicID4137,…			BJACESS09705_fructose-1,6-bisphosphatase 1|g.17616 ORF BJACESS09705|g.17616 BJACESS09705|m.17616 type:5prime_partial len:352 (-) BJACESS09705:108-1163(-); Additional IDs concatenated into MaxParsimony group: T1DN24, ProblematicID41696, A0A1W7RHD7, ProblematicID26505, J3S4C4, ProblematicID11314; Additional IDs concatenated into MaxParsimony group: ProblematicID41696, ProblematicID26505, A0A1W7RHD7…		BJARALL25925_immunoglobulin lambda light chain vlj region|g.14809 ORF BJARALL25925|g.14809 BJARALL25925|m.14809 type:5prime_partial len:211 (-) BJARALL25925:218-850(-)
BJACESS08773_ovotransferrin|g.15764 ORF BJACESS08773|g.15764 BJACESS08773|m.15764 type:complete len:709 (-) BJACESS08773:150-2276(-); Additional IDs concatenated into MaxParsimony group: ProblematicID56020, ProblematicID10575, ProblematicID25766, ProblematicID40957; Additional IDs concatenated into MaxParsimony group: ProblematicID56020, ProblematicID10575, ProblematicID40957, ProblematicID25766		BJARALL11198_bifunctional purine biosynthesis protein purh|g.6786 ORF BJARALL11198|g.6786 BJARALL11198|m.6786 type:5prime_partial len:609 (-) BJARALL11198:505-2331(-); Additional IDs concatenated into MaxParsimony group: ProblematicID19809, ProblematicID35000, A0A098M1J8, A0A0B8RYE4, A0A0F7ZEK1, T1DMA2, A0A1W7RI80, U3FZ52, V8NZT7, ProblematicID53311, ProblematicID27836, ProblematicID12645, Proble…			BJACESS09717_keratin, type II cytoskeletal 5-like|g.17643 ORF BJACESS09717|g.17643 BJACESS09717|m.17643 type:internal len:422 (-) BJACESS09717:3-1265(-)		BJARALL26578_purine-rich element binding protein b|g.15657 ORF BJARALL26578|g.15657 BJARALL26578|m.15657 type:internal len:191 (-) BJARALL26578:2-571(-)
BJACESS08915_non-histone chromosomal protein HMG-14A|g.16028 ORF BJACESS08915|g.16028 BJACESS08915|m.16028 type:5prime_partial len:122 (-) BJACESS08915:181-546(-)		BJARALL24807_gag-pro-pol polyprotein|g.13692 ORF BJARALL24807|g.13692 BJARALL24807|m.13692 type:5prime_partial len:287 (-) BJARALL24807:4-864(-)			BJACESS11826_protein/nucleic acid deglycase DJ-1|g.21346 ORF BJACESS11826|g.21346 BJACESS11826|m.21346 type:5prime_partial len:198 (-) BJACESS11826:126-719(-); Additional IDs concatenated into MaxParsimony group: ProblematicID53095, ProblematicID32229, ProblematicID1847, ProblematicID17038, J3SC36, A0A0K8S1J2, ProblematicID52264, A0A1W7REJ4, ProblematicID14999, ProblematicID30190, ProblematicID45…		BJARGLA00628_ras-related protein rab-10|g.21143 ORF BJARGLA00628|g.21143 BJARGLA00628|m.21143 type:complete len:201 (+) BJARGLA00628:171-773(+); Additional IDs concatenated into MaxParsimony group: A0A0F7Z6R8, ProblematicID44164, T1DJE3, ProblematicID28973, A0A0B8RU08, A0A1W7REE1, U3FBL5, ProblematicID59336, A0A2D4GUC9, ProblematicID26711, ProblematicID11520, ProblematicID41902, J3SCZ1
BJACESS08920_sulfotransferase 6B1|g.16036 ORF BJACESS08920|g.16036 BJACESS08920|m.16036 type:complete len:313 (-) BJACESS08920:1345-2283(-); Additional IDs concatenated into MaxParsimony group: A0A1W7RD01, J3SDD4, ProblematicID1959, ProblematicID17150, ProblematicID32341; Additional IDs concatenated into MaxParsimony group: A0A1W7RD01, J3SDD4, ProblematicID32341, ProblematicID1959, ProblematicID1…		BJARALL24905_cold inducible rna binding protein variant 1|g.13844 ORF BJARALL24905|g.13844 BJARALL24905|m.13844 type:complete len:149 (-) BJARALL24905:1034-1480(-); Additional IDs concatenated into MaxParsimony group: ProblematicID43447, ProblematicID13065, ProblematicID39774, ProblematicID13907, ProblematicID28256, ProblematicID44289, ProblematicID29098, ProblematicID9392, ProblematicID27044, Pr…			BJACESS12524_cytosol aminopeptidase|g.22550 ORF BJACESS12524|g.22550 BJACESS12524|m.22550 type:5prime_partial len:529 (-) BJACESS12524:233-1819(-); Additional IDs concatenated into MaxParsimony group: U3TBE5, U3TDJ6; Additional IDs concatenated into MaxParsimony group: U3TBE5, U3TDJ6		BJARGLA01499_ribosomal protein s6|g.21486 ORF BJARGLA01499|g.21486 BJARGLA01499|m.21486 type:5prime_partial len:261 (+) BJARGLA01499:3-785(+); Additional IDs concatenated into MaxParsimony group: ProblematicID29186, ProblematicID13995, ProblematicID30165, ProblematicID49097, ProblematicID45356, ProblematicID40647, ProblematicID25456, ProblematicID14974, ProblematicID10265, ProblematicID48754, Pro…
BJACESS08976_transketolase|g.16120 ORF BJACESS08976|g.16120 BJACESS08976|m.16120 type:5prime_partial len:645 (-) BJACESS08976:107-2041(-); Additional IDs concatenated into MaxParsimony group: A0A1W7RC95, J3S1D4, ProblematicID41989, ProblematicID11607, ProblematicID26798, T2HPM1, V8NZD0, A0A2D4PXX6, U3F5V6, A0A0B8RPR3, A0A2D4GAT6; Additional IDs concatenated into MaxParsimony group: J3S1D4, A0A1W7…		BJARALL25205_interferon-stimulated protein 17 ubiquitin cross-reactive protein|g.14196 ORF BJARALL25205|g.14196 BJARALL25205|m.14196 type:5prime_partial len:229 (+) BJARALL25205:2-688(+)			BJACESS13454_actin-related protein 2/3 complex subunit 2|g.24096 ORF BJACESS13454|g.24096 BJACESS13454|m.24096 type:5prime_partial len:332 (-) BJACESS13454:44-1039(-); Additional IDs concatenated into MaxParsimony group: ProblematicID52481, ProblematicID15286, ProblematicID95, ProblematicID30477, T1DMI9, A0A0F7ZE09, A0A0B8RRU4, A0A1W7RJP6, A0A098M1W7, U3FXK4, A0A2D4KT03, V8NZV7, ProblematicID5562…		BJARGLA01858_ribosomal protein s8|g.21610 ORF BJARGLA01858|g.21610 BJARGLA01858|m.21610 type:5prime_partial len:216 (-) BJARGLA01858:54-701(-); Additional IDs concatenated into MaxParsimony group: ProblematicID29275, ProblematicID44466, T1D8W4, ProblematicID26434, J3SD50, U3EQZ8, ProblematicID11243, A0A1W7RDQ1, A0A0B8RX92, ProblematicID41625, ProblematicID47378, Q3SAZ9, ProblematicID48895, Proble…
BJACESS09052_actin-related protein 3 |g.16298 ORF BJACESS09052|g.16298 BJACESS09052|m.16298 type:5prime_partial len:451 (-) BJACESS09052:666-2018(-); Additional IDs concatenated into MaxParsimony group: J3S846, A0A0K8S382, U3FDJ5, A0A098M1X0, A0A0B8RRU6, V8PFW0, A0A2H6NDF6, ProblematicID70039, ProblematicID3240, ProblematicID33622, ProblematicID18431; Additional IDs concatenated into MaxParsimony…		BJARALL25267_sorcin|g.14272 ORF BJARALL25267|g.14272 BJARALL25267|m.14272 type:complete len:196 (-) BJARALL25267:227-814(-); Additional IDs concatenated into MaxParsimony group: A0A1W7RD54, J3S100, ProblematicID40028, A0A0B8RP44, ProblematicID51475, T1E4R4, U3FB45, ProblematicID24837, V8P180, ProblematicID54842			BJACESS17584_serine/threonine-protein phosphatase PP1-gamma catalytic subunit|g.30953 ORF BJACESS17584|g.30953 BJACESS17584|m.30953 type:5prime_partial len:340 (-) BJACESS17584:605-1624(-); Additional IDs concatenated into MaxParsimony group: A0A2D4GB39, A0A2D4GB97, T1DL28, J3SCW0, A0A1W7RDF7, U3FB66, A0A0B8RP58, A0A2D4GB28, V8PCI4, ProblematicID27061, ProblematicID11870, ProblematicID42252, A0A2…		Claudin-23-like protein OS=Crotalus adamanteus OX=8729 PE=2 SV=1; Additional IDs concatenated into MaxParsimony group: T1E6X6
BJACESS09350_hsc70-interacting protein|g.16953 ORF BJACESS09350|g.16953 BJACESS09350|m.16953 type:5prime_partial len:374 (-) BJACESS09350:1217-2338(-); Additional IDs concatenated into MaxParsimony group: V8P772; Additional IDs concatenated into MaxParsimony group: V8P772		BJARALL25925_immunoglobulin lambda light chain vlj region|g.14809 ORF BJARALL25925|g.14809 BJARALL25925|m.14809 type:5prime_partial len:211 (-) BJARALL25925:218-850(-)			BJACESS21330_ras-related protein Rab-8A |g.36715 ORF BJACESS21330|g.36715 BJACESS21330|m.36715 type:5prime_partial len:218 (-) BJACESS21330:322-975(-); Additional IDs concatenated into MaxParsimony group: J3SCZ3, A0A1W7REC4, T1DJD5, A0A0B8RWK8; Additional IDs concatenated into MaxParsimony group: A0A0B8RWK8, T1DJD5, A0A1W7REC4, J3SCZ3		ELAV-like protein (Fragment) OS=Micrurus surinamensis OX=129470 PE=3 SV=1; Additional IDs concatenated into MaxParsimony group: A0A2D4L562, V8N8W5, A0A2D4L599, ProblematicID40765, ProblematicID10383, ProblematicID25574, ProblematicID57628; Additional IDs concatenated into MaxParsimony group: A0A2D4L562, V8N8W5, A0A2D4L599, ProblematicID10383, ProblematicID25574, ProblematicID40765, ProblematicID5…
BJACESS09360_proteasome subunit alpha type-2|g.16966 ORF BJACESS09360|g.16966 BJACESS09360|m.16966 type:5prime_partial len:242 (-) BJACESS09360:163-888(-); Additional IDs concatenated into MaxParsimony group: J3S0J9, A0A0B8RQK9, J3SCY2, U3F701, A0A1W7REI9, T1DLS1, A0A2D4GEH2, ProblematicID70951, V8N8Y4; Additional IDs concatenated into MaxParsimony group: J3SCY2, A0A0B8RQK9, U3F701, J3S0J9, A0A1W…		BJARALL26578_purine-rich element binding protein b|g.15657 ORF BJARALL26578|g.15657 BJARALL26578|m.15657 type:internal len:191 (-) BJARALL26578:2-571(-)			BJACESS23270_dipeptidyl peptidase 3|g.39729 ORF BJACESS23270|g.39729 BJACESS23270|m.39729 type:internal len:560 (-) BJACESS23270:2-1678(-); Additional IDs concatenated into MaxParsimony group: ProblematicID11571, ProblematicID41953, ProblematicID26762; Additional IDs concatenated into MaxParsimony group: ProblematicID11571, ProblematicID41953, ProblematicID26762, A0A0B8RRY3		Endophilin-A2 OS=Boiga irregularis OX=92519 PE=4 SV=1; Additional IDs concatenated into MaxParsimony group: A0A098LZ13, T1DN58, A0A0F7ZBX7, A0A1W7RHM2, ProblematicID29226, ProblematicID44417, ProblematicID14035; Additional IDs concatenated into MaxParsimony group: A0A098LZ13, T1DN58, A0A1W7RHM2, A0A0F7ZBX7, ProblematicID29226, ProblematicID14035, ProblematicID44417
BJACESS09705_fructose-1,6-bisphosphatase 1|g.17616 ORF BJACESS09705|g.17616 BJACESS09705|m.17616 type:5prime_partial len:352 (-) BJACESS09705:108-1163(-); Additional IDs concatenated into MaxParsimony group: T1DN24, ProblematicID41696, A0A1W7RHD7, ProblematicID26505, J3S4C4, ProblematicID11314; Additional IDs concatenated into MaxParsimony group: ProblematicID41696, ProblematicID26505, A0A1W7RHD7…		BJARALL26868_metalloproteinase vmp-iii precursor|g.15927 ORF BJARALL26868|g.15927 BJARALL26868|m.15927 type:5prime_partial len:424 (-) BJARALL26868:159-1430(-)			BJACESS25886_allograft inflammatory factor 1-like|g.43798 ORF BJACESS25886|g.43798 BJACESS25886|m.43798 type:internal len:154 (-) BJACESS25886:2-460(-); Additional IDs concatenated into MaxParsimony group: A0A0F7ZD97, J3S8Y4, T1DDS4, A0A1W7RJG9; Additional IDs concatenated into MaxParsimony group: J3S8Y4, A0A1W7RJG9, T1DDS4, A0A0F7ZD97		Grancalcin-like protein OS=Hypsiglena sp. JMG-2014 OX=1550645 PE=4 SV=1; Additional IDs concatenated into MaxParsimony group: A0A0B8RQL9, A0A2D4NHP8, T1DL09, ProblematicID25305, ProblematicID40496, U3F842, ProblematicID52801, J3S8V5, ProblematicID10114, A0A1W7RH05, V8P9G6
BJACESS09717_keratin, type II cytoskeletal 5-like|g.17643 ORF BJACESS09717|g.17643 BJACESS09717|m.17643 type:internal len:422 (-) BJACESS09717:3-1265(-)		BJARGLA00628_ras-related protein rab-10|g.21143 ORF BJARGLA00628|g.21143 BJARGLA00628|m.21143 type:complete len:201 (+) BJARGLA00628:171-773(+); Additional IDs concatenated into MaxParsimony group: A0A0F7Z6R8, ProblematicID44164, T1DJE3, ProblematicID28973, A0A0B8RU08, A0A1W7REE1, U3FBL5, ProblematicID59336, A0A2D4GUC9, ProblematicID26711, ProblematicID11520, ProblematicID41902, J3SCZ1			BJACESS28613_specifically androgen-regulated gene protein|g.47687 ORF BJACESS28613|g.47687 BJACESS28613|m.47687 type:internal len:372 (-) BJACESS28613:1-1113(-); Additional IDs concatenated into MaxParsimony group: T1DME8, J3S864, V8NJ19, A0A2D4Q4Q9		Interleukin enhancer-binding factor OS=Crotalus horridus OX=35024 PE=4 SV=1; Additional IDs concatenated into MaxParsimony group: A0A2D4PBU6, V8ND82, A0A2D4P9C5; Additional IDs concatenated into MaxParsimony group: A0A2D4PBU6, V8ND82, A0A2D4P9C5, ProblematicID62816, ProblematicID18087, ProblematicID33278, ProblematicID2896, ProblematicID61272, A0A2D4LPW5, A0A2D4LPZ5, ProblematicID30690, Problemat…
BJACESS11826_protein/nucleic acid deglycase DJ-1|g.21346 ORF BJACESS11826|g.21346 BJACESS11826|m.21346 type:5prime_partial len:198 (-) BJACESS11826:126-719(-); Additional IDs concatenated into MaxParsimony group: ProblematicID53095, ProblematicID32229, ProblematicID1847, ProblematicID17038, J3SC36, A0A0K8S1J2, ProblematicID52264, A0A1W7REJ4, ProblematicID14999, ProblematicID30190, ProblematicID45…		BJARGLA01499_ribosomal protein s6|g.21486 ORF BJARGLA01499|g.21486 BJARGLA01499|m.21486 type:5prime_partial len:261 (+) BJARGLA01499:3-785(+); Additional IDs concatenated into MaxParsimony group: ProblematicID29186, ProblematicID13995, ProblematicID30165, ProblematicID49097, ProblematicID45356, ProblematicID40647, ProblematicID25456, ProblematicID14974, ProblematicID10265, ProblematicID48754, Pro…			BJACESS30753_protein dopey-2|g.50786 ORF BJACESS30753|g.50786 BJACESS30753|m.50786 type:5prime_partial len:181 (-) BJACESS30753:88-630(-)		Neutral alpha-glucosidase AB-like OS=Crotalus adamanteus OX=8729 PE=2 SV=1; Additional IDs concatenated into MaxParsimony group: T1E5P2, ProblematicID75954; Additional IDs concatenated into MaxParsimony group: T1E5P2, A0A0B8RY25, A0A2D4NQK6, A0A2D4H6X3, A0A2D4H6Y6, ProblematicID10849, ProblematicID26040, ProblematicID41231, ProblematicID73021, ProblematicID75954
BJACESS12524_cytosol aminopeptidase|g.22550 ORF BJACESS12524|g.22550 BJACESS12524|m.22550 type:5prime_partial len:529 (-) BJACESS12524:233-1819(-); Additional IDs concatenated into MaxParsimony group: U3TBE5, U3TDJ6; Additional IDs concatenated into MaxParsimony group: U3TBE5, U3TDJ6		BJARGLA01858_ribosomal protein s8|g.21610 ORF BJARGLA01858|g.21610 BJARGLA01858|m.21610 type:5prime_partial len:216 (-) BJARGLA01858:54-701(-); Additional IDs concatenated into MaxParsimony group: ProblematicID29275, ProblematicID44466, T1D8W4, ProblematicID26434, J3SD50, U3EQZ8, ProblematicID11243, A0A1W7RDQ1, A0A0B8RX92, ProblematicID41625, ProblematicID47378, Q3SAZ9, ProblematicID48895, Proble…			BJACESS36726_neutral and basic amino acid transport protein rBAT|g.59124 ORF BJACESS36726|g.59124 BJACESS36726|m.59124 type:internal len:196 (-) BJACESS36726:1-585(-)		Snake venom metalloprotease OS=Philodryas olfersii OX=120305 PE=2 SV=1
BJACESS13454_actin-related protein 2/3 complex subunit 2|g.24096 ORF BJACESS13454|g.24096 BJACESS13454|m.24096 type:5prime_partial len:332 (-) BJACESS13454:44-1039(-); Additional IDs concatenated into MaxParsimony group: ProblematicID52481, ProblematicID15286, ProblematicID95, ProblematicID30477, T1DMI9, A0A0F7ZE09, A0A0B8RRU4, A0A1W7RJP6, A0A098M1W7, U3FXK4, A0A2D4KT03, V8NZV7, ProblematicID5562…		Claudin-23-like protein OS=Crotalus adamanteus OX=8729 PE=2 SV=1; Additional IDs concatenated into MaxParsimony group: T1E6X6			BJACESS38487_epidermal growth factor receptor kinase substrate 8|g.61599 ORF BJACESS38487|g.61599 BJACESS38487|m.61599 type:internal len:323 (-) BJACESS38487:1-966(-); Additional IDs concatenated into MaxParsimony group: ProblematicID2477, ProblematicID32859, ProblematicID17668		Snake venom metalloproteinase BjussuMP-2 (Fragment) OS=Bothrops jararacussu OX=8726 PE=1 SV=1
BJACESS17584_serine/threonine-protein phosphatase PP1-gamma catalytic subunit|g.30953 ORF BJACESS17584|g.30953 BJACESS17584|m.30953 type:5prime_partial len:340 (-) BJACESS17584:605-1624(-); Additional IDs concatenated into MaxParsimony group: A0A2D4GB39, A0A2D4GB97, T1DL28, J3SCW0, A0A1W7RDF7, U3FB66, A0A0B8RP58, A0A2D4GB28, V8PCI4, ProblematicID27061, ProblematicID11870, ProblematicID42252, A0A2…		C-type lectin 12a OS=Agkistrodon contortrix contortrix OX=8713 PE=4 SV=1			BJACESS40898_natural resistance-associated macrophage protein 2|g.64759 ORF BJACESS40898|g.64759 BJACESS40898|m.64759 type:3prime_partial len:185 (-) BJACESS40898:1-552(-)		Transcriptional activator protein Pur-alpha (Fragment) OS=Ophiophagus hannah OX=8665 GN=PURA PE=4 SV=1; Additional IDs concatenated into MaxParsimony group: A0A2D4G6I3, A0A2D4M6P4; Additional IDs concatenated into MaxParsimony group: A0A2D4G6I3, A0A2D4M6P4
BJACESS21330_ras-related protein Rab-8A |g.36715 ORF BJACESS21330|g.36715 BJACESS21330|m.36715 type:5prime_partial len:218 (-) BJACESS21330:322-975(-); Additional IDs concatenated into MaxParsimony group: J3SCZ3, A0A1W7REC4, T1DJD5, A0A0B8RWK8; Additional IDs concatenated into MaxParsimony group: A0A0B8RWK8, T1DJD5, A0A1W7REC4, J3SCZ3		ELAV-like protein (Fragment) OS=Micrurus surinamensis OX=129470 PE=3 SV=1; Additional IDs concatenated into MaxParsimony group: A0A2D4L562, V8N8W5, A0A2D4L599, ProblematicID40765, ProblematicID10383, ProblematicID25574, ProblematicID57628; Additional IDs concatenated into MaxParsimony group: A0A2D4L562, V8N8W5, A0A2D4L599, ProblematicID10383, ProblematicID25574, ProblematicID40765, ProblematicID5…			BJARALL09500_protein-glutamine gamma-glutamyltransferase e|g.5805 ORF BJARALL09500|g.5805 BJARALL09500|m.5805 type:5prime_partial len:200 (-) BJARALL09500:101-700(-); Additional IDs concatenated into MaxParsimony group: ProblematicID19140, ProblematicID3949; Additional IDs concatenated into MaxParsimony group: ProblematicID3949, ProblematicID19140		Uncharacterized protein (Fragment) OS=Micrurus corallinus OX=54390 PE=3 SV=1; Additional IDs concatenated into MaxParsimony group: A0A0F7ZBW5, A0A0B8RWT7, V8NV43, ProblematicID69741, A0A0F7Z9K9, T1E3Z9, A0A1W7RCT0, A0A2H6NCB6, ProblematicID58872, ProblematicID41244, ProblematicID10862, ProblematicID26053, A0A2H6NCB4, ProblematicID10804, ProblematicID25995, ProblematicID41186, ProblematicID64116, …
BJACESS23270_dipeptidyl peptidase 3|g.39729 ORF BJACESS23270|g.39729 BJACESS23270|m.39729 type:internal len:560 (-) BJACESS23270:2-1678(-); Additional IDs concatenated into MaxParsimony group: ProblematicID11571, ProblematicID41953, ProblematicID26762; Additional IDs concatenated into MaxParsimony group: ProblematicID11571, ProblematicID41953, ProblematicID26762, A0A0B8RRY3		Endophilin-A2 OS=Boiga irregularis OX=92519 PE=4 SV=1; Additional IDs concatenated into MaxParsimony group: A0A098LZ13, T1DN58, A0A0F7ZBX7, A0A1W7RHM2, ProblematicID29226, ProblematicID44417, ProblematicID14035; Additional IDs concatenated into MaxParsimony group: A0A098LZ13, T1DN58, A0A1W7RHM2, A0A0F7ZBX7, ProblematicID29226, ProblematicID14035, ProblematicID44417			BJARALL11833_hbb2_najna ame: full=hemoglobin subunit beta-2 ame: full=beta-2-globin ame: full=hemoglobin beta-2 chain ame: full=hemoglobin beta-ii chain|g.7077 ORF BJARALL11833|g.7077 BJARALL11833|m.7077 type:internal len:161 (+) BJARALL11833:2-481(+); Additional IDs concatenated into MaxParsimony group: ProblematicID35196, ProblematicID4814		Uncharacterized protein (Fragment) OS=Micrurus lemniscatus lemniscatus OX=129467 PE=4 SV=1
BJACESS25886_allograft inflammatory factor 1-like|g.43798 ORF BJACESS25886|g.43798 BJACESS25886|m.43798 type:internal len:154 (-) BJACESS25886:2-460(-); Additional IDs concatenated into MaxParsimony group: A0A0F7ZD97, J3S8Y4, T1DDS4, A0A1W7RJG9; Additional IDs concatenated into MaxParsimony group: J3S8Y4, A0A1W7RJG9, T1DDS4, A0A0F7ZD97		Grancalcin-like protein OS=Hypsiglena sp. JMG-2014 OX=1550645 PE=4 SV=1; Additional IDs concatenated into MaxParsimony group: A0A0B8RQL9, A0A2D4NHP8, T1DL09, ProblematicID25305, ProblematicID40496, U3F842, ProblematicID52801, J3S8V5, ProblematicID10114, A0A1W7RH05, V8P9G6			BJARALL16056_transcriptional activator protein pur-alpha|g.9630 ORF BJARALL16056|g.9630 BJARALL16056|m.9630 type:5prime_partial len:261 (+) BJARALL16056:2-784(+); Additional IDs concatenated into MaxParsimony group: ProblematicID6554, ProblematicID21745, ProblematicID25638, ProblematicID40829; Additional IDs concatenated into MaxParsimony group: ProblematicID21745, ProblematicID6554, ProblematicI…		Uncharacterized protein (Fragment) OS=Micrurus lemniscatus lemniscatus OX=129467 PE=4 SV=1; Additional IDs concatenated into MaxParsimony group: A0A2D4PJ51, U3FX63, A0A098LZC5, A0A0B8RR39, A0A2D4NFN7, A0A2D4PJ28, A0A2D4HIY0, A0A2D4KBZ1, A0A0K8S197, A0A2D4NGU2, A0A2H6NB34, A0A2H6NE98, ProblematicID61812, ProblematicID17737, ProblematicID2546, ProblematicID32928; Additional IDs concatenated into Ma…
BJACESS28613_specifically androgen-regulated gene protein|g.47687 ORF BJACESS28613|g.47687 BJACESS28613|m.47687 type:internal len:372 (-) BJACESS28613:1-1113(-); Additional IDs concatenated into MaxParsimony group: T1DME8, J3S864, V8NJ19, A0A2D4Q4Q9		Interleukin enhancer-binding factor OS=Crotalus horridus OX=35024 PE=4 SV=1; Additional IDs concatenated into MaxParsimony group: A0A2D4PBU6, V8ND82, A0A2D4P9C5; Additional IDs concatenated into MaxParsimony group: A0A2D4PBU6, V8ND82, A0A2D4P9C5, ProblematicID62816, ProblematicID18087, ProblematicID33278, ProblematicID2896, ProblematicID61272, A0A2D4LPW5, A0A2D4LPZ5, ProblematicID30690, Problemat…			BJARALL18003_epidermal growth factor receptor kinase substrate 8-like protein 1, partial|g.10351 ORF BJARALL18003|g.10351 BJARALL18003|m.10351 type:5prime_partial len:146 (-) BJARALL18003:62-499(-)		Uncharacterized protein (Fragment) OS=Micrurus paraensis OX=1970185 PE=4 SV=1
BJACESS30753_protein dopey-2|g.50786 ORF BJACESS30753|g.50786 BJACESS30753|m.50786 type:5prime_partial len:181 (-) BJACESS30753:88-630(-)		Metalloproteinase (Type III) 1a OS=Crotalus adamanteus OX=8729 PE=2 SV=1			BJARALL19557_triosephosphate isomerase|g.10958 ORF BJARALL19557|g.10958 BJARALL19557|m.10958 type:complete len:249 (-) BJARALL19557:1017-1763(-); Additional IDs concatenated into MaxParsimony group: ProblematicID7489, ProblematicID52511, ProblematicID30116, ProblematicID45307, T1D7V2, A0A1W7RCH5, J3S1D9, ProblematicID14925, ProblematicID37871, A0A0B8RTC8, U3F5V1, ProblematicID54171		Uncharacterized protein OS=Micrurus corallinus OX=54390 PE=4 SV=1; Additional IDs concatenated into MaxParsimony group: V8PC26, A0A2D4GRQ9; Additional IDs concatenated into MaxParsimony group: V8PC26, A0A2D4GRQ9, A0A2H6MUR9
BJACESS36726_neutral and basic amino acid transport protein rBAT|g.59124 ORF BJACESS36726|g.59124 BJACESS36726|m.59124 type:internal len:196 (-) BJACESS36726:1-585(-)		Metalloproteinase (Type III) 2 OS=Agkistrodon contortrix contortrix OX=8713 PE=3 SV=1			BJARALL24630_histone|g.13588 ORF BJARALL24630|g.13588 BJARALL24630|m.13588 type:internal len:199 (+) BJARALL24630:3-596(+); Additional IDs concatenated into MaxParsimony group: ProblematicID39628, ProblematicID9246		Uncharacterized protein OS=Micrurus lemniscatus lemniscatus OX=129467 PE=4 SV=1
BJACESS38487_epidermal growth factor receptor kinase substrate 8|g.61599 ORF BJACESS38487|g.61599 BJACESS38487|m.61599 type:internal len:323 (-) BJACESS38487:1-966(-); Additional IDs concatenated into MaxParsimony group: ProblematicID2477, ProblematicID32859, ProblematicID17668		Metalloproteinase OS=Echis carinatus sochureki OX=124223 PE=2 SV=1			BJARALL26108_d chain low resolution structures of bovine mitochondrial f1-atpase during controlled dehydration: hydration state|g.15106 ORF BJARALL26108|g.15106 BJARALL26108|m.15106 type:5prime_partial len:538 (+) BJARALL26108:2-1615(+); Additional IDs concatenated into MaxParsimony group: ProblematicID40515, ProblematicID25324, ProblematicID51309, V8PIT3, A0A1W7RJ50, T1E780, A0A0K8RXR3, J3S879, …		Uncharacterized protein OS=Micrurus lemniscatus lemniscatus OX=129467 PE=4 SV=1; Additional IDs concatenated into MaxParsimony group: A0A2D4N4U2
BJACESS40898_natural resistance-associated macrophage protein 2|g.64759 ORF BJACESS40898|g.64759 BJACESS40898|m.64759 type:3prime_partial len:185 (-) BJACESS40898:1-552(-)		Metalloproteinase OS=Echis coloratus OX=64175 PE=2 SV=1			BJARALL26112_malate cytoplasmic-like|g.15118 ORF BJARALL26112|g.15118 BJARALL26112|m.15118 type:complete len:336 (-) BJARALL26112:628-1635(-); Additional IDs concatenated into MaxParsimony group: ProblematicID51678, ProblematicID10137, ProblematicID40519, A0A1W7RG07, J3S4M2, A0A098LYY7, V8P8G5, U3FWP3, A0A0B8RQ76, T1DAV4		V-type proton ATPase subunit H OS=Crotalus horridus OX=35024 PE=2 SV=1; Additional IDs concatenated into MaxParsimony group: V8PFA7, A0A1W7RBL1, A0A0B8RVF1, A0A0F7Z3T8, ProblematicID70229; Additional IDs concatenated into MaxParsimony group: A0A0B8RVF1, A0A1W7RBL1, V8PFA7, A0A0F7Z3T8, ProblematicID70229
BJARALL09500_protein-glutamine gamma-glutamyltransferase e|g.5805 ORF BJARALL09500|g.5805 BJARALL09500|m.5805 type:5prime_partial len:200 (-) BJARALL09500:101-700(-); Additional IDs concatenated into MaxParsimony group: ProblematicID19140, ProblematicID3949; Additional IDs concatenated into MaxParsimony group: ProblematicID3949, ProblematicID19140		Neutral alpha-glucosidase AB-like OS=Crotalus adamanteus OX=8729 PE=2 SV=1; Additional IDs concatenated into MaxParsimony group: T1E5P2, ProblematicID75954; Additional IDs concatenated into MaxParsimony group: T1E5P2, A0A0B8RY25, A0A2D4NQK6, A0A2D4H6X3, A0A2D4H6Y6, ProblematicID10849, ProblematicID26040, ProblematicID41231, ProblematicID73021, ProblematicID75954			BJARALL26179_no hit|g.15225 ORF BJARALL26179|g.15225 BJARALL26179|m.15225 type:5prime_partial len:251 (+) BJARALL26179:1-753(+); Additional IDs concatenated into MaxParsimony group: ProblematicID40570, ProblematicID10188, ProblematicID54732, ProblematicID29157, ProblematicID13966, ProblematicID44348, ProblematicID58712
BJARALL11833_hbb2_najna ame: full=hemoglobin subunit beta-2 ame: full=beta-2-globin ame: full=hemoglobin beta-2 chain ame: full=hemoglobin beta-ii chain|g.7077 ORF BJARALL11833|g.7077 BJARALL11833|m.7077 type:internal len:161 (+) BJARALL11833:2-481(+); Additional IDs concatenated into MaxParsimony group: ProblematicID35196, ProblematicID4814		Phospholipase B-like (Fragment) OS=Bothrops moojeni OX=98334 PE=2 SV=1; Additional IDs concatenated into MaxParsimony group: A0A1W7RER1, A0A1W7RB94, T2HP68, F8S101, A0A0F7Z632, T1DLW3, A0A077L7E7, T2HQ75, ProblematicID47098, ProblematicID45836, ProblematicID46683, ProblematicID47731, ProblematicID47076, ProblematicID58893, A0A346CI91, A0A098LWY9, ProblematicID46353, ProblematicID66679, Problemati…			BJARALL27064_heat shock protein 90kda alpha class b member 1|g.16210 ORF BJARALL27064|g.16210 BJARALL27064|m.16210 type:complete len:771 (-) BJARALL27064:470-2782(-); Additional IDs concatenated into MaxParsimony group: ProblematicID25958, ProblematicID10767, ProblematicID30075, ProblematicID14884, ProblematicID45266, ProblematicID50254, V8NTA5, A0A1W7RGQ5, J3RZR4, T1DMS6, A0A0B8RQH6, A0A0F7Z1R1,…
BJARALL16056_transcriptional activator protein pur-alpha|g.9630 ORF BJARALL16056|g.9630 BJARALL16056|m.9630 type:5prime_partial len:261 (+) BJARALL16056:2-784(+); Additional IDs concatenated into MaxParsimony group: ProblematicID6554, ProblematicID21745, ProblematicID25638, ProblematicID40829; Additional IDs concatenated into MaxParsimony group: ProblematicID21745, ProblematicID6554, ProblematicI…		Snake venom metalloprotease OS=Philodryas olfersii OX=120305 PE=2 SV=1			BJARALL27085_protein disulfide isomerase family member 6|g.16264 ORF BJARALL27085|g.16264 BJARALL27085|m.16264 type:5prime_partial len:460 (+) BJARALL27085:3-1382(+); Additional IDs concatenated into MaxParsimony group: ProblematicID41170, ProblematicID10788, A0A1W7REY2, T1DJT3, J3S4U1, U3FZ83, A0A0B8RXW6, ProblematicID51672, ProblematicID51765, V8NZM8, ProblematicID52452, ProblematicID53039, Pro…
BJARALL18003_epidermal growth factor receptor kinase substrate 8-like protein 1, partial|g.10351 ORF BJARALL18003|g.10351 BJARALL18003|m.10351 type:5prime_partial len:146 (-) BJARALL18003:62-499(-)		Snake venom metalloproteinase BjussuMP-2 (Fragment) OS=Bothrops jararacussu OX=8726 PE=1 SV=1			BJARALL27937_vimentin|g.17387 ORF BJARALL27937|g.17387 BJARALL27937|m.17387 type:complete len:459 (-) BJARALL27937:386-1762(-); Additional IDs concatenated into MaxParsimony group: ProblematicID26579, ProblematicID41770, ProblematicID51810, J3SFM5, Q8UVG8, A0A0B8RPH0, V8NZ73, U3F5L1, A0A2H6NKZ9, A0A2D4K9C3, A0A2H6NL08, C5I1A7, C5I1A5, C5I1A9, C5I1A3, C5I1C4, C5I1B9, C5I1C1, C5I1C2, C5I1C3, C5I1B8…
BJARALL19557_triosephosphate isomerase|g.10958 ORF BJARALL19557|g.10958 BJARALL19557|m.10958 type:complete len:249 (-) BJARALL19557:1017-1763(-); Additional IDs concatenated into MaxParsimony group: ProblematicID7489, ProblematicID52511, ProblematicID30116, ProblematicID45307, T1D7V2, A0A1W7RCH5, J3S1D9, ProblematicID14925, ProblematicID37871, A0A0B8RTC8, U3F5V1, ProblematicID54171		Transcriptional activator protein Pur-alpha (Fragment) OS=Ophiophagus hannah OX=8665 GN=PURA PE=4 SV=1; Additional IDs concatenated into MaxParsimony group: A0A2D4G6I3, A0A2D4M6P4; Additional IDs concatenated into MaxParsimony group: A0A2D4G6I3, A0A2D4M6P4			BJARALL28134_thioredoxin domain-containing protein 17|g.17693 ORF BJARALL28134|g.17693 BJARALL28134|m.17693 type:5prime_partial len:131 (-) BJARALL28134:283-675(-); Additional IDs concatenated into MaxParsimony group: ProblematicID26738, ProblematicID41929, ProblematicID55981, T1DKN8, J3S9V7, ProblematicID61018, A0A1W7RCM0, A0A0B8RSW5, V8P093
BJARALL22811_serine protease cl4 precursor|g.12673 ORF BJARALL22811|g.12673 BJARALL22811|m.12673 type:complete len:258 (+) BJARALL22811:438-1211(+)		Uncharacterized protein (Fragment) OS=Micrurus corallinus OX=54390 PE=3 SV=1; Additional IDs concatenated into MaxParsimony group: A0A0F7ZBW5, A0A0B8RWT7, V8NV43, ProblematicID69741, A0A0F7Z9K9, T1E3Z9, A0A1W7RCT0, A0A2H6NCB6, ProblematicID58872, ProblematicID41244, ProblematicID10862, ProblematicID26053, A0A2H6NCB4, ProblematicID10804, ProblematicID25995, ProblematicID41186, ProblematicID64116, …			BJARCOR01680_superoxide dismutase|g.20198 ORF BJARCOR01680|g.20198 BJARCOR01680|m.20198 type:5prime_partial len:177 (-) BJARCOR01680:190-720(-); Additional IDs concatenated into MaxParsimony group: ProblematicID13177, ProblematicID28368, ProblematicID9710, ProblematicID24901, ProblematicID40092, ProblematicID13735, ProblematicID44117, ProblematicID28926, ProblematicID51280
BJARALL24630_histone|g.13588 ORF BJARALL24630|g.13588 BJARALL24630|m.13588 type:internal len:199 (+) BJARALL24630:3-596(+); Additional IDs concatenated into MaxParsimony group: ProblematicID39628, ProblematicID9246		Uncharacterized protein (Fragment) OS=Micrurus lemniscatus lemniscatus OX=129467 PE=4 SV=1			BJARCOR02016_ribosomal protein l11|g.20272 ORF BJARCOR02016|g.20272 BJARCOR02016|m.20272 type:5prime_partial len:196 (-) BJARCOR02016:34-621(-); Additional IDs concatenated into MaxParsimony group: ProblematicID28414, ProblematicID13223, ProblematicID47712, ProblematicID11569, ProblematicID26760, ProblematicID41951, ProblematicID48154, ProblematicID48309, A0A1W7RDY7, T1E4E4, A0A0B8RQC6, J3S9F8, U…
BJARALL26108_d chain low resolution structures of bovine mitochondrial f1-atpase during controlled dehydration: hydration state|g.15106 ORF BJARALL26108|g.15106 BJARALL26108|m.15106 type:5prime_partial len:538 (+) BJARALL26108:2-1615(+); Additional IDs concatenated into MaxParsimony group: ProblematicID40515, ProblematicID25324, ProblematicID51309, V8PIT3, A0A1W7RJ50, T1E780, A0A0K8RXR3, J3S879, …		Uncharacterized protein (Fragment) OS=Micrurus lemniscatus lemniscatus OX=129467 PE=4 SV=1; Additional IDs concatenated into MaxParsimony group: A0A2D4PJ51, U3FX63, A0A098LZC5, A0A0B8RR39, A0A2D4NFN7, A0A2D4PJ28, A0A2D4HIY0, A0A2D4KBZ1, A0A0K8S197, A0A2D4NGU2, A0A2H6NB34, A0A2H6NE98, ProblematicID61812, ProblematicID17737, ProblematicID2546, ProblematicID32928; Additional IDs concatenated into Ma…			Brain-specific angiogenesis inhibitor 1-associated protein 2-like OS=Crotalus adamanteus OX=8729 PE=2 SV=1; Additional IDs concatenated into MaxParsimony group: A0A0K8RY97, A0A2D4LCD9, A0A2D4GK20, A0A2D4LBN9, U3FXH8, A0A098M1L4, ProblematicID70400; Additional IDs concatenated into MaxParsimony group: A0A0K8RY97, A0A2D4LCD9, A0A2D4GK20, A0A2D4LBN9, U3FXH8, A0A098M1L4, ProblematicID70400, V8PI47, A…
BJARALL26112_malate cytoplasmic-like|g.15118 ORF BJARALL26112|g.15118 BJARALL26112|m.15118 type:complete len:336 (-) BJARALL26112:628-1635(-); Additional IDs concatenated into MaxParsimony group: ProblematicID51678, ProblematicID10137, ProblematicID40519, A0A1W7RG07, J3S4M2, A0A098LYY7, V8P8G5, U3FWP3, A0A0B8RQ76, T1DAV4		Uncharacterized protein (Fragment) OS=Micrurus paraensis OX=1970185 PE=4 SV=1			Calcium-binding protein 39-like protein OS=Agkistrodon contortrix contortrix OX=8713 PE=4 SV=1; Additional IDs concatenated into MaxParsimony group: T1E6B0, A0A098M1F7, U3FXD3, A0A0B8RRI9, J3SBW5, A0A2D4FED5, A0A2D4FEC7, ProblematicID55457, A0A2H6N156
BJARALL26179_no hit|g.15225 ORF BJARALL26179|g.15225 BJARALL26179|m.15225 type:5prime_partial len:251 (+) BJARALL26179:1-753(+); Additional IDs concatenated into MaxParsimony group: ProblematicID40570, ProblematicID10188, ProblematicID54732, ProblematicID29157, ProblematicID13966, ProblematicID44348, ProblematicID58712		Uncharacterized protein OS=Micrurus corallinus OX=54390 PE=4 SV=1; Additional IDs concatenated into MaxParsimony group: V8PC26, A0A2D4GRQ9; Additional IDs concatenated into MaxParsimony group: V8PC26, A0A2D4GRQ9, A0A2H6MUR9			Calmodulin OS=Crotalus horridus OX=35024 PE=2 SV=1
BJARALL27064_heat shock protein 90kda alpha class b member 1|g.16210 ORF BJARALL27064|g.16210 BJARALL27064|m.16210 type:complete len:771 (-) BJARALL27064:470-2782(-); Additional IDs concatenated into MaxParsimony group: ProblematicID25958, ProblematicID10767, ProblematicID30075, ProblematicID14884, ProblematicID45266, ProblematicID50254, V8NTA5, A0A1W7RGQ5, J3RZR4, T1DMS6, A0A0B8RQH6, A0A0F7Z1R1,…		Uncharacterized protein OS=Micrurus lemniscatus lemniscatus OX=129467 PE=4 SV=1			Calpain 5 OS=Agkistrodon contortrix contortrix OX=8713 PE=3 SV=1
BJARALL27085_protein disulfide isomerase family member 6|g.16264 ORF BJARALL27085|g.16264 BJARALL27085|m.16264 type:5prime_partial len:460 (+) BJARALL27085:3-1382(+); Additional IDs concatenated into MaxParsimony group: ProblematicID41170, ProblematicID10788, A0A1W7REY2, T1DJT3, J3S4U1, U3FZ83, A0A0B8RXW6, ProblematicID51672, ProblematicID51765, V8NZM8, ProblematicID52452, ProblematicID53039, Pro…		Uncharacterized protein OS=Micrurus lemniscatus lemniscatus OX=129467 PE=4 SV=1; Additional IDs concatenated into MaxParsimony group: A0A2D4N4U2			Choline transporter-like protein 4 OS=Agkistrodon contortrix contortrix OX=8713 PE=3 SV=1; Additional IDs concatenated into MaxParsimony group: ProblematicID63854; Additional IDs concatenated into MaxParsimony group: ProblematicID63854
BJARALL27937_vimentin|g.17387 ORF BJARALL27937|g.17387 BJARALL27937|m.17387 type:complete len:459 (-) BJARALL27937:386-1762(-); Additional IDs concatenated into MaxParsimony group: ProblematicID26579, ProblematicID41770, ProblematicID51810, J3SFM5, Q8UVG8, A0A0B8RPH0, V8NZ73, U3F5L1, A0A2H6NKZ9, A0A2D4K9C3, A0A2H6NL08, C5I1A7, C5I1A5, C5I1A9, C5I1A3, C5I1C4, C5I1B9, C5I1C1, C5I1C2, C5I1C3, C5I1B8…		V-type proton ATPase subunit H OS=Crotalus horridus OX=35024 PE=2 SV=1; Additional IDs concatenated into MaxParsimony group: V8PFA7, A0A1W7RBL1, A0A0B8RVF1, A0A0F7Z3T8, ProblematicID70229; Additional IDs concatenated into MaxParsimony group: A0A0B8RVF1, A0A1W7RBL1, V8PFA7, A0A0F7Z3T8, ProblematicID70229			Coronin OS=Agkistrodon contortrix contortrix OX=8713 PE=3 SV=1; Additional IDs concatenated into MaxParsimony group: V8PCA2, A0A0B8RS27, ProblematicID65600, ProblematicID63135, V8PG83, A0A0B8RS26, J3SC08, A0A098M0Z2, T1E6V0, A0A1W7RI93, ProblematicID59751, ProblematicID65128
BJARALL28134_thioredoxin domain-containing protein 17|g.17693 ORF BJARALL28134|g.17693 BJARALL28134|m.17693 type:5prime_partial len:131 (-) BJARALL28134:283-675(-); Additional IDs concatenated into MaxParsimony group: ProblematicID26738, ProblematicID41929, ProblematicID55981, T1DKN8, J3S9V7, ProblematicID61018, A0A1W7RCM0, A0A0B8RSW5, V8P093		Zinc metalloproteinase/disintegrin OS=Protobothrops elegans OX=88086 PE=1 SV=1			Cytosolic non-specific dipeptidase OS=Agkistrodon contortrix contortrix OX=8713 PE=4 SV=1
BJARCOR01680_superoxide dismutase|g.20198 ORF BJARCOR01680|g.20198 BJARCOR01680|m.20198 type:5prime_partial len:177 (-) BJARCOR01680:190-720(-); Additional IDs concatenated into MaxParsimony group: ProblematicID13177, ProblematicID28368, ProblematicID9710, ProblematicID24901, ProblematicID40092, ProblematicID13735, ProblematicID44117, ProblematicID28926, ProblematicID51280					Epidermal growth factor receptor kinase substrate 8 OS=Crotalus adamanteus OX=8729 PE=2 SV=1; Additional IDs concatenated into MaxParsimony group: A0A1W7RHL9, A0A0B8RQX8, A0A2D4IZH4, A0A2D4IZK7, ProblematicID65223, ProblematicID71330, V8NTW1, A0A2D4LF73, A0A2D4IZL7, ProblematicID4867, ProblematicID20058, ProblematicID35249, ProblematicID32859, ProblematicID17668, ProblematicID2477
BJARCOR02016_ribosomal protein l11|g.20272 ORF BJARCOR02016|g.20272 BJARCOR02016|m.20272 type:5prime_partial len:196 (-) BJARCOR02016:34-621(-); Additional IDs concatenated into MaxParsimony group: ProblematicID28414, ProblematicID13223, ProblematicID47712, ProblematicID11569, ProblematicID26760, ProblematicID41951, ProblematicID48154, ProblematicID48309, A0A1W7RDY7, T1E4E4, A0A0B8RQC6, J3S9F8, U…					Epidermal growth factor receptor kinase substrate 8-like protein 2 OS=Ophiophagus hannah OX=8665 GN=EPS8L2 PE=4 SV=1
BJARGLAcontig03843_SVMP_lachestatin- partial|g.20853 ORF BJARGLAcontig03843|g.20853 BJARGLAcontig03843|m.20853 type:5prime_partial len:347 (-) BJARGLAcontig03843:66-1106(-)					Flotillin-1 OS=Hypsiglena sp. JMG-2014 OX=1550645 PE=4 SV=1; Additional IDs concatenated into MaxParsimony group: A0A1W7RHC4, T1E6I2, ProblematicID73004, V8NIU2, ProblematicID6319, ProblematicID36701, ProblematicID21510
Brain-specific angiogenesis inhibitor 1-associated protein 2-like OS=Crotalus adamanteus OX=8729 PE=2 SV=1; Additional IDs concatenated into MaxParsimony group: A0A0K8RY97, A0A2D4LCD9, A0A2D4GK20, A0A2D4LBN9, U3FXH8, A0A098M1L4, ProblematicID70400; Additional IDs concatenated into MaxParsimony group: A0A0K8RY97, A0A2D4LCD9, A0A2D4GK20, A0A2D4LBN9, U3FXH8, A0A098M1L4, ProblematicID70400, V8PI47, A…					Flotillin-1-like protein OS=Crotalus adamanteus OX=8729 PE=2 SV=1
Cadam10_SVSP-12 OS=Crotalus adamanteus OX=8729 PE=3 SV=1					Guanine nucleotide-binding protein G(K) subunit alpha-like protein OS=Agkistrodon contortrix contortrix OX=8713 PE=4 SV=1
Calcium-binding protein 39-like protein OS=Agkistrodon contortrix contortrix OX=8713 PE=4 SV=1; Additional IDs concatenated into MaxParsimony group: T1E6B0, A0A098M1F7, U3FXD3, A0A0B8RRI9, J3SBW5, A0A2D4FED5, A0A2D4FEC7, ProblematicID55457, A0A2H6N156					Guanine nucleotide-binding protein G(Q) subunit alpha OS=Ophiophagus hannah OX=8665 GN=GNAQ PE=4 SV=1
Calmodulin OS=Crotalus horridus OX=35024 PE=2 SV=1					Hemoglobin subunit alpha 1 OS=Crotalus adamanteus OX=8729 PE=2 SV=1; Additional IDs concatenated into MaxParsimony group: T1DBH3, A0A1W7RGL9, A0A140GMI0; Additional IDs concatenated into MaxParsimony group: T1DBH3, Q7ZT83, A0A1W7RGL9, T1E6K3, A0A140GMI1, A0A140GMI0, P16417, V8P9P7, J3SDZ6, A0A2D4GZL2, A0A098M1S2, Q7ZT84, P0C0U7, Q800M1
Calpain 5 OS=Agkistrodon contortrix contortrix OX=8713 PE=3 SV=1					Histone H2A (Fragment) OS=Micrurus spixii OX=129469 PE=3 SV=1; Additional IDs concatenated into MaxParsimony group: V8NSM1, V8NTL3, A0A2D4NVB2; Additional IDs concatenated into MaxParsimony group: V8NSM1, V8NTL3, A0A2D4NVB2
Choline transporter-like protein 4 OS=Agkistrodon contortrix contortrix OX=8713 PE=3 SV=1; Additional IDs concatenated into MaxParsimony group: ProblematicID63854; Additional IDs concatenated into MaxParsimony group: ProblematicID63854					Histone H2B (Fragment) OS=Ophiophagus hannah OX=8665 GN=H2B-I PE=3 SV=1
Coronin OS=Agkistrodon contortrix contortrix OX=8713 PE=3 SV=1; Additional IDs concatenated into MaxParsimony group: V8PCA2, A0A0B8RS27, ProblematicID65600, ProblematicID63135, V8PG83, A0A0B8RS26, J3SC08, A0A098M0Z2, T1E6V0, A0A1W7RI93, ProblematicID59751, ProblematicID65128					Histone H2B OS=Micrurus lemniscatus lemniscatus OX=129467 PE=3 SV=1
Cytosolic non-specific dipeptidase OS=Agkistrodon contortrix contortrix OX=8713 PE=4 SV=1					Histone H3 OS=Crotalus adamanteus OX=8729 PE=2 SV=1
Epidermal growth factor receptor kinase substrate 8 OS=Crotalus adamanteus OX=8729 PE=2 SV=1; Additional IDs concatenated into MaxParsimony group: A0A1W7RHL9, A0A0B8RQX8, A0A2D4IZH4, A0A2D4IZK7, ProblematicID65223, ProblematicID71330, V8NTW1, A0A2D4LF73, A0A2D4IZL7, ProblematicID4867, ProblematicID20058, ProblematicID35249, ProblematicID32859, ProblematicID17668, ProblematicID2477					Keratin, type II cytoskeletal 1 (Fragment) OS=Ophiophagus hannah OX=8665 GN=KRT1 PE=3 SV=1
Epidermal growth factor receptor kinase substrate 8-like protein 2 OS=Ophiophagus hannah OX=8665 GN=EPS8L2 PE=4 SV=1					Kinesin-like protein OS=Boiga irregularis OX=92519 PE=3 SV=1; Additional IDs concatenated into MaxParsimony group: A0A1W7RGD5, A0A098LXK1, A0A2D4G7L6, U3F7V1, V8PEE5, ProblematicID55381
Flotillin-1 OS=Hypsiglena sp. JMG-2014 OX=1550645 PE=4 SV=1; Additional IDs concatenated into MaxParsimony group: A0A1W7RHC4, T1E6I2, ProblematicID73004, V8NIU2, ProblematicID6319, ProblematicID36701, ProblematicID21510					Myosin-9 isoform 1 OS=Agkistrodon contortrix contortrix OX=8713 PE=3 SV=1; Additional IDs concatenated into MaxParsimony group: A0A0K8RZ82, T2HPR3, A0A0F7Z937, U3FWK8, A0A2D4M111, V8PFF2, A0A0B8RY61, A0A2D4PCX7, A0A098LX35, A0A2D4JXY1, A0A2D4GIP9, ProblematicID58458, A0A2D4GIP0, ProblematicID40586, ProblematicID10204, ProblematicID25395, ProblematicID75257, ProblematicID15480, ProblematicID289, P…
Flotillin-1-like protein OS=Crotalus adamanteus OX=8729 PE=2 SV=1					Neprilysin-like protein OS=Crotalus adamanteus OX=8729 PE=2 SV=1; Additional IDs concatenated into MaxParsimony group: T1E4Z0, A0A0K8RSH5, V8NQ76, ProblematicID52296; Additional IDs concatenated into MaxParsimony group: T1E4Z0, A0A0K8RSH5, V8NQ76, ProblematicID52296, A0A0B8RU83, A0A2H6NG21, ProblematicID52211
Guanine nucleotide-binding protein G(K) subunit alpha-like protein OS=Agkistrodon contortrix contortrix OX=8713 PE=4 SV=1					Non-histone chromosomal protein HMG-17 OS=Crotalus horridus OX=35024 PE=2 SV=1
Guanine nucleotide-binding protein G(Q) subunit alpha OS=Ophiophagus hannah OX=8665 GN=GNAQ PE=4 SV=1					Peptidase D OS=Crotalus horridus OX=35024 PE=2 SV=1; Additional IDs concatenated into MaxParsimony group: J3SEZ6, ProblematicID58387, ProblematicID58476, ProblematicID33653, ProblematicID3271, ProblematicID18462, A0A1W7REX1, A0A2H6NJV8, U3FZ80, ProblematicID66819, V8P993
Hemoglobin subunit alpha 1 OS=Crotalus adamanteus OX=8729 PE=2 SV=1; Additional IDs concatenated into MaxParsimony group: T1DBH3, A0A1W7RGL9, A0A140GMI0; Additional IDs concatenated into MaxParsimony group: T1DBH3, Q7ZT83, A0A1W7RGL9, T1E6K3, A0A140GMI1, A0A140GMI0, P16417, V8P9P7, J3SDZ6, A0A2D4GZL2, A0A098M1S2, Q7ZT84, P0C0U7, Q800M1					Phospholipase A2 inhibitor 31 kDa subunit-like OS=Crotalus adamanteus OX=8729 PE=2 SV=1
Histone H2A (Fragment) OS=Micrurus spixii OX=129469 PE=3 SV=1; Additional IDs concatenated into MaxParsimony group: V8NSM1, V8NTL3, A0A2D4NVB2; Additional IDs concatenated into MaxParsimony group: V8NSM1, V8NTL3, A0A2D4NVB2					Phosphoserine aminotransferase OS=Crotalus horridus OX=35024 PE=2 SV=1; Additional IDs concatenated into MaxParsimony group: A0A0F7Z639, A0A1W7RET8, ProblematicID70461; Additional IDs concatenated into MaxParsimony group: A0A1W7RET8, A0A0F7Z639, ProblematicID70461, A0A2H6N7Z0, U3FBT3, V8PAD8, A0A0B8RQQ4
Histone H2B (Fragment) OS=Ophiophagus hannah OX=8665 GN=H2B-I PE=3 SV=1					Programmed cell death protein 10 OS=Boiga irregularis OX=92519 PE=4 SV=1; Additional IDs concatenated into MaxParsimony group: A0A0F7Z112, A0A1W7RIH1, J3S450, T1E6Y7, A0A2D4JB88, ProblematicID56506, A0A2D4H450, V8P2H9, A0A098M186
Histone H2B OS=Micrurus lemniscatus lemniscatus OX=129467 PE=3 SV=1					Protein kinase C and casein kinase substrate in neurons 2 OS=Agkistrodon contortrix contortrix OX=8713 PE=4 SV=1; Additional IDs concatenated into MaxParsimony group: A0A0F7Z9P9, T1E5D5, A0A0B8RXD7, A0A098LXK6, J3RZT9, A0A098LXN4, ProblematicID59538
Histone H3 OS=Crotalus adamanteus OX=8729 PE=2 SV=1					Putative serine carboxypeptidase CPVL-like protein OS=Crotalus horridus OX=35024 PE=2 SV=1; Additional IDs concatenated into MaxParsimony group: J3SE72, A0A0K8S1F1, A0A1W7RI96, ProblematicID57772, ProblematicID41413, ProblematicID26222, ProblematicID11031
Keratin, type II cytoskeletal 1 (Fragment) OS=Ophiophagus hannah OX=8665 GN=KRT1 PE=3 SV=1					Ras-related protein Rab-7a-like protein OS=Boiga irregularis OX=92519 PE=4 SV=1; Additional IDs concatenated into MaxParsimony group: T1E4K1, ProblematicID55924, J3S0L0, A0A2D4KNJ8, V8NJ44, U3FZ50, A0A1W7REC0, ProblematicID17220, ProblematicID32411, ProblematicID2029, ProblematicID57226
Kinesin-like protein OS=Boiga irregularis OX=92519 PE=3 SV=1; Additional IDs concatenated into MaxParsimony group: A0A1W7RGD5, A0A098LXK1, A0A2D4G7L6, U3F7V1, V8PEE5, ProblematicID55381					Septin-9 OS=Crotalus horridus OX=35024 PE=2 SV=1; Additional IDs concatenated into MaxParsimony group: A0A2D4PML6, A0A2D4M7U1, A0A2D4PJZ4, A0A0B8RP66, A0A2D4F7C8, V8NRN4, A0A2H6MXE5, ProblematicID72557; Additional IDs concatenated into MaxParsimony group: A0A2D4PML6, A0A2D4M7U1, A0A2D4PJZ4, A0A0B8RP66, A0A2D4F7C8, V8NRN4, A0A2H6MXE5, ProblematicID72557
Metalloproteinase OS=Crotalus molossus molossus OX=31151 PE=2 SV=1					Serine incorporator 2-like protein OS=Crotalus adamanteus OX=8729 PE=2 SV=1
Myosin-9 isoform 1 OS=Agkistrodon contortrix contortrix OX=8713 PE=3 SV=1; Additional IDs concatenated into MaxParsimony group: A0A0K8RZ82, T2HPR3, A0A0F7Z937, U3FWK8, A0A2D4M111, V8PFF2, A0A0B8RY61, A0A2D4PCX7, A0A098LX35, A0A2D4JXY1, A0A2D4GIP9, ProblematicID58458, A0A2D4GIP0, ProblematicID40586, ProblematicID10204, ProblematicID25395, ProblematicID75257, ProblematicID15480, ProblematicID289, P…					Serine-threonine-protein kinase MST4-like protein OS=Boiga irregularis OX=92519 PE=4 SV=1; Additional IDs concatenated into MaxParsimony group: A0A0F7Z417, U3FB77, T1E4V4, A0A1W7RDF8, V8PC58, A0A1W7RDI2, J3S9J0, T1E484, A0A2D4HJS3, V8NZ79, A0A2H6N3X3, ProblematicID26165, ProblematicID10974, ProblematicID41356, ProblematicID68379, ProblematicID66029; Additional IDs concatenated into MaxParsimony g…
Neprilysin-like protein OS=Crotalus adamanteus OX=8729 PE=2 SV=1; Additional IDs concatenated into MaxParsimony group: T1E4Z0, A0A0K8RSH5, V8NQ76, ProblematicID52296; Additional IDs concatenated into MaxParsimony group: T1E4Z0, A0A0K8RSH5, V8NQ76, ProblematicID52296, A0A0B8RU83, A0A2H6NG21, ProblematicID52211					Syntaxin-3-like protein OS=Micrurus fulvius OX=8637 PE=2 SV=1; Additional IDs concatenated into MaxParsimony group: A0A2D4HF54, A0A0B8RW02, A0A2D4PUB9, A0A2H6NL85; Additional IDs concatenated into MaxParsimony group: A0A2D4HF54, A0A2D4PUB9, A0A0B8RW02, A0A2H6NL85
Non-histone chromosomal protein HMG-17 OS=Crotalus horridus OX=35024 PE=2 SV=1					Tropomodulin-3 OS=Boiga irregularis OX=92519 PE=4 SV=1; Additional IDs concatenated into MaxParsimony group: J3SDK8, ProblematicID70996, ProblematicID65139, A0A1W7RC73, T1DHS5, A0A2D4PME1, V8N9Y2, ProblematicID17970, ProblematicID33161, ProblematicID2779; Additional IDs concatenated into MaxParsimony group: J3SDK8, ProblematicID70996, ProblematicID65139, A0A1W7RC73, T1DHS5, A0A2D4PME1, V8N9Y2, Pr…
Peptidase D OS=Crotalus horridus OX=35024 PE=2 SV=1; Additional IDs concatenated into MaxParsimony group: J3SEZ6, ProblematicID58387, ProblematicID58476, ProblematicID33653, ProblematicID3271, ProblematicID18462, A0A1W7REX1, A0A2H6NJV8, U3FZ80, ProblematicID66819, V8P993					Ubiquitin carboxyl-terminal hydrolase OS=Crotalus adamanteus OX=8729 PE=2 SV=1; Additional IDs concatenated into MaxParsimony group: A0A2D4ITT1, U3EQ28, A0A2D4PR32, A0A2D4H2C3, A0A2D4H2C9, ProblematicID75521, V8PCN6, A0A2D4MIF2, A0A2D4MGZ4, ProblematicID75875, ProblematicID44977, ProblematicID14595, ProblematicID29786, ProblematicID6311, ProblematicID36693, ProblematicID21502; Additional IDs conc…
Phospholipase A2 inhibitor 31 kDa subunit-like OS=Crotalus adamanteus OX=8729 PE=2 SV=1					Uncharacterized protein (Fragment) OS=Micrurus corallinus OX=54390 PE=4 SV=1
Phosphoserine aminotransferase OS=Crotalus horridus OX=35024 PE=2 SV=1; Additional IDs concatenated into MaxParsimony group: A0A0F7Z639, A0A1W7RET8, ProblematicID70461; Additional IDs concatenated into MaxParsimony group: A0A1W7RET8, A0A0F7Z639, ProblematicID70461, A0A2H6N7Z0, U3FBT3, V8PAD8, A0A0B8RQQ4					Uncharacterized protein (Fragment) OS=Micrurus corallinus OX=54390 PE=4 SV=1; Additional IDs concatenated into MaxParsimony group: A0A1W7REE6, U3ERF4, T1DLM3, A0A0B8RXL4, A0A0F7Z466, A0A2D4ENG7, ProblematicID57893, A0A2H6N7F5, ProblematicID32049, ProblematicID1667, ProblematicID16858, V8P1S7, V8P8Q7, A0A2D4KZ11; Additional IDs concatenated into MaxParsimony group: T1DLM3, U3ERF4, A0A0F7Z466, A0A0…
Programmed cell death protein 10 OS=Boiga irregularis OX=92519 PE=4 SV=1; Additional IDs concatenated into MaxParsimony group: A0A0F7Z112, A0A1W7RIH1, J3S450, T1E6Y7, A0A2D4JB88, ProblematicID56506, A0A2D4H450, V8P2H9, A0A098M186					Uncharacterized protein (Fragment) OS=Micrurus lemniscatus lemniscatus OX=129467 PE=3 SV=1
Protein kinase C and casein kinase substrate in neurons 2 OS=Agkistrodon contortrix contortrix OX=8713 PE=4 SV=1; Additional IDs concatenated into MaxParsimony group: A0A0F7Z9P9, T1E5D5, A0A0B8RXD7, A0A098LXK6, J3RZT9, A0A098LXN4, ProblematicID59538					Uncharacterized protein (Fragment) OS=Micrurus paraensis OX=1970185 PE=4 SV=1; Additional IDs concatenated into MaxParsimony group: A0A2D4GE04, A0A2D4GE02, A0A2D4LGZ8, A0A2D4I250; Additional IDs concatenated into MaxParsimony group: A0A2D4GE04, A0A2D4GE02, U3FCJ3, A0A2H6MWK2, A0A2H6MWY3, A0A2D4LGZ8, A0A2D4I250, ProblematicID53338, ProblematicID58579, A0A2D4Q2X2, ProblematicID61297
Putative serine carboxypeptidase CPVL-like protein OS=Crotalus horridus OX=35024 PE=2 SV=1; Additional IDs concatenated into MaxParsimony group: J3SE72, A0A0K8S1F1, A0A1W7RI96, ProblematicID57772, ProblematicID41413, ProblematicID26222, ProblematicID11031					Uncharacterized protein (Fragment) OS=Micrurus spixii OX=129469 PE=4 SV=1; Additional IDs concatenated into MaxParsimony group: A0A2D4L9M3, J3S1D7, T1D7J8, A0A0F7Z040, ProblematicID21020, A0A1W7RC93, ProblematicID5829, A0A0B8RNX7, ProblematicID50810, ProblematicID36211, A0A2D4L9N8, Q3SAZ1, V8P9M8, ProblematicID51339, ProblematicID50940; Additional IDs concatenated into MaxParsimony group: A0A2D4L…
Ras-related protein Rab-7a-like protein OS=Boiga irregularis OX=92519 PE=4 SV=1; Additional IDs concatenated into MaxParsimony group: T1E4K1, ProblematicID55924, J3S0L0, A0A2D4KNJ8, V8NJ44, U3FZ50, A0A1W7REC0, ProblematicID17220, ProblematicID32411, ProblematicID2029, ProblematicID57226					Uncharacterized protein (Fragment) OS=Micrurus surinamensis OX=129470 PE=4 SV=1; Additional IDs concatenated into MaxParsimony group: A0A2D4N833, A0A2D4GAW4, A0A0F7Z268, A0A0B8RQI4, A0A098LY49, V8PJF5, A0A0B8RYL9, A0A1W7RGR9, A0A0F7Z8Y1, ProblematicID51666, U3ESV1, T1DMT8, A0A098LZL0, A0A0F7ZAJ6, ProblematicID32309, ProblematicID17118, A0A1W7RGT7, ProblematicID51415, T1E6A1, ProblematicID1927, A0…
Septin-9 OS=Crotalus horridus OX=35024 PE=2 SV=1; Additional IDs concatenated into MaxParsimony group: A0A2D4PML6, A0A2D4M7U1, A0A2D4PJZ4, A0A0B8RP66, A0A2D4F7C8, V8NRN4, A0A2H6MXE5, ProblematicID72557; Additional IDs concatenated into MaxParsimony group: A0A2D4PML6, A0A2D4M7U1, A0A2D4PJZ4, A0A0B8RP66, A0A2D4F7C8, V8NRN4, A0A2H6MXE5, ProblematicID72557					Uncharacterized protein OS=Agkistrodon contortrix contortrix OX=8713 PE=3 SV=1; Additional IDs concatenated into MaxParsimony group: A0A0K8RTL5, A0A2H6N286
Serine incorporator 2-like protein OS=Crotalus adamanteus OX=8729 PE=2 SV=1					Uncharacterized protein OS=Micrurus corallinus OX=54390 PE=4 SV=1
Serine proteinase 13c OS=Agkistrodon piscivorus OX=8715 PE=3 SV=1					Uncharacterized protein OS=Micrurus lemniscatus carvalhoi OX=129465 PE=4 SV=1
Serine proteinase 1f OS=Crotalus horridus OX=35024 PE=3 SV=1					Uncharacterized protein OS=Micrurus lemniscatus lemniscatus OX=129467 PE=3 SV=1
Serine-threonine-protein kinase MST4-like protein OS=Boiga irregularis OX=92519 PE=4 SV=1; Additional IDs concatenated into MaxParsimony group: A0A0F7Z417, U3FB77, T1E4V4, A0A1W7RDF8, V8PC58, A0A1W7RDI2, J3S9J0, T1E484, A0A2D4HJS3, V8NZ79, A0A2H6N3X3, ProblematicID26165, ProblematicID10974, ProblematicID41356, ProblematicID68379, ProblematicID66029; Additional IDs concatenated into MaxParsimony g…					Uncharacterized protein OS=Micrurus lemniscatus lemniscatus OX=129467 PE=4 SV=1
Snaclec GPIB-binding protein subunit alpha OS=Bothrops jararaca OX=8724 PE=1 SV=1					Uncharacterized protein OS=Micrurus lemniscatus lemniscatus OX=129467 PE=4 SV=1; Additional IDs concatenated into MaxParsimony group: A0A1W7RIQ8, A0A098M1D8, J3SE38, A0A0B8RYA1, T1DM29, U3FXC3, V8PGG6, ProblematicID62109, A0A2D4GS56, A0A2D4PSJ9, A0A2H6N346, ProblematicID65839
Snake venom serine protease 1 OS=Trimeresurus gramineus OX=8767 GN=TLG1 PE=2 SV=1					Uncharacterized protein OS=Micrurus paraensis OX=1970185 PE=4 SV=1; Additional IDs concatenated into MaxParsimony group: A0A0K8RXT0, ProblematicID65522, ProblematicID73968, ProblematicID45445, ProblematicID30254, ProblematicID15063; Additional IDs concatenated into MaxParsimony group: A0A0K8RXT0, ProblematicID65522, ProblematicID73968, ProblematicID45445, ProblematicID30254, ProblematicID15063
Snake venom serine protease BITS01A					UPF0639 protein-like protein OS=Crotalus horridus OX=35024 PE=2 SV=1; Additional IDs concatenated into MaxParsimony group: A0A0F7Z3Z8, V8PDA4
Snake venom serine protease catroxase-2 OS=Crotalus atrox OX=8730 PE=1 SV=1					von Willebrand factor A domain-containing protein 5A-like OS=Crotalus adamanteus OX=8729 PE=2 SV=1; Additional IDs concatenated into MaxParsimony group: T1DK57, A0A1W7RJ48, V8NRG5, A0A2D4H7S8, ProblematicID78017
Snake venom serine protease HS112 OS=Bothrops jararaca OX=8724 PE=2 SV=1; Additional IDs concatenated into MaxParsimony group: P81661, P04971, P0DJ86, ProblematicID45650, A0A1L8D5W4, Q8QG86, ProblematicID53575					V-type proton ATPase subunit a OS=Micrurus spixii OX=129469 PE=3 SV=1; Additional IDs concatenated into MaxParsimony group: A0A2D4LAE4, A0A098M1N5, J3SFM8, A0A0K8RT89, A0A2D4FBB6, U3FAI6, A0A0B8RWC6, A0A1W7RJ89, A0A2D4FBB4, A0A2H6NA07, A0A2D4LAL2, A0A2D4LAD7, ProblematicID5789, ProblematicID20980, ProblematicID36171, ProblematicID71927, A0A2D4KUS3, ProblematicID77327; Additional IDs concatenated …
Syntaxin-3-like protein OS=Micrurus fulvius OX=8637 PE=2 SV=1; Additional IDs concatenated into MaxParsimony group: A0A2D4HF54, A0A0B8RW02, A0A2D4PUB9, A0A2H6NL85; Additional IDs concatenated into MaxParsimony group: A0A2D4HF54, A0A2D4PUB9, A0A0B8RW02, A0A2H6NL85
Thrombin-like enzyme batroxobin OS=Bothrops atrox OX=8725 PE=1 SV=1
Tropomodulin-3 OS=Boiga irregularis OX=92519 PE=4 SV=1; Additional IDs concatenated into MaxParsimony group: J3SDK8, ProblematicID70996, ProblematicID65139, A0A1W7RC73, T1DHS5, A0A2D4PME1, V8N9Y2, ProblematicID17970, ProblematicID33161, ProblematicID2779; Additional IDs concatenated into MaxParsimony group: J3SDK8, ProblematicID70996, ProblematicID65139, A0A1W7RC73, T1DHS5, A0A2D4PME1, V8N9Y2, Pr…
Ubiquitin carboxyl-terminal hydrolase OS=Crotalus adamanteus OX=8729 PE=2 SV=1; Additional IDs concatenated into MaxParsimony group: A0A2D4ITT1, U3EQ28, A0A2D4PR32, A0A2D4H2C3, A0A2D4H2C9, ProblematicID75521, V8PCN6, A0A2D4MIF2, A0A2D4MGZ4, ProblematicID75875, ProblematicID44977, ProblematicID14595, ProblematicID29786, ProblematicID6311, ProblematicID36693, ProblematicID21502; Additional IDs conc…
Uncharacterized protein (Fragment) OS=Micrurus corallinus OX=54390 PE=4 SV=1
Uncharacterized protein (Fragment) OS=Micrurus corallinus OX=54390 PE=4 SV=1; Additional IDs concatenated into MaxParsimony group: A0A1W7REE6, U3ERF4, T1DLM3, A0A0B8RXL4, A0A0F7Z466, A0A2D4ENG7, ProblematicID57893, A0A2H6N7F5, ProblematicID32049, ProblematicID1667, ProblematicID16858, V8P1S7, V8P8Q7, A0A2D4KZ11; Additional IDs concatenated into MaxParsimony group: T1DLM3, U3ERF4, A0A0F7Z466, A0A0…
Uncharacterized protein (Fragment) OS=Micrurus lemniscatus lemniscatus OX=129467 PE=3 SV=1
Uncharacterized protein (Fragment) OS=Micrurus paraensis OX=1970185 PE=4 SV=1; Additional IDs concatenated into MaxParsimony group: A0A2D4GE04, A0A2D4GE02, A0A2D4LGZ8, A0A2D4I250; Additional IDs concatenated into MaxParsimony group: A0A2D4GE04, A0A2D4GE02, U3FCJ3, A0A2H6MWK2, A0A2H6MWY3, A0A2D4LGZ8, A0A2D4I250, ProblematicID53338, ProblematicID58579, A0A2D4Q2X2, ProblematicID61297
Uncharacterized protein (Fragment) OS=Micrurus spixii OX=129469 PE=4 SV=1; Additional IDs concatenated into MaxParsimony group: A0A2D4L9M3, J3S1D7, T1D7J8, A0A0F7Z040, ProblematicID21020, A0A1W7RC93, ProblematicID5829, A0A0B8RNX7, ProblematicID50810, ProblematicID36211, A0A2D4L9N8, Q3SAZ1, V8P9M8, ProblematicID51339, ProblematicID50940; Additional IDs concatenated into MaxParsimony group: A0A2D4L…
Uncharacterized protein (Fragment) OS=Micrurus surinamensis OX=129470 PE=4 SV=1; Additional IDs concatenated into MaxParsimony group: A0A2D4N833, A0A2D4GAW4, A0A0F7Z268, A0A0B8RQI4, A0A098LY49, V8PJF5, A0A0B8RYL9, A0A1W7RGR9, A0A0F7Z8Y1, ProblematicID51666, U3ESV1, T1DMT8, A0A098LZL0, A0A0F7ZAJ6, ProblematicID32309, ProblematicID17118, A0A1W7RGT7, ProblematicID51415, T1E6A1, ProblematicID1927, A0…
Uncharacterized protein OS=Agkistrodon contortrix contortrix OX=8713 PE=3 SV=1; Additional IDs concatenated into MaxParsimony group: A0A0K8RTL5, A0A2H6N286
Uncharacterized protein OS=Micrurus corallinus OX=54390 PE=4 SV=1
Uncharacterized protein OS=Micrurus lemniscatus carvalhoi OX=129465 PE=4 SV=1
Uncharacterized protein OS=Micrurus lemniscatus lemniscatus OX=129467 PE=3 SV=1
Uncharacterized protein OS=Micrurus lemniscatus lemniscatus OX=129467 PE=4 SV=1
Uncharacterized protein OS=Micrurus lemniscatus lemniscatus OX=129467 PE=4 SV=1; Additional IDs concatenated into MaxParsimony group: A0A1W7RIQ8, A0A098M1D8, J3SE38, A0A0B8RYA1, T1DM29, U3FXC3, V8PGG6, ProblematicID62109, A0A2D4GS56, A0A2D4PSJ9, A0A2H6N346, ProblematicID65839
Uncharacterized protein OS=Micrurus paraensis OX=1970185 PE=4 SV=1; Additional IDs concatenated into MaxParsimony group: A0A0K8RXT0, ProblematicID65522, ProblematicID73968, ProblematicID45445, ProblematicID30254, ProblematicID15063; Additional IDs concatenated into MaxParsimony group: A0A0K8RXT0, ProblematicID65522, ProblematicID73968, ProblematicID45445, ProblematicID30254, ProblematicID15063
UPF0639 protein-like protein OS=Crotalus horridus OX=35024 PE=2 SV=1; Additional IDs concatenated into MaxParsimony group: A0A0F7Z3Z8, V8PDA4
Venom plasminogen activator Haly-PA OS=Gloydius brevicaudus OX=259325 PE=1 SV=2
Venom serine proteinase-like HS120 OS=Bothrops jararaca OX=8724 PE=2 SV=1
von Willebrand factor A domain-containing protein 5A-like OS=Crotalus adamanteus OX=8729 PE=2 SV=1; Additional IDs concatenated into MaxParsimony group: T1DK57, A0A1W7RJ48, V8NRG5, A0A2D4H7S8, ProblematicID78017
V-type proton ATPase subunit a OS=Micrurus spixii OX=129469 PE=3 SV=1; Additional IDs concatenated into MaxParsimony group: A0A2D4LAE4, A0A098M1N5, J3SFM8, A0A0K8RT89, A0A2D4FBB6, U3FAI6, A0A0B8RWC6, A0A1W7RJ89, A0A2D4FBB4, A0A2H6NA07, A0A2D4LAL2, A0A2D4LAD7, ProblematicID5789, ProblematicID20980, ProblematicID36171, ProblematicID71927, A0A2D4KUS3, ProblematicID77327; Additional IDs concatenated …
Zinc metalloproteinase/disintegrin (Fragment) OS=Bothrops jararaca OX=8724 PE=1 SV=2
Zinc metalloproteinase/disintegrin OS=Agkistrodon contortrix contortrix OX=8713 PE=1 SV=1
Zinc metalloproteinase/disintegrin ussurin OS=Gloydius ussuriensis OX=35671 PE=2 SV=1
Zinc metalloproteinase-disintegrin-like TSV-DM OS=Trimeresurus stejnegeri OX=39682 PE=1 SV=1
