# Supplementary material for: Extracellular Vesicles from Bothrops jararaca Venom Are Diverse in Structure and Protein Composition and Interact with Mammalian Cells
Source: Toxins (Basel). 2022 Nov 19;14(11):806. doi: 10.3390/toxins14110806 (PMC9698812; doi:10.3390/toxins14110806)
Supplement: Supplementary file 1 [file toxins-14-00806-s001.zip › Supplementary Data S3_T-fold_quantitative analysis.xlsx]

## Sheet: P20K vs P100K
#PatternLab's TFold analyzer
#Parameters used:
#F-stringency :0.10, L-stringency 0.40	q-value:0.05
#Normalization used: None
#Locus	Fold Change	pValue	GPI (Index in the sparse matrix)	Signal(Bottom)	Signal(Top)	Description
#Top Class: 20K
#Bottom Class: 100K
#
#Identifications satisfied both, the automatic fold and statistical criteria. (Blue dots)
ProblematicID32421	-2.48105	1.69003e-05	129	0.00575302	0.00231879	BJARALL04605_pol partial|g.3105 ORF BJARALL04605|g.3105 BJARALL04605|m.3105 type:internal len:166 (-) BJARALL04605:2-496(-)
T1D746	1.67335	2.50564e-05	13	0.000959376	0.00160537	Villin-1-like protein OS=Crotalus horridus OX=35024 PE=2 SV=1; Additional IDs concatenated into MaxParsimony group: ProblematicID29295, ProblematicID14104, ProblematicID44486, ProblematicID41452, ProblematicID26261, ProblematicID11070, A0A2D4IN45, A0A2D4G6Z2, A0A2D4MNQ7, V8N7S1, A0A2H6NL57, ProblematicID44771, ProblematicID14389, ProblematicID29580, ProblematicID67092, A0A2D4LY02, A0A2D4G703
Q5XUW8	-6.79066	3.85521e-05	7	0.00112696	0.000165957	Zinc metalloproteinase/disintegrin OS=Bothrops insularis OX=8723 PE=1 SV=1
A0A1L8D5V4	2.54148	3.95026e-05	204	0.000654327	0.00166296	BATXSVSP13 OS=Bothrops atrox OX=8725 PE=2 SV=1
A0A2D4PFQ6	-2.79991	4.65475e-05	273	0.00406048	0.00145022	Uncharacterized protein (Fragment) OS=Micrurus surinamensis OX=129470 PE=4 SV=1
P86976	-9.5991	5.83475e-05	51	0.00674588	0.000702762	Zinc metalloproteinase barnettlysin-1 OS=Bothrops barnetti OX=1051630 PE=1 SV=1
ProblematicID44275	2.24001	6.45044e-05	362	0.00263902	0.00591144	BJARGLA01056_carcinoembryonic antigen-related cell adhesion molecule 5|g.21336 ORF BJARGLA01056|g.21336 BJARGLA01056|m.21336 type:internal len:439 (-) BJARGLA01056:1-1314(-)
ProblematicID54500	2.06131	7.72762e-05	87	0.00384411	0.00792391	BJACESS10558_carcinoembryonic antigen-related cell adhesion molecule 5|g.19148 ORF BJACESS10558|g.19148 BJACESS10558|m.19148 type:5prime_partial len:286 (-) BJACESS10558:860-1717(-); Additional IDs concatenated into MaxParsimony group: ProblematicID13893, ProblematicID29084, ProblematicID57356
ProblematicID16109	3.44314	8.0524e-05	100	0.00108121	0.00372276	BJARALL02003_zinc transporter zip4-like|g.1373 ORF BJARALL02003|g.1373 BJARALL02003|m.1373 type:5prime_partial len:231 (-) BJARALL02003:138-830(-)
ProblematicID71662	1.29684	8.48506e-05	633	0.00390263	0.00506107	BJACESS34166_villin-like protein|g.55586 ORF BJACESS34166|g.55586 BJACESS34166|m.55586 type:internal len:229 (-) BJACESS34166:2-685(-)
ProblematicID55499	-3.16179	0.000123393	65	0.00397942	0.0012586	BJACESS11859_?immunoglobulin M heavy chain constant region|g.21417 ORF BJACESS11859|g.21417 BJACESS11859|m.21417 type:5prime_partial len:470 (-) BJACESS11859:66-1475(-); Additional IDs concatenated into MaxParsimony group: ProblematicID51351, ProblematicID11719, ProblematicID42101, ProblematicID26910, ProblematicID51738, ProblematicID55095, ProblematicID51624, ProblematicID53901
ProblematicID48614	-3.10543	0.000144116	635	0.00141842	0.000456755	BJACESS03398_SVMP|g.5658 ORF BJACESS03398_SVMP|g.5658 BJACESS03398_SVMP|m.5658 type:internal len:191 (-) BJACESS03398_SVMP:2-571(-)
ProblematicID45612	-2.91861	0.000148081	15	0.00597637	0.00204768	LAO
ProblematicID20304	-2.4991	0.000149119	89	0.00854666	0.00341989	BJARALL12517_NOHIT|g.7493 ORF BJARALL12517|g.7493 BJARALL12517|m.7493 type:complete len:119 (+) BJARALL12517:558-914(+)
ProblematicID13846	-11.8129	0.000158142	62	0.0015421	0.000130543	BJARGLA00879_dnaj homolog subfamily c member 3 precursor|g.21241 ORF BJARGLA00879|g.21241 BJARGLA00879|m.21241 type:complete len:421 (+) BJARGLA00879:256-1518(+)
A0A1W7RF96	-4.74544	0.000162149	12	0.00149815	0.000315702	Regulator of nonsense transcripts 1-like protein OS=Agkistrodon contortrix contortrix OX=8713 PE=4 SV=1
ProblematicID50543	-2.82695	0.000164898	409	0.00341541	0.00120816	BJACESS05702_LAO|g.9620 ORF BJACESS05702_LAO|g.9620 BJACESS05702_LAO|m.9620 type:5prime_partial len:510 (-) BJACESS05702_LAO:1218-2747(-)
A0A077L6L4	-3.20368	0.000175736	572	0.00412219	0.00128671	Amine oxidase OS=Protobothrops elegans OX=88086 PE=2 SV=1
ProblematicID50359	-2.94758	0.000182402	3	0.00929428	0.00315319	BJACESS05483_LAO|g.9184 ORF BJACESS05483_LAO|g.9184 BJACESS05483_LAO|m.9184 type:complete len:503 (-) BJACESS05483_LAO:279-1787(-)
A0A1L8D667	1.86058	0.000270423	605	0.04213	0.0783865	BATXNUC1 OS=Bothrops atrox OX=8725 PE=2 SV=1
ProblematicID54541	-5.18034	0.000300073	242	0.0035784	0.000690764	BJACESS10608_?immunoglobulin M heavy chain constant region|g.19248 ORF BJACESS10608|g.19248 BJACESS10608|m.19248 type:5prime_partial len:374 (-) BJACESS10608:260-1381(-)
W8EFS0	1.74835	0.000331803	511	0.0221867	0.0387901	5'-nucleotidase (Fragment) OS=Macrovipera lebetina OX=8709 PE=2 SV=1
ProblematicID25882	2.48362	0.000391566	23	0.00074856	0.00185914	BJARALL26960_CRISP|g.16066 ORF BJARALL26960|g.16066 BJARALL26960|m.16066 type:complete len:241 (+) BJARALL26960:258-980(+)
ProblematicID45613	-3.3051	0.000412261	568	0.00263489	0.00079722	LAO_L-amino-acid oxidase
ProblematicID52638	2.37004	0.000429576	52	0.00369869	0.00876606	BJACESS08234_chloride intracellular channel protein 1|g.14691 ORF BJACESS08234|g.14691 BJACESS08234|m.14691 type:5prime_partial len:176 (-) BJACESS08234:163-690(-); Additional IDs concatenated into MaxParsimony group: ProblematicID53579, ProblematicID10848, ProblematicID41230, A0A1W7RIE8, ProblematicID51477, ProblematicID26039, ProblematicID53601, A0A2D4NIK6, J3SBZ4, A0A0B8RY47, U3FD45, T1E6X1, V…
ProblematicID46302	-6.09907	0.0004497	595	0.00712083	0.00116753	BJACESS00715_SVMP|g.1149 ORF BJACESS00715_SVMP|g.1149 BJACESS00715_SVMP|m.1149 type:internal len:231 (-) BJACESS00715_SVMP:3-692(-)
A0A1L8D6B7	2.56485	0.00045814	287	0.000769162	0.00197278	BATXPDE1 OS=Bothrops atrox OX=8725 PE=2 SV=1
A4PBQ9	-4.58674	0.000469099	616	0.0031021	0.000676318	Zinc metalloproteinase-disintegrin-like VAP2A OS=Crotalus atrox OX=8730 PE=1 SV=1
ProblematicID45606	2.50321	0.000482636	9	0.000816924	0.00204493	PDE
ProblematicID45600	1.73491	0.000491595	16	0.00136384	0.00236613	CTL
ProblematicID47096	-6.19494	0.000544764	172	0.00774145	0.00124964	BJACESS01658_SVMP|g.2544 ORF BJACESS01658_SVMP|g.2544 BJACESS01658_SVMP|m.2544 type:internal len:189 (-) BJACESS01658_SVMP:2-565(-)
ProblematicID29191	2.41675	0.000558446	290	0.000693551	0.00167614	BJARGLA01514_epidermal growth factor receptor kinase substrate 8-like protein 1-like|g.21497 ORF BJARGLA01514|g.21497 BJARGLA01514|m.21497 type:5prime_partial len:197 (-) BJARGLA01514:234-824(-)
A0A0A1WCY6	-2.71432	0.000565069	387	0.00295743	0.00108957	Amine oxidase OS=Echis coloratus OX=64175 PE=2 SV=1
ProblematicID50316	-2.13128	0.000606055	176	0.0026303	0.00123414	BJACESS05436_CTL|g.9086 ORF BJACESS05436_CTL|g.9086 BJACESS05436_CTL|m.9086 type:complete len:147 (-) BJACESS05436_CTL:168-608(-)
ProblematicID45645	2.65178	0.000620355	10	0.000615617	0.00163248	SVSP
ProblematicID48421	-1.56706	0.000634418	620	0.00304668	0.00194421	BJACESS03177_CTL|g.5222 ORF BJACESS03177_CTL|g.5222 BJACESS03177_CTL|m.5222 type:complete len:118 (-) BJACESS03177_CTL:165-518(-)
ProblematicID50408	-3.16693	0.000663297	239	0.0102949	0.00325074	BJACESS05537_LAO|g.9290 ORF BJACESS05537_LAO|g.9290 BJACESS05537_LAO|m.9290 type:internal len:333 (-) BJACESS05537_LAO:3-998(-)
A0A0K2JNB8	-3.42654	0.000753625	623	0.00363468	0.00106074	BATROXRHAGIN OS=Bothrops atrox OX=8725 PE=2 SV=1
ProblematicID45963	2.78617	0.000786387	560	0.000677467	0.00188754	BJACESS00332_DIESTER|g.579 ORF BJACESS00332_DIESTER|g.579 BJACESS00332_DIESTER|m.579 type:3prime_partial len:813 (-) BJACESS00332_DIESTER:1-2436(-)
A0A194ASJ6	-3.81565	0.000817423	518	0.00314952	0.000825423	Metalloproteinase type III 3a OS=Sistrurus tergeminus OX=8757 PE=3 SV=1
A0A2D4MXB3	-5.98014	0.000892236	141	0.0423221	0.00707711	Uncharacterized protein (Fragment) OS=Micrurus spixii OX=129469 PE=4 SV=1
A0A1L8D638	-1.92672	0.000934011	512	0.00196615	0.00102046	BATXCTL32 OS=Bothrops atrox OX=8725 PE=2 SV=1
A0A1L8D609	-1.92672	0.000934011	659	0.00206763	0.00107313	BATXCTL45 OS=Bothrops atrox OX=8725 PE=2 SV=1
ProblematicID45631	-4.36659	0.00096522	22	0.00218578	0.000500569	SVMP_disintegrin-like
A0A0F7Z658	1.70001	0.000984708	50	0.00139254	0.00236734	Moesin OS=Crotalus adamanteus OX=8729 PE=2 SV=1
ProblematicID49241	-1.54539	0.00099659	622	0.00333298	0.00215673	BJACESS04131_CTL|g.6926 ORF BJACESS04131_CTL|g.6926 BJACESS04131_CTL|m.6926 type:5prime_partial len:179 (-) BJACESS04131_CTL:126-662(-)
ProblematicID45610	1.71804	0.00110879	347	0.00149939	0.00257602	PLA2 inhibitor
ProblematicID53798	-3.39013	0.00114698	340	0.00127297	0.000375493	BJACESS09661_immunoglobulin J chain|g.17537 ORF BJACESS09661|g.17537 BJACESS09661|m.17537 type:complete len:159 (-) BJACESS09661:512-988(-); Additional IDs concatenated into MaxParsimony group: ProblematicID11445, ProblematicID26636, ProblematicID53925, ProblematicID54210, ProblematicID41827, ProblematicID44693, ProblematicID14311, ProblematicID29502
J3SC65	1.76519	0.00120942	120	0.00252035	0.0044489	Ezrin-like protein OS=Crotalus adamanteus OX=8729 PE=2 SV=1
A0A2D4LDL3	-3.72086	0.00125315	149	0.00212223	0.000570361	Uncharacterized protein (Fragment) OS=Micrurus spixii OX=129469 PE=4 SV=1
ProblematicID51814	-2.81467	0.00134063	594	0.00520945	0.00185082	BJACESS07237_LAO|g.12728 ORF BJACESS07237_LAO|g.12728 BJACESS07237_LAO|m.12728 type:3prime_partial len:172 (-) BJACESS07237_LAO:3-515(-)
ProblematicID45992	-4.0907	0.00135489	368	0.00715819	0.00174987	BJACESS00368_SVMP|g.636 ORF BJACESS00368_SVMP|g.636 BJACESS00368_SVMP|m.636 type:5prime_partial len:265 (-) BJACESS00368_SVMP:341-1135(-)
ProblematicID45715	-5.35991	0.00145023	576	0.01135	0.00211757	BJACESS00059_SVMP|g.161 ORF BJACESS00059_SVMP|g.161 BJACESS00059_SVMP|m.161 type:internal len:241 (-) BJACESS00059_SVMP:3-722(-)
ProblematicID45625	-2.90745	0.00152943	79	0.00182766	0.000628612	SVMP
ProblematicID48484	-4.32712	0.00165803	308	0.0113657	0.00262662	BJACESS03252_SVMP|g.5352 ORF BJACESS03252_SVMP|g.5352 BJACESS03252_SVMP|m.5352 type:internal len:252 (-) BJACESS03252_SVMP:3-755(-)
ProblematicID10623	-3.47168	0.00178998	27	0.00226827	0.000653365	BJARALL26876_nucleobindin-2 precursor|g.15935 ORF BJARALL26876|g.15935 BJARALL26876|m.15935 type:5prime_partial len:407 (+) BJARALL26876:2-1222(+); Additional IDs concatenated into MaxParsimony group: ProblematicID25814, ProblematicID41005, ProblematicID52262, ProblematicID54821, A0A1W7RF79, T1DJX5, J3S4S5, ProblematicID49837, ProblematicID54019, ProblematicID52753, ProblematicID56981, A0A0B8RWZ3…
A0A1W7RJW8	-3.71136	0.00187076	600	0.00173913	0.000468598	Metalloproteinase (Type III) 4 OS=Agkistrodon contortrix contortrix OX=8713 PE=3 SV=1
ProblematicID45641	-4.57369	0.00198014	142	0.00181778	0.000397442	SVMP
X2L4E2	-2.53542	0.00245432	690	0.00496361	0.00195771	L-amino acid oxidase (Fragment) OS=Bothrops pictus OX=133440 PE=2 SV=1
ProblematicID50300	-8.35686	0.00273662	436	0.0027457	0.000328557	BJACESS05415_SVMP|g.9054 ORF BJACESS05415_SVMP|g.9054 BJACESS05415_SVMP|m.9054 type:internal len:205 (-) BJACESS05415_SVMP:3-614(-)
ProblematicID47750	1.86459	0.00346255	667	0.000774602	0.00144432	BJACESS02437_DIESTER|g.3853 ORF BJACESS02437_DIESTER|g.3853 BJACESS02437_DIESTER|m.3853 type:internal len:168 (-) BJACESS02437_DIESTER:2-502(-)
A2CJE4	-2.67809	0.00361205	674	0.00142358	0.000531565	Zinc metalloproteinase-disintegrin-like catroriarin (Fragment) OS=Crotalus atrox OX=8730 PE=2 SV=1
ProblematicID76608	2.8342	0.00381247	442	0.000555394	0.0015741	BJACESS41229_epidermal growth factor receptor kinase substrate 8-like protein 2|g.65230 ORF BJACESS41229|g.65230 BJACESS41229|m.65230 type:internal len:586 (-) BJACESS41229:1-1755(-)
ProblematicID45630	-3.10447	0.00383134	2	0.0082806	0.00266731	SVMP bothropasin
A0A1W7RHQ0	3.26393	0.00401081	17	0.000416595	0.00135974	Epidermal growth factor receptor kinase substrate 8-like protein 2-like protein OS=Agkistrodon contortrix contortrix OX=8713 PE=4 SV=1; Additional IDs concatenated into MaxParsimony group: T1E6N3, A0A0F7ZBW7, A0A0F7Z2I7, U3FCT2, A0A2D4F642, A0A2H6N9L6, A0A2D4F6S8, A0A2D4L2R1, A0A2D4L2Z9, A0A2D4L2U3, A0A2D4L2U7, A0A2D4L143, A0A2H6N9L9, A0A2D4L134, A0A2D4L146
J7H670	-3.36504	0.00433847	441	0.00201424	0.000598579	L-amino acid oxidase Lm29 OS=Lachesis muta OX=8752 PE=1 SV=1
A0A098M138	3.72274	0.00445393	429	0.000450971	0.00167885	Chloride intracellular channel protein OS=Hypsiglena sp. JMG-2014 OX=1550645 PE=3 SV=1
Q9W6M5	-3.51511	0.00456202	310	0.00465976	0.00132564	Zinc metalloproteinase-disintegrin-like acurhagin OS=Deinagkistrodon acutus OX=36307 PE=1 SV=2
ProblematicID51414	2.27275	0.00614438	490	0.00052139	0.00118499	BJACESS06733_gammaPLA|g.11752 ORF BJACESS06733_gammaPLA|g.11752 BJACESS06733_gammaPLA|m.11752 type:internal len:190 (-) BJACESS06733_gammaPLA:1-567(-)
A0A1W7RIC6	2.7998	0.00929463	167	0.000490821	0.0013742	Cofilin-2 OS=Agkistrodon contortrix contortrix OX=8713 PE=3 SV=1
ProblematicID45695	-3.57543	0.0096132	0	0.00989141	0.00276649	BJACESS00038_SVMP|g.105 ORF BJACESS00038_SVMP|g.105 BJACESS00038_SVMP|m.105 type:5prime_partial len:508 (-) BJACESS00038_SVMP:469-1992(-); Additional IDs concatenated into MaxParsimony group: ProblematicID45627, Q8QG88, O93523, Q98SP2, ProblematicID46906, ProblematicID46069, A0A1S6K7T1, P30431, ProblematicID46012, ProblematicID45752, ProblematicID46775, A0A0K2JNB8, A0A1L8D5Y9, Q8QG89, Problematic…
ProblematicID52358	2.02828	0.0103846	514	0.000705605	0.00143117	BJACESS07898_Na(+)/H(+) exchange regulatory cofactor NHE-RF1|g.14037 ORF BJACESS07898|g.14037 BJACESS07898|m.14037 type:5prime_partial len:223 (-) BJACESS07898:1128-1796(-)
ProblematicID47863	-1.99074	0.0104888	105	0.00116929	0.000587368	BJACESS02571_SVMP|g.4081 ORF BJACESS02571_SVMP|g.4081 BJACESS02571_SVMP|m.4081 type:5prime_partial len:116 (-) BJACESS02571_SVMP:405-752(-)
ProblematicID76688	3.55488	0.0123526	93	0.000991656	0.00352522	BJACESS41326_retinoic acid-induced protein 3|g.65384 ORF BJACESS41326|g.65384 BJACESS41326|m.65384 type:5prime_partial len:148 (-) BJACESS41326:80-523(-); Additional IDs concatenated into MaxParsimony group: A0A0F7Z578, J3S4Z4, T1DJ95
Q98SP2	-3.41647	0.0195008	664	0.00830686	0.00243142	Zinc metalloproteinase/disintegrin OS=Bothrops jararaca OX=8724 PE=1 SV=1
ProblematicID49926	-4.75854	0.0219191	666	0.00204139	0.000428995	BJACESS04967_SVSP|g.8289 ORF BJACESS04967_SVSP|g.8289 BJACESS04967_SVSP|m.8289 type:complete len:259 (-) BJACESS04967_SVSP:500-1276(-)
#These identifications satisfied the fold criteria but, most likely, this happened by chance (should be disconsidered - Green dots).
#Folds in this section are reported in absolute values.
J3RYG0	5.86429	1e-05	123	6.96054e-05	0.000408186	BAI1-associated protein 2-like 1 OS=Crotalus adamanteus OX=8729 PE=2 SV=1
J3RYE0	3.15368	0.0506596	138	3.45725e-05	0.000109031	Brain-specific angiogenesis inhibitor 1-associated protein 2-like OS=Crotalus adamanteus OX=8729 PE=2 SV=1; Additional IDs concatenated into MaxParsimony group: A0A0K8RY97, A0A2D4LCD9, A0A2D4GK20, A0A2D4LBN9, U3FXH8, A0A098M1L4, ProblematicID70400
ProblematicID22389	-3.33779	0.0554547	403	0.021717	0.00650642	BJARALL18579_SVMP_achain acutolysin a from snake venom of agkistrodon acutus at ph|g.10543 ORF BJARALL18579|g.10543 BJARALL18579|m.10543 type:5prime_partial len:118 (-) BJARALL18579:76-429(-)
A0A2H4N395	-2.47108	0.0578695	42	0.000120643	4.8822e-05	Phospholipase B-like (Fragment) OS=Bothrops moojeni OX=98334 PE=2 SV=1
ProblematicID29093	-4.11406	0.0617242	217	0.000726325	0.000176547	BJARGLA01090_RNA-binding protein 3|g.21348 ORF BJARGLA01090|g.21348 BJARGLA01090|m.21348 type:5prime_partial len:174 (+) BJARGLA01090:2-523(+)
A0A2D4I4Y0	-3.00821	0.0669151	374	0.0466085	0.0154938	Uncharacterized protein (Fragment) OS=Micrurus lemniscatus lemniscatus OX=129467 PE=4 SV=1
T2HQU0	2.33442	0.0794861	191	5.63459e-05	0.000131535	Uncharacterized protein OS=Ovophis okinavensis OX=8769 PE=2 SV=1
A0A0B8RWT7	-5.70523	0.0816513	206	4.61256e-05	8.08479e-06	Transitional endoplasmic reticulum ATPase OS=Boiga irregularis OX=92519 PE=3 SV=1
U3F8V3	2.44609	0.10053	98	0.000854881	0.00209112	Cell division control protein 42 OS=Micrurus fulvius OX=8637 PE=2 SV=1
A0A1L8D674	-6.16148	0.111857	670	0.0009178	0.000148958	BATXSVSP6 OS=Bothrops atrox OX=8725 PE=2 SV=1
ProblematicID10019	2.86119	0.122621	159	3.2605e-05	9.32892e-05	BJARALL25960_pyruvate kinase muscle|g.14874 ORF BJARALL25960|g.14874 BJARALL25960|m.14874 type:complete len:527 (-) BJARALL25960:1013-2593(-); Additional IDs concatenated into MaxParsimony group: ProblematicID25210, ProblematicID53501, ProblematicID40401, ProblematicID39848, ProblematicID24657, ProblematicID9466, ProblematicID62836, ProblematicID29488, ProblematicID44679, ProblematicID14297, V8P2…
A0A194AME3	-4.03633	0.165173	307	0.000683231	0.00016927	Metalloproteinase type II 2 OS=Agkistrodon piscivorus OX=8715 PE=3 SV=1
J3S580	-6.60545	0.195653	471	0.000172802	2.61606e-05	Synaptotagmin-7 OS=Crotalus adamanteus OX=8729 PE=2 SV=1
ProblematicID45624	-10.0395	0.234046	543	0.00301927	0.00030074	SVMP
ProblematicID47105	-13.6021	0.238648	110	0.00339714	0.000249751	BJACESS01669_SVMP|g.2561 ORF BJACESS01669_SVMP|g.2561 BJACESS01669_SVMP|m.2561 type:internal len:409 (-) BJACESS01669_SVMP:2-1225(-)
ProblematicID53990	-2.81664	0.299563	579	0.000737853	0.000261962	BJACESS09898_glycerol-3-phosphate dehydrogenase|g.17965 ORF BJACESS09898|g.17965 BJACESS09898|m.17965 type:internal len:271 (-) BJACESS09898:1-810(-)
#These identifications did not meet the fold and p-value criteria. (should be disconsidered - Red dots)
ProblematicID51434	1.36016	0.00117419	1	0.0715857	0.0973678	BJACESS06758_5NUCL|g.11794 ORF BJACESS06758_5NUCL|g.11794 BJACESS06758_5NUCL|m.11794 type:5prime_partial len:598 (-) BJACESS06758_5NUCL:173-1966(-); Additional IDs concatenated into MaxParsimony group: ProblematicID41154, ProblematicID25963, ProblematicID45574, A0A077L7M9, A0A194APL9, A0A1W7RF85, T2HRS9, A0A077L6M5, ProblematicID52618, T1E3Y5, A0A194APR8, A0A0F7Z1K6, A0A194ASY3, ProblematicID5319…
ProblematicID25963	1.38309	0.00120216	491	0.0718524	0.0993782	BJARALL27069|g.16221 ORF BJARALL27069|g.16221 BJARALL27069|m.16221 type:5prime_partial len:616 (+) BJARALL27069:1-1848(+)
A0A1L8D6D7	-1.49359	0.00134856	507	0.00352687	0.00236134	BATXCTL44 OS=Bothrops atrox OX=8725 PE=2 SV=1
ProblematicID52415	1.40301	0.00195961	59	0.0805456	0.113006	BJACESS07965_5NUCL|g.14184 ORF BJACESS07965_5NUCL|g.14184 BJACESS07965_5NUCL|m.14184 type:5prime_partial len:460 (-) BJACESS07965_5NUCL:461-1840(-)
B0VXU4	1.58165	0.00201467	589	0.000154334	0.000244102	Metalloproteinase isoform 1 OS=Sistrurus catenatus edwardsii OX=8762 PE=2 SV=1
ProblematicID41966	1.39128	0.00274326	536	0.000464142	0.00064575	BJARALL28192|g.17753 ORF BJARALL28192|g.17753 BJARALL28192|m.17753 type:5prime_partial len:186 (+) BJARALL28192:3-560(+)
ProblematicID51251	1.60701	0.00275977	97	0.00167619	0.00269366	BJACESS06530_gammaPLA|g.11409 ORF BJACESS06530_gammaPLA|g.11409 BJACESS06530_gammaPLA|m.11409 type:5prime_partial len:260 (-) BJACESS06530_gammaPLA:310-1089(-)
ProblematicID14091	1.58859	0.00276775	260	0.00083864	0.00133225	BJARGLA01892|g.21623 ORF BJARGLA01892|g.21623 BJARGLA01892|m.21623 type:5prime_partial len:152 (+) BJARGLA01892:2-457(+)
A0A0K8RST8	1.41301	0.00338183	40	0.000287595	0.000406375	Myosin-Id-like OS=Crotalus horridus OX=35024 PE=3 SV=1; Additional IDs concatenated into MaxParsimony group: J3S951, A0A1W7RFJ8, V8NNU9, A0A2D4NVR1, A0A2D4NTU6, A0A2D4NTT0
ProblematicID45588	1.2999	0.00347511	116	0.00114978	0.00149459	CTL_Snaclec bothrojaracin subunit beta
ProblematicID50120	1.2999	0.00347511	555	0.00131654	0.00171136	BJACESS05196_CTL|g.8676 ORF BJACESS05196_CTL|g.8676 BJACESS05196_CTL|m.8676 type:internal len:132 (-) BJACESS05196_CTL:2-394(-)
A0A0F7Z5G6	1.52466	0.00380948	345	0.0014776	0.00225284	Radixin OS=Crotalus adamanteus OX=8729 PE=2 SV=1
ProblematicID13697	1.24244	0.00385443	19	0.0024943	0.003099	BJARGLA00382|g.20981 ORF BJARGLA00382|g.20981 BJARGLA00382|m.20981 type:5prime_partial len:688 (+) BJARGLA00382:1-2064(+)
ProblematicID10644	-1.37412	0.0041759	188	0.00456061	0.00331892	BJARALL26902|g.15969 ORF BJARALL26902|g.15969 BJARALL26902|m.15969 type:complete len:156 (+) BJARALL26902:1589-2056(+)
A0A1L8D5V8	-1.27416	0.00437281	49	0.000179189	0.000140633	BATXSVMPIII25 OS=Bothrops atrox OX=8725 PE=2 SV=1
V8PBJ1	1.37611	0.00444451	255	0.00033089	0.000455342	Myosin light polypeptide 6 (Fragment) OS=Ophiophagus hannah OX=8665 GN=MYL6 PE=4 SV=1; Additional IDs concatenated into MaxParsimony group: ProblematicID10743, ProblematicID25934, ProblematicID41125, ProblematicID50972, ProblematicID15005, ProblematicID30196, ProblematicID45387, U3ES74, A0A0F7Z1Q8, J3SEV7, A0A0B8RU98, A0A0F7Z5Z0, T1E518, A0A0B8RQ01, A0A1W7RFI7, ProblematicID51172, ProblematicID13…
A0A1W7RJI2	-1.5967	0.00483065	57	0.000743715	0.000465783	Alpha-enolase OS=Agkistrodon contortrix contortrix OX=8713 PE=3 SV=1
ProblematicID13744	1.59039	0.00514529	112	0.000662671	0.00105391	BJARGLA00519|g.21081 ORF BJARGLA00519|g.21081 BJARGLA00519|m.21081 type:complete len:249 (-) BJARGLA00519:154-900(-)
F8S0Z7	1.41676	0.00522206	604	0.0199917	0.0283235	Snake venom 5'-nucleotidase OS=Crotalus adamanteus OX=8729 PE=1 SV=2
ProblematicID48243	-1.64207	0.00562196	494	0.00233935	0.00142464	BJACESS02983_CTL|g.4869 ORF BJACESS02983_CTL|g.4869 BJACESS02983_CTL|m.4869 type:5prime_partial len:177 (-) BJACESS02983_CTL:55-585(-)
A0A1W7RHP3	1.1858	0.00584998	31	0.00140965	0.00167156	EH domain-containing protein 4-like protein OS=Agkistrodon contortrix contortrix OX=8713 PE=3 SV=1; Additional IDs concatenated into MaxParsimony group: A0A2H6N1H4, A0A0F7ZA70, T1DLF0, V8NG26, A0A098LZ23, A0A2D4GNL3, A0A0K8RVM6, A0A098M0D7, A0A0B8RQY7, A0A2D4FML2, ProblematicID24343, ProblematicID9152, ProblematicID39534, ProblematicID74362, A0A2D4L9W6, A0A2H6MVX4, A0A2D4MV59, V8N9K6, Problematic…
J3S867	-1.22547	0.00585774	541	0.00197417	0.00161094	Annexin OS=Crotalus adamanteus OX=8729 PE=2 SV=1
V8N8G6	1.11834	0.00599778	5	0.0507256	0.0567285	Uncharacterized protein (Fragment) OS=Ophiophagus hannah OX=8665 GN=L345_16333 PE=3 SV=1
A0A1L8D650	-1.70063	0.00607335	210	0.00256546	0.00150854	BATXCTL27 OS=Bothrops atrox OX=8725 PE=2 SV=1
ProblematicID51085	1.30406	0.00633618	164	0.00104428	0.00136181	BJACESS06335|g.11009 ORF BJACESS06335|g.11009 BJACESS06335|m.11009 type:3prime_partial len:157 (-) BJACESS06335:3-470(-)
ProblematicID47432	-1.74422	0.00646835	152	0.00210778	0.00120843	BJACESS02061_CTL|g.3220 ORF BJACESS02061_CTL|g.3220 BJACESS02061_CTL|m.3220 type:5prime_partial len:181 (-) BJACESS02061_CTL:5-547(-)
A0A2D4PH28	1.28696	0.00658845	516	0.00754758	0.00971342	Uncharacterized protein (Fragment) OS=Micrurus surinamensis OX=129470 PE=4 SV=1
A0A0K8RSQ1	1.34927	0.00661976	96	0.000105139	0.00014186	Unconventional myosin-Ic OS=Crotalus horridus OX=35024 PE=3 SV=1
A0A1W7RC66	1.5571	0.00668193	221	0.00071357	0.0011111	Tropomyosin 3, gamma OS=Agkistrodon contortrix contortrix OX=8713 PE=3 SV=1
ProblematicID36791	1.41814	0.00702851	336	0.000467856	0.000663483	BJARALL15686|g.9421 ORF BJARALL15686|g.9421 BJARALL15686|m.9421 type:complete len:150 (-) BJARALL15686:542-991(-)
A0A182C5T8	1.73257	0.00718915	381	0.00846424	0.0146649	5nucleotidase (Fragment) OS=Phalotris mertensi OX=1260334 PE=3 SV=1
ProblematicID45585	-1.31231	0.00805921	61	0.00317261	0.00241759	CTL (~Snaclec bothrojaracin subunit alpha)
A0A1L8D634	-1.51476	0.00863532	668	0.00380672	0.00251308	BATXCTL40 OS=Bothrops atrox OX=8725 PE=2 SV=1
ProblematicID6562	1.43088	0.00899884	199	0.000101493	0.000145225	BJARALL16082|g.9644 ORF BJARALL16082|g.9644 BJARALL16082|m.9644 type:internal len:392 (-) BJARALL16082:1-1173(-); Additional IDs concatenated into MaxParsimony group: ProblematicID58518, A0A1W7RHA2, T1DN14, J3RZH0, ProblematicID21753, ProblematicID36944, ProblematicID43123, ProblematicID12741, ProblematicID27932, A0A098M044, A0A2D4GEC1, V8NIX2
A0A2D4MQG1	1.6485	0.0103498	319	0.000306916	0.000505951	Uncharacterized protein OS=Micrurus spixii OX=129469 PE=3 SV=1
ProblematicID49577	1.10502	0.0117881	34	0.00146048	0.00161386	BJACESS04543_CTL|g.7586 ORF BJACESS04543_CTL|g.7586 BJACESS04543_CTL|m.7586 type:complete len:151 (-) BJACESS04543_CTL:56-508(-)
ProblematicID56471	1.22268	0.0122363	18	0.00299956	0.0036675	BJACESS13140_DIPEP|g.23651 ORF BJACESS13140_DIPEP|g.23651 BJACESS13140_DIPEP|m.23651 type:5prime_partial len:732 (-) BJACESS13140_DIPEP:261-2456(-); Additional IDs concatenated into MaxParsimony group: A0A1W7RHX7, A0A0K8S166, A0A0F7Z8N0, Q75S83, Q75S82, A0A0K8RVQ9, T2HPT1, A0A077LAF7, A0A077LD18, U3TDD4, A0A0A1WC79, ProblematicID41366, ProblematicID26175, ProblematicID10984, A6MJH5, V8P9G9, A6MJH…
A0A0K8RVM6	1.67398	0.0124491	187	0.000471904	0.000789959	EH domain-containing protein 3 OS=Crotalus horridus OX=35024 PE=3 SV=1
A0A098LZT7	1.63081	0.013336	140	0.000496819	0.000810218	GTP-binding protein YPT3 OS=Hypsiglena sp. JMG-2014 OX=1550645 PE=4 SV=1
A0A1L8D618	-1.24708	0.0139074	688	0.00402088	0.00322423	BATXCTL52 OS=Bothrops atrox OX=8725 PE=2 SV=1
ProblematicID45598	-1.5188	0.014448	38	0.00177005	0.00116543	CTL
Q98UF9	-1.62942	0.0153237	92	0.000225685	0.000138507	Zinc metalloproteinase-disintegrin-like HF3 OS=Bothrops jararaca OX=8724 PE=1 SV=3
ProblematicID48525	-1.34203	0.0153808	8	0.00578036	0.00430717	BJACESS03299_CTL|g.5448 ORF BJACESS03299_CTL|g.5448 BJACESS03299_CTL|m.5448 type:complete len:157 (-) BJACESS03299_CTL:80-550(-); Additional IDs concatenated into MaxParsimony group: P22029, ProblematicID45600, ProblematicID47877, ProblematicID47973, ProblematicID48726, ProblematicID63266, ProblematicID48976, ProblematicID46927, ProblematicID47623, ProblematicID49241, ProblematicID47011, Problema…
ProblematicID72285	1.3329	0.0155027	647	0.000737764	0.000983366	BJACESS35009|g.56815 ORF BJACESS35009|g.56815 BJACESS35009|m.56815 type:internal len:131 (-) BJACESS35009:3-392(-)
P0C7B0	-1.76474	0.0156048	371	0.000666318	0.000377572	Zinc metalloproteinase-disintegrin-like brevilysin H6 OS=Gloydius brevicaudus OX=259325 PE=1 SV=2
A0A098LYA3	1.76046	0.0167923	132	0.000141992	0.000249971	Guanine nucleotide-binding protein subunit alpha-11 OS=Hypsiglena sp. JMG-2014 OX=1550645 PE=4 SV=1
A0A2D4PPR7	1.51517	0.0190802	640	0.000554529	0.000840203	Na(+)/H(+) exchange regulatory cofactor NHE-RF OS=Micrurus surinamensis OX=129470 PE=4 SV=1
P04971	1.60545	0.0200877	207	0.000268677	0.000431347	Thrombin-like enzyme batroxobin OS=Bothrops atrox OX=8725 PE=1 SV=1
Q90Y44	-1.75347	0.0203502	634	0.00128006	0.000730015	Disintegrin-like halysetin OS=Gloydius halys OX=8714 PE=1 SV=1
J3S0C6	1.51	0.021483	66	0.000702238	0.00106038	Na(+)/H(+) exchange regulatory cofactor NHE-RF OS=Crotalus adamanteus OX=8729 PE=2 SV=1; Additional IDs concatenated into MaxParsimony group: A0A2D4JXH9, A0A2D4PPR7, A0A2H6MXE7, A0A2D4LRA3, A0A0B8RX06, ProblematicID52358, ProblematicID23602, ProblematicID8411, ProblematicID38793
ProblematicID13863	1.56526	0.0233903	6	0.00324692	0.00508228	BJARGLA00925|g.21281 ORF BJARGLA00925|g.21281 BJARGLA00925|m.21281 type:5prime_partial len:492 (+) BJARGLA00925:2-1477(+)
contaminant_KERATIN22	-1.46751	0.0239418	67	0.000139431	9.50116e-05	contaminant_KERATIN22
ProblematicID31638	-1.54759	0.0253727	178	0.00134049	0.000866181	BJARALL02675|g.1878 ORF BJARALL02675|g.1878 BJARALL02675|m.1878 type:5prime_partial len:123 (-) BJARALL02675:310-678(-)
ProblematicID19072	1.70737	0.0257085	58	0.000452626	0.000772802	BJARALL09354|g.5703 ORF BJARALL09354|g.5703 BJARALL09354|m.5703 type:5prime_partial len:535 (-) BJARALL09354:1121-2725(-)
ProblematicID58380	1.92959	0.027434	111	0.000197449	0.000380995	BJACESS15717|g.27830 ORF BJACESS15717|g.27830 BJACESS15717|m.27830 type:5prime_partial len:216 (-) BJACESS15717:562-1209(-); Additional IDs concatenated into MaxParsimony group: J3S9H8, A0A1W7RCX1, U3EQL9, V8NY64
ProblematicID48536	1.51373	0.0285337	427	0.000153775	0.000232774	BJACESS03311_SVMP|g.5482 ORF BJACESS03311_SVMP|g.5482 BJACESS03311_SVMP|m.5482 type:internal len:582 (-) BJACESS03311_SVMP:1-1743(-)
A0A1W7RBA3	1.51373	0.0285337	570	0.000146946	0.000222437	Cadam10_SVMPIII-1 OS=Crotalus adamanteus OX=8729 PE=3 SV=1
A0A194AQ32	1.51373	0.0285337	580	0.000186911	0.000282932	Metalloproteinase type II 5d OS=Sistrurus miliarius barbouri OX=8759 PE=3 SV=1
A0A1W7RGQ2	1.20364	0.0289834	28	0.00150442	0.00181079	Heat shock cognate 71 kDa protein OS=Agkistrodon contortrix contortrix OX=8713 PE=3 SV=1; Additional IDs concatenated into MaxParsimony group: T1DBC9, A0A098LZI9, ProblematicID25554, ProblematicID10363, J3S4I1, A0A0F7ZDN0, T1DKV6, U3FWU6, A0A0B8RXG5, U3FZF3, A0A098LY62, A0A1W7RGQ4, J9ZZK2, A0A1W7RGR8, ProblematicID53965, ProblematicID51447, A0A1W7RGP9, T1DMS8, J3SEJ0, A0A098LZI3, A0A0B8RYL0, Q4VR…
A0A1W7RE89	-1.27302	0.0328394	257	0.00167064	0.00131235	Ras-related C3 botulinum toxin substrate 1 OS=Agkistrodon contortrix contortrix OX=8713 PE=4 SV=1
ProblematicID45632	-1.99621	0.0330915	36	0.000284485	0.000142513	SVMP
A0A0C4ZNF1	-1.80458	0.0334527	662	0.000212946	0.000118004	Metalloprotease OS=Gloydius intermedius OX=44732 PE=2 SV=1
A0A194APN1	-1.64208	0.0335187	599	0.00024482	0.000149092	Metalloproteinase type III 7 OS=Agkistrodon piscivorus OX=8715 PE=3 SV=1
A0A0F7Z9X4	1.66545	0.0348934	74	0.000362656	0.000603987	Isocitrate dehydrogenase [NADP] OS=Crotalus adamanteus OX=8729 PE=2 SV=1
A0A0F7Z6R8	-1.92018	0.0356165	313	0.000141159	7.35132e-05	Ras-related protein Rab-10-like protein OS=Crotalus adamanteus OX=8729 PE=2 SV=1
T1D7J0	1.9854	0.0359509	395	0.000234711	0.000465995	Tropomyosin alpha-4 chain-like protein OS=Crotalus horridus OX=35024 PE=2 SV=1
ProblematicID54011	1.97217	0.0386667	154	0.000532975	0.00105112	BJACESS09926|g.18015 ORF BJACESS09926|g.18015 BJACESS09926|m.18015 type:5prime_partial len:301 (-) BJACESS09926:133-1035(-)
ProblematicID45639	1.45501	0.0395076	275	0.00015163	0.000220622	Zinc metalloproteinase-disintegrin-like VMP-III
T1E4N7	1.37933	0.0401084	259	0.000697695	0.00096235	Profilin OS=Crotalus horridus OX=35024 PE=2 SV=1
ProblematicID48896	1.62063	0.0401836	201	0.000867426	0.00140577	BJACESS03715_CTL|g.6219 ORF BJACESS03715_CTL|g.6219 BJACESS03715_CTL|m.6219 type:3prime_partial len:154 (-) BJACESS03715_CTL:1-459(-)
ProblematicID62040	1.56162	0.0416527	274	0.000162668	0.000254025	BJACESS20680|g.35814 ORF BJACESS20680|g.35814 BJACESS20680|m.35814 type:5prime_partial len:129 (-) BJACESS20680:112-498(-); Additional IDs concatenated into MaxParsimony group: T1DKX6
T1D707	1.96864	0.0443166	205	6.8888e-05	0.000135616	WD repeat-containing protein 1 OS=Crotalus horridus OX=35024 PE=2 SV=1
ProblematicID56910	1.15299	0.046704	68	0.000386236	0.000445326	BJACESS13744|g.24601 ORF BJACESS13744|g.24601 BJACESS13744|m.24601 type:internal len:416 (-) BJACESS13744:2-1246(-); Additional IDs concatenated into MaxParsimony group: A0A1W7RGL1, A0A0B8RXU9, ProblematicID59353, ProblematicID61570, ProblematicID29169, ProblematicID13978, ProblematicID44360, ProblematicID29155, ProblematicID13964, ProblematicID44346, ProblematicID64198, ProblematicID68362, A0A2H…
A0A1L8D691	1.46875	0.0482355	126	0.000143554	0.000210846	BATXSVMPIII14 OS=Bothrops atrox OX=8725 PE=2 SV=1
ProblematicID75419	1.48508	0.0491613	202	0.00132976	0.00197479	BJACESS39534|g.62965 ORF BJACESS39534|g.62965 BJACESS39534|m.62965 type:3prime_partial len:138 (-) BJACESS39534:2-412(-)
ProblematicID45634	-1.36486	0.0493268	529	0.000130238	9.54222e-05	SVMP_disintegrin-like
J3S4B1	1.3843	0.0495628	102	0.000125262	0.0001734	Endoplasmin-like OS=Crotalus adamanteus OX=8729 PE=2 SV=1
ProblematicID14013	-1.27744	0.0504236	48	0.00659442	0.00516223	BJARGLA01563|g.21514 ORF BJARGLA01563|g.21514 BJARGLA01563|m.21514 type:complete len:166 (+) BJARGLA01563:126-623(+); Additional IDs concatenated into MaxParsimony group: ProblematicID29204, ProblematicID11489, ProblematicID41871, ProblematicID44395, ProblematicID26680, ProblematicID49974, T1DNC6, J3SF16, A0A1W7REP5, ProblematicID50053, Q6T268, ProblematicID50310, A0A0B8RXS3, U3FZM0, V8PBL8, Prob…
ProblematicID37398	1.88857	0.0546954	300	0.000553334	0.00104501	BJARALL17813|g.10293 ORF BJARALL17813|g.10293 BJARALL17813|m.10293 type:complete len:110 (+) BJARALL17813:69-398(+)
V8NKE3	-1.07455	0.0561582	317	0.0408098	0.0379784	Actin, aortic smooth muscle OS=Ophiophagus hannah OX=8665 GN=ACTA2 PE=3 SV=1
ProblematicID60636	1.54501	0.0576214	91	0.0004656	0.000719356	BJACESS18752|g.32802 ORF BJACESS18752|g.32802 BJACESS18752|m.32802 type:5prime_partial len:475 (-) BJACESS18752:181-1605(-); Additional IDs concatenated into MaxParsimony group: T1E3I4, ProblematicID39870, ProblematicID9488, ProblematicID24679, A0A2D4MYS6, U3FAJ3, A0A0B8RWD1, V8NDL7, A0A2D4F538, ProblematicID60130, A0A0F7Z338, F2X4U1, ProblematicID18663, ProblematicID33854, ProblematicID3472
contaminant_KERATIN02	-1.58458	0.0580427	46	0.000245472	0.000154913	contaminant_KERATIN02
ProblematicID66941	1.09052	0.0615121	250	0.000249425	0.000272003	BJACESS27470|g.46110 ORF BJACESS27470|g.46110 BJACESS27470|m.46110 type:5prime_partial len:256 (-) BJACESS27470:870-1637(-)
A0A1W7RJX8	-1.68867	0.062674	537	0.00022341	0.000132299	Metalloproteinase (Type II) 1 OS=Agkistrodon contortrix contortrix OX=8713 PE=3 SV=1
ProblematicID45576	-1.83629	0.063127	78	3.49627e-05	1.90398e-05	Bradykinin-potentiating and C-type natriuretic peptides
ProblematicID51861	-1.1969	0.0634252	56	0.00205281	0.0017151	BJACESS07291|g.12835 ORF BJACESS07291|g.12835 BJACESS07291|m.12835 type:3prime_partial len:312 (-) BJACESS07291:2-934(-)
A0A0K8RVV8	1.3868	0.0641035	243	0.000114015	0.000158116	Dipeptidase OS=Crotalus horridus OX=35024 PE=3 SV=1
A0A0B8RYF5	1.29168	0.0658227	364	2.40893e-05	3.11157e-05	Uncharacterized protein OS=Boiga irregularis OX=92519 PE=4 SV=1; Additional IDs concatenated into MaxParsimony group: ProblematicID52438, ProblematicID53080, ProblematicID61092
ProblematicID45633	-1.25238	0.0676976	174	0.00011911	9.51073e-05	SVMP
V5Z141	-1.45198	0.0694369	646	0.000226719	0.000156145	Metalloproteinase OS=Deinagkistrodon acutus OX=36307 PE=2 SV=1
ProblematicID45646	1.66379	0.0697108	233	0.000252829	0.000420656	SVSP
ProblematicID64511	1.67722	0.0704257	608	0.000319802	0.000536376	BJACESS24098|g.41099 ORF BJACESS24098|g.41099 BJACESS24098|m.41099 type:internal len:333 (-) BJACESS24098:2-997(-)
ProblematicID56690	-2.30481	0.0722058	84	0.000375285	0.000162827	BJACESS13467|g.24105 ORF BJACESS13467|g.24105 BJACESS13467|m.24105 type:internal len:381 (-) BJACESS13467:1-1140(-)
ProblematicID73469	1.20923	0.0738821	504	0.000249326	0.000301491	BJACESS36726|g.59124 ORF BJACESS36726|g.59124 BJACESS36726|m.59124 type:internal len:196 (-) BJACESS36726:1-585(-)
A0A0F7Z8V0	-1.4721	0.0743147	170	0.000108752	7.38756e-05	Heat shock protein 90a OS=Crotalus adamanteus OX=8729 PE=2 SV=1
ProblematicID5761	-1.54478	0.0747922	130	0.000469957	0.000304223	BJARALL14086|g.8454 ORF BJARALL14086|g.8454 BJARALL14086|m.8454 type:complete len:206 (+) BJARALL14086:198-815(+); Additional IDs concatenated into MaxParsimony group: T1E593, ProblematicID36143, ProblematicID20952, A0A1W7REF0, ProblematicID56112, J3SF37, ProblematicID57278, ProblematicID61846, A0A1W7RED6, T1E4L0, A0A0B8RPH7, J3S9C7, V8NN41, U3FBL8, A0A0B8RXL2, ProblematicID69358, ProblematicID65…
J3SCG9	-1.46481	0.0765134	558	0.00124668	0.000851088	V-type proton ATPase subunit G OS=Crotalus adamanteus OX=8729 PE=2 SV=1
A0A1L8D5Y0	1.35984	0.0786162	681	0.000155052	0.000210846	BATXSVMPIII8 OS=Bothrops atrox OX=8725 PE=2 SV=1
J3RYM5	2.10802	0.0795175	113	6.01807e-05	0.000126862	Calpain-like protease OS=Crotalus adamanteus OX=8729 PE=2 SV=1
ProblematicID54422	2.12223	0.0807965	303	3.81367e-05	8.09349e-05	BJACESS10465|g.18973 ORF BJACESS10465|g.18973 BJACESS10465|m.18973 type:3prime_partial len:431 (-) BJACESS10465:1-1290(-)
V8PAF7	1.38035	0.0809681	216	0.00016723	0.000230835	Ras-related protein Ral-B OS=Ophiophagus hannah OX=8665 GN=RALB PE=4 SV=1
ProblematicID40745	1.06348	0.0825928	106	0.00139922	0.00148804	BJARALL26440|g.15516 ORF BJARALL26440|g.15516 BJARALL26440|m.15516 type:5prime_partial len:667 (-) BJARALL26440:321-2321(-)
ProblematicID14920	1.81768	0.0827024	103	0.00037797	0.000687028	BJARRIM00704|g.22856 ORF BJARRIM00704|g.22856 BJARRIM00704|m.22856 type:complete len:334 (-) BJARRIM00704:165-1166(-)
ProblematicID56010	1.43587	0.0855475	213	0.00100784	0.00144713	BJACESS12530|g.22563 ORF BJACESS12530|g.22563 BJACESS12530|m.22563 type:5prime_partial len:172 (-) BJACESS12530:38-553(-)
ProblematicID47026	1.24555	0.0857154	83	0.000215066	0.000267875	BJACESS01574|g.2421 ORF BJACESS01574|g.2421 BJACESS01574|m.2421 type:5prime_partial len:443 (-) BJACESS01574:704-2032(-); Additional IDs concatenated into MaxParsimony group: ProblematicID1530, ProblematicID16721, ProblematicID31912, A0A098M1E5, U3FZP8, T1DD61, J3S432, A0A0F7ZCK0, V8PGR3, A0A1W7RIQ5, A0A0B8RUY3, ProblematicID50615, ProblematicID51093
J3SDQ2	-1.21293	0.086545	389	2.29134e-05	1.88909e-05	von Willebrand factor A domain-containing protein 5A-like OS=Crotalus adamanteus OX=8729 PE=2 SV=1
ProblematicID24589	-1.48568	0.0865895	592	0.000566431	0.00038126	BJARALL24912|g.13853 ORF BJARALL24912|g.13853 BJARALL24912|m.13853 type:complete len:365 (-) BJARALL24912:319-1413(-)
P18619	-1.59044	0.0879662	365	0.000205502	0.000129211	Zinc metalloproteinase/disintegrin OS=Protobothrops flavoviridis OX=88087 PE=1 SV=2
J3SCD1	-1.27174	0.0902684	332	0.000360916	0.000283798	Rab GDP dissociation inhibitor OS=Crotalus adamanteus OX=8729 PE=2 SV=1
A0A2D4KGL6	2.32657	0.0923568	232	9.88656e-06	2.30018e-05	Uncharacterized protein (Fragment) OS=Micrurus paraensis OX=1970185 PE=4 SV=1; Additional IDs concatenated into MaxParsimony group: A0A2D4GE04, A0A2D4GE02, A0A2D4LGZ8, A0A2D4I250
ProblematicID45628	1.38993	0.0931395	552	0.0001924	0.000267422	SVMP
A0A0K8RYV2	1.39382	0.0937401	586	0.000204181	0.000284593	Metalloproteinase (Type II) 4c OS=Crotalus horridus OX=35024 PE=3 SV=1
ProblematicID69257	-1.73836	0.0985456	692	0.000478572	0.000275301	BJACESS30753|g.50786 ORF BJACESS30753|g.50786 BJACESS30753|m.50786 type:5prime_partial len:181 (-) BJACESS30753:88-630(-)
ProblematicID41249	1.14082	0.100688	561	0.00718672	0.00819875	BJARALL27185|g.16421 ORF BJARALL27185|g.16421 BJARALL27185|m.16421 type:internal len:350 (+) BJARALL27185:3-1049(+)
ProblematicID69560	1.9542	0.103388	337	8.4607e-05	0.000165339	BJACESS31173|g.51395 ORF BJACESS31173|g.51395 BJACESS31173|m.51395 type:complete len:136 (-) BJACESS31173:39-446(-)
ProblematicID13904	-1.38942	0.104186	119	0.000535262	0.000385241	BJARGLA01097|g.21351 ORF BJARGLA01097|g.21351 BJARGLA01097|m.21351 type:5prime_partial len:368 (-) BJARGLA01097:108-1211(-)
ProblematicID26125	1.21624	0.10464	155	0.00104304	0.00126859	BJARALL27271|g.16534 ORF BJARALL27271|g.16534 BJARALL27271|m.16534 type:5prime_partial len:205 (-) BJARALL27271:129-743(-)
ProblematicID33796	-1.16638	0.110568	53	0.00106362	0.000911901	BJARALL08182|g.5035 ORF BJARALL08182|g.5035 BJARALL08182|m.5035 type:5prime_partial len:453 (+) BJARALL08182:2-1360(+); Additional IDs concatenated into MaxParsimony group: ProblematicID3414, ProblematicID18605, T1D9D8, A0A0F7Z5H2, A0A1W7REA7, ProblematicID51809, A0A0B8RQH1, U3ET25, A0A2D4I786, ProblematicID53282, A0A2H6MXF2, ProblematicID51965, J3SCD1, A0A1W7REA5, T1DJC7, U3F872, A0A0B8RU02, Pro…
A0A0K8S2N0	-1.27907	0.111544	143	0.000253955	0.000198547	D-3-phosphoglycerate dehydrogenase OS=Crotalus horridus OX=35024 PE=3 SV=1
A0A194ARY8	1.31174	0.119462	166	0.000237866	0.000312018	Metalloproteinase type II 3f OS=Sistrurus miliarius barbouri OX=8759 PE=4 SV=1
ProblematicID55476	-1.57297	0.122758	602	0.00061194	0.000389034	BJACESS11830|g.21361 ORF BJACESS11830|g.21361 BJACESS11830|m.21361 type:3prime_partial len:143 (-) BJACESS11830:1-426(-)
A0A1W7RI93	-1.33211	0.124088	349	2.82115e-05	2.1178e-05	Coronin OS=Agkistrodon contortrix contortrix OX=8713 PE=3 SV=1
T1E7B3	1.10981	0.134092	161	0.00030496	0.000338448	Voltage-dependent anion-selective channel protein 2 OS=Crotalus horridus OX=35024 PE=2 SV=1
A0A194AMC5	-2.36627	0.138239	542	0.000126154	5.33133e-05	Metalloproteinase type III 5b OS=Agkistrodon piscivorus OX=8715 PE=3 SV=1
ProblematicID25954	-1.82358	0.13887	346	0.000629542	0.000345224	BJARALL27059|g.16205 ORF BJARALL27059|g.16205 BJARALL27059|m.16205 type:complete len:147 (+) BJARALL27059:105-545(+)
ProblematicID53514	1.03409	0.142228	139	0.00137429	0.00142114	BJACESS09298|g.16822 ORF BJACESS09298|g.16822 BJACESS09298|m.16822 type:5prime_partial len:657 (-) BJACESS09298:253-2223(-)
R4HF60	-1.43192	0.144307	689	0.000734594	0.000513013	Eukaryotic translation elongation factor 1 alpha 1 (Fragment) OS=Nerodia fasciata OX=34998 PE=2 SV=1
ProblematicID74312	1.20819	0.144952	107	0.001594	0.00192585	BJACESS37940|g.60803 ORF BJACESS37940|g.60803 BJACESS37940|m.60803 type:internal len:337 (-) BJACESS37940:2-1009(-)
ProblematicID44259	-1.40043	0.151538	181	0.000399843	0.000285514	BJARGLA00983|g.21311 ORF BJARGLA00983|g.21311 BJARGLA00983|m.21311 type:complete len:194 (-) BJARGLA00983:827-1408(-)
ProblematicID3426	-1.22438	0.153072	190	0.000651556	0.00053215	BJARALL08200|g.5052 ORF BJARALL08200|g.5052 BJARALL08200|m.5052 type:complete len:215 (-) BJARALL08200:423-1067(-)
T2HQN1	1.06646	0.156597	593	0.00927438	0.00989079	Aminopeptidase OS=Ovophis okinavensis OX=8769 PE=2 SV=1
J3S860	1.11702	0.157679	264	9.38859e-05	0.000104873	Fructose-bisphosphate aldolase OS=Crotalus adamanteus OX=8729 PE=2 SV=1; Additional IDs concatenated into MaxParsimony group: A0A1W7RH93, ProblematicID23755, ProblematicID8564, T1E6H7, A0A0F7ZAU0, ProblematicID38946, A0A0K8S0W9, ProblematicID59870
ProblematicID40518	1.80852	0.161317	224	6.92978e-05	0.000125327	BJARALL26111|g.15116 ORF BJARALL26111|g.15116 BJARALL26111|m.15116 type:5prime_partial len:432 (+) BJARALL26111:2-1297(+)
ProblematicID15214	2.40715	0.171751	133	0.000214574	0.00051651	BJARALL00070|g.46 ORF BJARALL00070|g.46 BJARALL00070|m.46 type:complete len:205 (+) BJARALL00070:115-729(+)
A0A0F7ZE73	-1.03779	0.179213	11	0.000382949	0.000369004	Protein dopey-2 OS=Crotalus adamanteus OX=8729 PE=2 SV=1; Additional IDs concatenated into MaxParsimony group: A0A0K8S114, J3S499, A0A0B8RRX1, A0A2D4LCL2, A0A2D4LCT3, A0A2D4LCG1, A0A2D4ELT0, A0A2D4NZ23, A0A2D4NXU2, A0A2D4ELX7, A0A2D4LCM2, A0A2H6N897, A0A2D4L1K9, A0A2D4ELU6, ProblematicID60075, ProblematicID3543, ProblematicID33925, ProblematicID18734, ProblematicID7051, ProblematicID22242, Proble…
ProblematicID45599	-1.80982	0.182322	14	0.000672523	0.000371596	CTL
A0A1W7RJF8	-1.45236	0.186734	279	8.64782e-05	5.95433e-05	Glucosamine--fructose-6-phosphate aminotransferase OS=Agkistrodon contortrix contortrix OX=8713 PE=4 SV=1
ProblematicID25897	1.20009	0.19529	357	0.000179835	0.000215818	BJARALL26980_metalloproteinase vmp-iii precursor|g.16094 ORF BJARALL26980|g.16094 BJARALL26980|m.16094 type:5prime_partial len:633 (-) BJARALL26980:366-2264(-)
ProblematicID56441	1.04703	0.196811	4	0.0135577	0.0141953	BJACESS13101|g.23580 ORF BJACESS13101|g.23580 BJACESS13101|m.23580 type:complete len:959 (-) BJACESS13101:680-3556(-); Additional IDs concatenated into MaxParsimony group: T1E7B8, A0A0K8S2L1, A0A1W7RJI8, A0A0F7ZD91, T2HQ95, A0A077L6N8, D3UW23, A0A0B8RZR1, A0A098M1S0, T2HPT7, ProblematicID26058, ProblematicID10867, ProblematicID41249, ProblematicID15521, ProblematicID30712, ProblematicID330, A0A2D…
ProblematicID45623	1.55447	0.197602	229	0.00026374	0.000409975	SVMP_disintegrin-like
ProblematicID71002	-1.15343	0.198554	628	0.00061888	0.000536558	BJACESS33195|g.54327 ORF BJACESS33195|g.54327 BJACESS33195|m.54327 type:internal len:450 (-) BJACESS33195:2-1348(-)
ProblematicID48774	-1.76205	0.198796	686	0.000393756	0.000223465	BJACESS03575_SVMP|g.5974 ORF BJACESS03575_SVMP|g.5974 BJACESS03575_SVMP|m.5974 type:3prime_partial len:502 (-) BJACESS03575_SVMP:2-1504(-)
ProblematicID54234	-1.20378	0.20111	77	0.00152059	0.00126317	BJACESS10216|g.18538 ORF BJACESS10216|g.18538 BJACESS10216|m.18538 type:5prime_partial len:223 (-) BJACESS10216:489-1157(-); Additional IDs concatenated into MaxParsimony group: A0A1W7RBL6, A0A0B8RPG2, U3F5K4, J3SBU7, T1D737, V8P6H0, ProblematicID36031, ProblematicID20840, ProblematicID5649, ProblematicID9665, ProblematicID24856, ProblematicID40047, ProblematicID61524
ProblematicID52877	1.30835	0.204476	44	0.000304164	0.000397951	BJACESS08515_SVSP|g.15225 ORF BJACESS08515_SVSP|g.15225 BJACESS08515_SVSP|m.15225 type:3prime_partial len:196 (-) BJACESS08515_SVSP:2-586(-)
ProblematicID55062	-1.31388	0.210266	291	0.000112264	8.54446e-05	BJACESS11279|g.20399 ORF BJACESS11279|g.20399 BJACESS11279|m.20399 type:5prime_partial len:302 (-) BJACESS11279:205-1110(-)
contaminant_KERATIN03	1.1721	0.210975	39	0.000259386	0.000304028	; Additional IDs concatenated into MaxParsimony group: ProblematicID29136, ProblematicID13945, ProblematicID51061, ProblematicID51383, J3RZT5, contaminant_KERATIN05, contaminant_KERATIN10, ProblematicID51291, V8P8L1, contaminant_KERATIN08, contaminant_KERATIN12, ProblematicID78990, contaminant_KERATIN07, contaminant_KERATIN06, A0A2H6N3Z6, A0A2D4GED8, A0A2D4GE98, ProblematicID26020, ProblematicID1…
A0A1L8D5W6	-1.14451	0.210989	591	0.000147741	0.000129087	BATXSVMPIII21 OS=Bothrops atrox OX=8725 PE=2 SV=1
ProblematicID25871	1.19184	0.211778	64	0.000159508	0.000190108	BJARALL26949|g.16040 ORF BJARALL26949|g.16040 BJARALL26949|m.16040 type:complete len:859 (-) BJARALL26949:422-2998(-)
ProblematicID7051	1.13958	0.222995	502	0.000472759	0.000538745	BJARALL17976|g.10341 ORF BJARALL17976|g.10341 BJARALL17976|m.10341 type:internal len:169 (-) BJARALL17976:3-506(-)
A0A0F7ZAK4	-1.15463	0.229734	144	0.000300795	0.000260512	Selenium binding protein 1 OS=Crotalus adamanteus OX=8729 PE=2 SV=1
A0A0F7ZES6	1.24563	0.234704	85	0.000594174	0.000740122	14-3-3 protein beta/alpha OS=Crotalus adamanteus OX=8729 PE=2 SV=1
A0A0K8RV32	1.11398	0.238114	29	0.000179556	0.000200022	Fer-1-like protein 6-like OS=Crotalus horridus OX=35024 PE=4 SV=1; Additional IDs concatenated into MaxParsimony group: ProblematicID13890, ProblematicID44272, ProblematicID29081, V8NMC4, A0A2H6N9I2, A0A2D4PKF5, A0A2D4PKJ3, A0A2D4PM39, A0A2D4PKH1, A0A2D4PKG9, ProblematicID75977
ProblematicID50937	1.3814	0.238275	550	0.000675994	0.00093382	BJACESS06159|g.10619 ORF BJACESS06159|g.10619 BJACESS06159|m.10619 type:internal len:163 (-) BJACESS06159:1-486(-)
ProblematicID56974	-1.29993	0.240687	125	0.000390999	0.000300785	BJACESS13827|g.24730 ORF BJACESS13827|g.24730 BJACESS13827|m.24730 type:5prime_partial len:339 (-) BJACESS13827:561-1577(-); Additional IDs concatenated into MaxParsimony group: ProblematicID63095, ProblematicID30807, ProblematicID425, ProblematicID15616, A0A1W7RCV8, A0A2D4PIL8, T1E4M0, J3SFD5, U3EQM7, V8NZF0, A0A0B8RTI2
U3FDJ8	1.08981	0.244134	220	0.000487263	0.000531024	F-actin-capping protein subunit beta OS=Micrurus fulvius OX=8637 PE=2 SV=1
A0A1W7RCW4	1.49298	0.245116	118	0.00018854	0.000281487	Syntaxin-binding protein 2 OS=Agkistrodon contortrix contortrix OX=8713 PE=3 SV=1
ProblematicID50345	1.19799	0.253491	94	0.00126779	0.0015188	BJACESS05467|g.9151 ORF BJACESS05467|g.9151 BJACESS05467|m.9151 type:complete len:200 (-) BJACESS05467:53-652(-)
ProblematicID32223	-1.43681	0.258941	169	8.20477e-05	5.71043e-05	BJARALL04069|g.2797 ORF BJARALL04069|g.2797 BJARALL04069|m.2797 type:5prime_partial len:558 (-) BJARALL04069:351-2024(-)
ProblematicID43544	-1.06773	0.259377	286	0.000767743	0.000719039	BJARCOR01570|g.20171 ORF BJARCOR01570|g.20171 BJARCOR01570|m.20171 type:5prime_partial len:184 (+) BJARCOR01570:2-553(+)
ProblematicID24885	-1.14497	0.262067	104	0.00104555	0.000913166	BJARALL25352|g.14347 ORF BJARALL25352|g.14347 BJARALL25352|m.14347 type:5prime_partial len:227 (-) BJARALL25352:13-693(-)
ProblematicID30075	1.18627	0.264768	235	2.11775e-05	2.51223e-05	BJARRIM00521|g.22781 ORF BJARRIM00521|g.22781 BJARRIM00521|m.22781 type:5prime_partial len:752 (-) BJARRIM00521:460-2715(-)
A0A1W7RIN6	1.25317	0.265955	219	5.46615e-05	6.85002e-05	Casein kinase II subunit alpha isoform a OS=Agkistrodon contortrix contortrix OX=8713 PE=3 SV=1
A0A2D4MJA0	1.28372	0.267823	443	5.60962e-05	7.20119e-05	Uncharacterized protein (Fragment) OS=Micrurus spixii OX=129469 PE=3 SV=1
U3TBE5	1.40406	0.276349	301	1.89283e-05	2.65764e-05	Leucine aminopeptidase (Fragment) OS=Protobothrops flavoviridis OX=88087 PE=2 SV=1
J3S8R4	1.24098	0.302988	295	5.6039e-05	6.95431e-05	Flotillin-1-like protein OS=Crotalus adamanteus OX=8729 PE=2 SV=1
T1E4L0	-1.18973	0.30635	438	0.000261565	0.000219852	Ras-related protein Rab-1A-like protein OS=Crotalus horridus OX=35024 PE=2 SV=1
A0A1W7RH91	-1.74441	0.310564	86	0.000772938	0.000443095	Glycerol-3-phosphate dehydrogenase [NAD(+)] OS=Agkistrodon contortrix contortrix OX=8713 PE=3 SV=1
ProblematicID50995	-1.65028	0.317117	195	0.000702248	0.000425532	BJACESS06224|g.10771 ORF BJACESS06224|g.10771 BJACESS06224|m.10771 type:5prime_partial len:315 (-) BJACESS06224:1707-2651(-); Additional IDs concatenated into MaxParsimony group: ProblematicID13852, ProblematicID29043, ProblematicID44234, ProblematicID50331, ProblematicID53960, ProblematicID53670, ProblematicID51944, V8PD28, A0A2D4MXQ6, A0A098M0J1, U3FXG5, T1E793, J3RYE8, A0A1W7RJ96, ProblematicI…
A0A1W7RJ54	1.06435	0.320594	70	0.00039184	0.000417056	ATPase, H+ transporting, lysosomal 70kDa, V1 subunit A OS=Agkistrodon contortrix contortrix OX=8713 PE=3 SV=1; Additional IDs concatenated into MaxParsimony group: J3S1P1, A0A0F7ZAP2, T1DMC0, A0A0B8RZM9, A0A2D4GE42, U3F5J5, V8P3Y7, A0A098M1N2, A0A0F7Z856, ProblematicID25100, ProblematicID9909, ProblematicID40291, ProblematicID77687, ProblematicID72075, ProblematicID42777, ProblematicID27586, Prob…
P81824	-1.10585	0.323815	211	0.00029913	0.000270498	Platelet-aggregating proteinase PA-BJ (Fragment) OS=Bothrops jararaca OX=8724 PE=1 SV=2
ProblematicID50063	-1.0745	0.349112	114	0.0012507	0.00116398	BJACESS05129|g.8577 ORF BJACESS05129|g.8577 BJACESS05129|m.8577 type:3prime_partial len:191 (-) BJACESS05129:2-571(-)
ProblematicID72964	1.05224	0.349329	230	0.00152649	0.00160623	BJACESS36018|g.58114 ORF BJACESS36018|g.58114 BJACESS36018|m.58114 type:internal len:222 (-) BJACESS36018:2-664(-)
ProblematicID51178	-1.02296	0.353789	402	0.000892024	0.000872003	BJACESS06443_DIESTER|g.11235 ORF BJACESS06443_DIESTER|g.11235 BJACESS06443_DIESTER|m.11235 type:3prime_partial len:113 (-) BJACESS06443_DIESTER:2-337(-)
A0A1W7RFE6	1.04212	0.355775	237	0.000512855	0.000534455	Nucleoside diphosphate kinase OS=Agkistrodon contortrix contortrix OX=8713 PE=3 SV=1
ProblematicID45219	1.15765	0.361126	179	0.000225574	0.000261137	BJARRIM00321|g.22704 ORF BJARRIM00321|g.22704 BJARRIM00321|m.22704 type:complete len:221 (-) BJARRIM00321:352-1014(-)
ProblematicID68869	1.1345	0.367589	517	0.000980236	0.00111208	BJACESS30248|g.49970 ORF BJACESS30248|g.49970 BJACESS30248|m.49970 type:internal len:93 (-) BJACESS30248:3-278(-)
A0A0K8S368	-1.09884	0.368282	288	0.000207907	0.000189206	Carbonyl reductase (NADPH) 1-like protein OS=Crotalus horridus OX=35024 PE=3 SV=1
A0A0F7ZDS3	-1.13809	0.373233	163	6.85341e-05	6.02185e-05	Phospholipid-transporting ATPase OS=Crotalus adamanteus OX=8729 PE=2 SV=1; Additional IDs concatenated into MaxParsimony group: U3ERN8, V8NWR6, A0A2D4J5K4, A0A2D4P4R3, ProblematicID73504, A0A2D4NHA6, A0A2H6N686, A0A2D4JGE8
ProblematicID40136	1.06563	0.380512	356	0.000155569	0.000165779	BJARALL25458|g.14440 ORF BJARALL25458|g.14440 BJARALL25458|m.14440 type:5prime_partial len:338 (-) BJARALL25458:1325-2338(-); Additional IDs concatenated into MaxParsimony group: ProblematicID24945, ProblematicID9754
ProblematicID24924	1.13498	0.381268	168	0.000149261	0.000169407	BJARALL25428|g.14410 ORF BJARALL25428|g.14410 BJARALL25428|m.14410 type:complete len:287 (-) BJARALL25428:623-1483(-)
A0A1W7RGL1	1.03143	0.394802	567	0.000163641	0.000168783	Uncharacterized protein OS=Agkistrodon contortrix contortrix OX=8713 PE=4 SV=1
ProblematicID41071	-1.04332	0.40323	101	0.000748235	0.000717168	BJARALL26958|g.16063 ORF BJARALL26958|g.16063 BJARALL26958|m.16063 type:complete len:463 (-) BJARALL26958:2133-3521(-)
A0A1W7RCH8	1.16545	0.416422	294	4.07589e-05	4.75024e-05	Cell cycle control protein OS=Agkistrodon contortrix contortrix OX=8713 PE=3 SV=1
ProblematicID27706	-1.06509	0.418392	277	0.00016073	0.000150907	BJARCER03361|g.19173 ORF BJARCER03361|g.19173 BJARCER03361|m.19173 type:internal len:177 (+) BJARCER03361:1-528(+)
A0A1L8D630	1.03285	0.419071	578	0.00145925	0.00150718	BATXCTL42 OS=Bothrops atrox OX=8725 PE=2 SV=1
ProblematicID25899	-1.07048	0.440488	262	2.31277e-05	2.16049e-05	BJARALL26982|g.16096 ORF BJARALL26982|g.16096 BJARALL26982|m.16096 type:5prime_partial len:929 (+) BJARALL26982:2-2788(+)
ProblematicID67724	-1.01368	0.442614	297	2.99431e-05	2.95389e-05	BJACESS28613|g.47687 ORF BJACESS28613|g.47687 BJACESS28613|m.47687 type:internal len:372 (-) BJACESS28613:1-1113(-)
ProblematicID56372	1.04645	0.45186	137	0.000261835	0.000273997	BJACESS13009|g.23408 ORF BJACESS13009|g.23408 BJACESS13009|m.23408 type:complete len:519 (-) BJACESS13009:161-1717(-)
A0A194ATT6	-1.04713	0.459338	117	0.000696731	0.000665373	Ectonucleotide pyrophosphatase/phosphodiesterase family member 6-like protein OS=Sistrurus miliarius barbouri OX=8759 PE=4 SV=1
V8N5X4	1.02265	0.460848	263	0.000120062	0.000122781	Eukaryotic initiation factor 4A-I (Fragment) OS=Ophiophagus hannah OX=8665 GN=EIF4A1 PE=4 SV=1
ProblematicID41160	1.09962	0.461116	127	0.000315752	0.000347208	BJARALL27075|g.16232 ORF BJARALL27075|g.16232 BJARALL27075|m.16232 type:complete len:349 (-) BJARALL27075:424-1470(-)
A0A1W7RJI8	1.00563	0.463013	251	0.0116071	0.0116726	Aminopeptidase OS=Agkistrodon contortrix contortrix OX=8713 PE=3 SV=1
contaminant_KERATIN13	-1.01691	0.465718	33	0.000253292	0.000249079	; Additional IDs concatenated into MaxParsimony group: ProblematicID54459, ProblematicID14060, ProblematicID44442, ProblematicID29251, contaminant_KERATIN14, contaminant_KERATIN15, contaminant_KERATIN17, ProblematicID51109, contaminant_KERATIN18, A0A2D4MNJ7, contaminant_KERATIN20, ProblematicID52598, A0A2D4GJ26, A0A2D4GJ49, ProblematicID52887
ProblematicID55152	-1.02834	0.471588	533	0.000317089	0.000308349	BJACESS11390_SVSP|g.20617 ORF BJACESS11390_SVSP|g.20617 BJACESS11390_SVSP|m.20617 type:3prime_partial len:187 (-) BJACESS11390_SVSP:3-560(-)
ProblematicID29040	1.0345	0.472212	175	5.02335e-05	5.19667e-05	BJARGLA00889|g.21249 ORF BJARGLA00889|g.21249 BJARGLA00889|m.21249 type:3prime_partial len:703 (-) BJARGLA00889:1-2106(-)
J3S4M0	-1.01055	0.474283	198	0.000751732	0.000743882	Macrophage migration inhibitory factor OS=Crotalus adamanteus OX=8729 PE=2 SV=1; Additional IDs concatenated into MaxParsimony group: T1E607, A0A1W7RG17, A0A0B8RUD4, A0A098LZ06, A0A0F7YZU9
U3F6X7	1.00437	0.476516	115	0.000684568	0.000687562	Ras-related protein Rab-27B-like protein OS=Micrurus fulvius OX=8637 PE=2 SV=1
ProblematicID52117	1.02212	0.477186	222	8.34458e-05	8.52914e-05	BJACESS07605|g.13455 ORF BJACESS07605|g.13455 BJACESS07605|m.13455 type:complete len:354 (-) BJACESS07605:253-1314(-); Additional IDs concatenated into MaxParsimony group: ProblematicID35959, ProblematicID20768, ProblematicID5577, ProblematicID52379
T1E5K5	-1.02998	0.478548	246	0.000254482	0.000247074	Guanine nucleotide-binding protein G(S) subunit alpha isoforms short-like protein OS=Crotalus horridus OX=35024 PE=2 SV=1
A0A0F7Z428	1.00802	0.481097	194	3.4999e-05	3.52796e-05	STE20-like serine/threonine-protein kinase-like protein OS=Crotalus adamanteus OX=8729 PE=2 SV=1
J3RYF9	1.01449	0.485445	162	0.000224644	0.000227899	Axin interactor, dorsalization-associated protein OS=Crotalus adamanteus OX=8729 PE=2 SV=1
A0A0K8RYQ8	-1.00177	0.496195	388	0.00026042	0.000259958	Metalloproteinase (Type II) 3a OS=Crotalus horridus OX=35024 PE=3 SV=1
ProblematicID47090	-1.0015	0.49675	135	0.000266453	0.000266055	BJACESS01650_SVMP|g.2531 ORF BJACESS01650_SVMP|g.2531 BJACESS01650_SVMP|m.2531 type:complete len:516 (-) BJACESS01650_SVMP:484-2031(-)
ProblematicID59353	-1.00161	0.497888	238	0.000223317	0.000222958	BJACESS17019|g.29997 ORF BJACESS17019|g.29997 BJACESS17019|m.29997 type:internal len:464 (-) BJACESS17019:1-1389(-)
Q8AWI5	-1.00043	0.499504	631	0.000116554	0.000116504	Zinc metalloproteinase-disintegrin-like halysase OS=Gloydius halys OX=8714 PE=1 SV=1
#These identifications were filtered out by the L-stringency and so deserve further experimentation to verify if they are indeed differentially expressed
T1DBJ9	7.87527	3.12874e-05	55	7.04914e-05	0.000555139	78 kDa glucose-regulated protein OS=Crotalus horridus OX=35024 PE=2 SV=1
ProblematicID26423	-2.98723	3.41568e-05	37	0.000932866	0.000312284	BJARALL27744_Polyadenylate-binding protein|g.17027 ORF BJARALL27744|g.17027 BJARALL27744|m.17027 type:complete len:634 (-) BJARALL27744:444-2345(-)
ProblematicID53528	2.7989	3.46266e-05	384	0.000181891	0.000509095	BJACESS09313_brain-specific angiogenesis inhibitor 1-associated protein 2-like protein 1|g.16863 ORF BJACESS09313|g.16863 BJACESS09313|m.16863 type:complete len:391 (-) BJACESS09313:81-1253(-)
A0A2D4Q4N3	5.71893	5.23982e-05	617	0.000101004	0.000577632	Tubulin beta chain OS=Micrurus surinamensis OX=129470 PE=3 SV=1
ProblematicID10447	-3.72921	0.000127434	355	0.0005657	0.000151694	BJARALL26578_transcriptional activator protein Pur-beta|g.15657 ORF BJARALL26578|g.15657 BJARALL26578|m.15657 type:internal len:191 (-) BJARALL26578:2-571(-)
ProblematicID46278	7.36732	0.000209399	99	8.45934e-05	0.000623227	BJACESS00691_protein disulfide-isomerase A3|g.1108 ORF BJACESS00691|g.1108 BJACESS00691|m.1108 type:internal len:504 (-) BJACESS00691:1-1509(-)
ProblematicID50262	-6.44387	0.000270806	378	0.000511056	7.93088e-05	BJACESS05365_SVMP|g.8971 ORF BJACESS05365_SVMP|g.8971 BJACESS05365_SVMP|m.8971 type:internal len:244 (-) BJACESS05365_SVMP:2-730(-)
ProblematicID24706	3.72393	0.000296199	193	8.62389e-05	0.000321147	BJARALL25073_actin-related protein 2|g.14060 ORF BJARALL25073|g.14060 BJARALL25073|m.14060 type:5prime_partial len:412 (-) BJARALL25073:483-1718(-)
ProblematicID45637	-1.41493	0.000500184	282	0.000292454	0.000206691	SVMP
ProblematicID51631	-8.51186	0.000831591	253	0.000381182	4.47824e-05	BJACESS07020_polymeric immunoglobulin receptor|g.12279 ORF BJACESS07020|g.12279 BJACESS07020|m.12279 type:5prime_partial len:560 (-) BJACESS07020:82-1761(-); Additional IDs concatenated into MaxParsimony group: ProblematicID53052
A0A0B8RT61	4.77079	0.00101472	109	0.000135552	0.000646692	Tubulin beta chain OS=Boiga irregularis OX=92519 PE=3 SV=1; Additional IDs concatenated into MaxParsimony group: A0A1W7RC59, U3FYU8, A0A2D4Q4N3, ProblematicID39857, ProblematicID9475, A0A1W7RC46, J3SFJ0, T1DKD8, ProblematicID56520, ProblematicID24666, A0A0F7Z029, U3EQ63, V8PB80, ProblematicID11778, ProblematicID42160, ProblematicID15975, ProblematicID9350, A0A0F7Z477, ProblematicID39732, A0A1W7RC…
ProblematicID48229	5.57741	0.00116892	41	9.48249e-05	0.000528878	BJACESS02969_CTL|g.4837 ORF BJACESS02969_CTL|g.4837 BJACESS02969_CTL|m.4837 type:5prime_partial len:167 (-) BJACESS02969_CTL:20-520(-)
T1E7C2	2.66637	0.00118335	20	0.000229478	0.000611873	Alpha-actinin-4-like protein OS=Crotalus horridus OX=35024 PE=2 SV=1
ProblematicID24690	3.31194	0.00124604	535	9.68781e-05	0.000320854	BJARALL25052_tubulin beta chain|g.14033 ORF BJARALL25052|g.14033 BJARALL25052|m.14033 type:complete len:445 (+) BJARALL25052:105-1439(+)
A0A098M148	-10.0302	0.00131292	173	5.75948e-05	5.74217e-06	Clathrin heavy chain OS=Hypsiglena sp. JMG-2014 OX=1550645 PE=3 SV=1
ProblematicID51793	1.87954	0.00164856	145	0.000333648	0.000627105	BJACESS07215_L-lactate dehydrogenase B chain|g.12674 ORF BJACESS07215|g.12674 BJACESS07215|m.12674 type:5prime_partial len:378 (-) BJACESS07215:181-1314(-)
ProblematicID45654	2.35272	0.00173625	30	0.000283085	0.000666019	SVSP
A0A1L8D649	-2.08307	0.001977	573	0.000251167	0.000120575	BATXSVMPII7 OS=Bothrops atrox OX=8725 PE=2 SV=1
ProblematicID61505	2.70387	0.00241788	73	0.000386176	0.00104417	BJACESS19975_dipeptidase 2-like|g.34647 ORF BJACESS19975|g.34647 BJACESS19975|m.34647 type:3prime_partial len:251 (-) BJACESS19975:2-751(-)
ProblematicID54058	4.08443	0.00252018	314	0.000196762	0.00080366	BJACESS09989_CTL|g.18130 ORF BJACESS09989_CTL|g.18130 BJACESS09989_CTL|m.18130 type:internal len:81 (-) BJACESS09989_CTL:3-242(-)
ProblematicID29044	2.35633	0.00256581	461	0.000278243	0.000655632	BJARGLA00898_dipeptidase 2|g.21260 ORF BJARGLA00898|g.21260 BJARGLA00898|m.21260 type:complete len:418 (-) BJARGLA00898:444-1697(-)
ProblematicID41042	-5.76778	0.00274221	69	0.000588232	0.000101986	BJARALL26924_y box binding protein 1|g.16004 ORF BJARALL26924|g.16004 BJARALL26924|m.16004 type:5prime_partial len:410 (-) BJARALL26924:404-1633(-); Additional IDs concatenated into MaxParsimony group: ProblematicID10660, ProblematicID25851, A0A1J0R041, ProblematicID47855, A0A1J0R071, T1DM46, J3SEX6, U3FZ93, J3S1R0, T1DI72, A0A0F7Z0J8, A0A1W7RCP1, U3EPR9, A0A2D4JZV3, ProblematicID48089, Problemat…
P81661	2.5142	0.00278793	72	0.000301875	0.000758973	Thrombin-like enzyme bothrombin OS=Bothrops jararaca OX=8724 PE=1 SV=1
ProblematicID51071	-3.22272	0.00280511	228	0.000397977	0.000123491	BJACESS06314_peptidylprolyl isomerase b|g.10966 ORF BJACESS06314|g.10966 BJACESS06314|m.10966 type:internal len:195 (-) BJACESS06314:2-583(-)
A0A1W7RIJ2	-2.38649	0.00331376	321	0.000136181	5.70633e-05	Programmed cell death 6-interacting protein isoform 2 OS=Agkistrodon contortrix contortrix OX=8713 PE=4 SV=1
J3S837	1.73692	0.00353667	128	0.000590438	0.00102555	14-3-3 protein zeta-like protein OS=Crotalus adamanteus OX=8729 PE=2 SV=1
ProblematicID47808	10.5469	0.00383095	108	4.5629e-05	0.000481245	BJACESS02504_annexin A2|g.3969 ORF BJACESS02504|g.3969 BJACESS02504|m.3969 type:5prime_partial len:355 (-) BJACESS02504:343-1407(-); Additional IDs concatenated into MaxParsimony group: ProblematicID41214, ProblematicID26023, ProblematicID10832, T1DDN7, A0A1W7RJC8, A0A2D4N3M1, A0A0B8RYK2, A0A0F7Z1A2, J3SE02, ProblematicID47814, ProblematicID48950, ProblematicID48330, U3FZS4, ProblematicID14924, P…
ProblematicID25809	-1.78511	0.00386456	76	0.000341421	0.00019126	BJARALL26867_SVMP|g.15924 ORF BJARALL26867|g.15924 BJARALL26867|m.15924 type:internal len:460 (-) BJARALL26867:2-1378(-)
ProblematicID61950	-2.55743	0.00455689	81	0.000163932	6.41e-05	BJACESS20565_programmed cell death 6-interacting protein|g.35613 ORF BJACESS20565|g.35613 BJACESS20565|m.35613 type:5prime_partial len:622 (-) BJACESS20565:877-2742(-)
T1DJM3	-3.04548	0.005215	240	3.69783e-05	1.2142e-05	Constitutive coactivator of PPAR-gamma-like protein 1-like protein OS=Crotalus horridus OX=35024 PE=2 SV=1
ProblematicID39979	-3.12488	0.00682883	639	9.82989e-05	3.14569e-05	BJARALL25205_ubiquitin-like protein ISG15|g.14196 ORF BJARALL25205|g.14196 BJARALL25205|m.14196 type:5prime_partial len:229 (+) BJARALL25205:2-688(+)
T1E5P2	-6.12541	0.00773052	509	5.8469e-05	9.54532e-06	Neutral alpha-glucosidase AB-like protein OS=Crotalus horridus OX=35024 PE=2 SV=1
T1DNW2	6.26895	0.00808683	95	1.81288e-05	0.000113648	Annexin OS=Crotalus horridus OX=35024 PE=2 SV=1
J3SBQ1	-2.07703	0.00910221	449	0.000412558	0.000198629	Snake venom metalloproteinase (Type III) 3c OS=Crotalus adamanteus OX=8729 PE=2 SV=1
C9E1S0	-3.67623	0.0107956	565	0.000383364	0.000104282	Zinc metalloproteinase-disintegrin-like VMP-III OS=Agkistrodon piscivorus leucostoma OX=459671 PE=2 SV=1
U3F6T6	-4.2476	0.0112318	261	8.37135e-05	1.97084e-05	Heterogeneous nuclear ribonucleoprotein K OS=Micrurus fulvius OX=8637 PE=2 SV=1; Additional IDs concatenated into MaxParsimony group: ProblematicID53427, A0A2H6MXW6, J3S0P5, A0A2H6N1E7, ProblematicID12332, ProblematicID27523, ProblematicID42714, ProblematicID26187, ProblematicID41378, ProblematicID10996
A0A1L8D5Y6	-2.08457	0.0115121	626	0.0001893	9.08101e-05	BATXSVMPIII5 OS=Bothrops atrox OX=8725 PE=2 SV=1
A0A0K8RZY8	-8.26818	0.0132438	153	0.000121009	1.46355e-05	Interleukin enhancer-binding factor OS=Crotalus horridus OX=35024 PE=4 SV=1; Additional IDs concatenated into MaxParsimony group: A0A2D4PBU6, V8ND82, A0A2D4P9C5
ProblematicID49756	-2.24808	0.0139361	249	0.000253836	0.000112913	BJACESS04757_SVMP|g.7950 ORF BJACESS04757_SVMP|g.7950 BJACESS04757_SVMP|m.7950 type:5prime_partial len:591 (-) BJACESS04757_SVMP:407-2179(-)
V8P9N2	2.60827	0.0142425	539	6.40435e-05	0.000167043	Tubulin alpha chain (Fragment) OS=Ophiophagus hannah OX=8665 GN=TUBA1A PE=3 SV=1
ProblematicID32322	-6.93874	0.0157313	256	0.000518392	7.47099e-05	BJARALL04336_No hit|g.2946 ORF BJARALL04336|g.2946 BJARALL04336|m.2946 type:3prime_partial len:178 (-) BJARALL04336:1-531(-)
ProblematicID28112	-2.56022	0.0162865	197	0.000971776	0.000379568	BJARCOR00336_isg15 ubiquitin-like modifier|g.19754 ORF BJARCOR00336|g.19754 BJARCOR00336|m.19754 type:5prime_partial len:152 (-) BJARCOR00336:353-808(-)
ProblematicID53923	-3.80344	0.0166653	335	0.000723047	0.000190104	BJACESS09820_no hit|g.17820 ORF BJACESS09820|g.17820 BJACESS09820|m.17820 type:complete len:233 (-) BJACESS09820:219-917(-); Additional IDs concatenated into MaxParsimony group: ProblematicID51696, ProblematicID53144, ProblematicID28058, ProblematicID43249, ProblematicID12867, ProblematicID11330, ProblematicID26521, ProblematicID41712, ProblematicID30036, ProblematicID45227, ProblematicID14845, P…
T1DLH7	2.61996	0.0171029	653	0.00010722	0.000280913	Rho GDP-dissociation inhibitor 1-like protein OS=Crotalus horridus OX=35024 PE=2 SV=1
ProblematicID8455	-2.05554	0.0176794	180	0.000452306	0.000220043	BJARALL22233_BPP-CNP|g.12358 ORF BJARALL22233|g.12358 BJARALL22233|m.12358 type:internal len:128 (-) BJARALL22233:2-382(-)
A0A1J0R041	-4.74141	0.0194786	663	0.000568736	0.000119951	Nuclease-sensitive element-binding protein 1 OS=Crotalus scutulatus scutulatus OX=8738 GN=rcNSEP1 PE=4 SV=1
ProblematicID56257	4.78176	0.0246079	652	2.57341e-05	0.000123054	BJACESS12861_annexin A6|g.23161 ORF BJACESS12861|g.23161 BJACESS12861|m.23161 type:internal len:568 (-) BJACESS12861:1-1701(-)
J3SFD3	-2.17108	0.0258276	209	6.65066e-05	3.06329e-05	Synaptotagmin-like protein 4-like OS=Crotalus adamanteus OX=8729 PE=2 SV=1
A0A2D4EZB7	-5.31892	0.0272212	124	0.00091165	0.000171397	Uncharacterized protein OS=Micrurus corallinus OX=54390 PE=4 SV=1
T1E3Q4	2.35532	0.0310816	165	5.78968e-05	0.000136365	Tubulin alpha chain OS=Crotalus horridus OX=35024 PE=2 SV=1
ProblematicID65060	3.01432	0.0349208	312	7.00563e-05	0.000211172	BJACESS24895_prominin0-A|g.42175 ORF BJACESS24895|g.42175 BJACESS24895|m.42175 type:3prime_partial len:305 (-) BJACESS24895:2-913(-)
A0A0F7Z937	6.61861	0.048411	71	6.87068e-06	4.54743e-05	Myosin-9-like OS=Crotalus adamanteus OX=8729 PE=2 SV=1
ProblematicID50613	-4.23567	0.0488332	691	0.000752142	0.000177573	BJACESS05786_RNA-binding protein 3|g.9791 ORF BJACESS05786|g.9791 BJACESS05786|m.9791 type:5prime_partial len:173 (-) BJACESS05786:213-731(-)
Q8UVG0	-2.70052	0.0493705	156	0.000345801	0.00012805	Zinc metalloproteinase-disintegrin-like berythractivase OS=Bothrops erythromelas OX=44710 PE=1 SV=1

## Sheet: P20K vs CV
#PatternLab's TFold analyzer
#Parameters used:
#F-stringency :0.10, L-stringency 0.40	q-value:0.05
#Normalization used: None
#Locus	Fold Change	pValue	GPI (Index in the sparse matrix)	Signal(Bottom)	Signal(Top)	Description
#Top Class: 20K
#Bottom Class: CV
#
#Identifications satisfied both, the automatic fold and statistical criteria. (Blue dots)
A4PBQ9	-15.1322	1e-05	616	0.0102342	0.000676318	Zinc metalloproteinase-disintegrin-like VAP2A OS=Crotalus atrox OX=8730 PE=1 SV=1
ProblematicID49241	-5.71694	1e-05	622	0.0123299	0.00215673	BJACESS04131_CTL|g.6926 ORF BJACESS04131_CTL|g.6926 BJACESS04131_CTL|m.6926 type:5prime_partial len:179 (-) BJACESS04131_CTL:126-662(-)
Q90Y44	-33.3007	1.83495e-05	634	0.02431	0.000730015	Disintegrin-like halysetin OS=Gloydius halys OX=8714 PE=1 SV=1
ProblematicID45588	-5.65501	4.05078e-05	116	0.00845193	0.00149459	CTL_Snaclec bothrojaracin subunit beta
A0A0K2JNB8	-12.0677	5.18872e-05	623	0.0128007	0.00106074	BATROXRHAGIN OS=Bothrops atrox OX=8725 PE=2 SV=1
ProblematicID49577	-7.47138	5.34009e-05	34	0.0120577	0.00161386	BJACESS04543_CTL|g.7586 ORF BJACESS04543_CTL|g.7586 BJACESS04543_CTL|m.7586 type:complete len:151 (-) BJACESS04543_CTL:56-508(-)
ProblematicID50316	-7.73085	5.82173e-05	176	0.00954097	0.00123414	BJACESS05436_CTL|g.9086 ORF BJACESS05436_CTL|g.9086 BJACESS05436_CTL|m.9086 type:complete len:147 (-) BJACESS05436_CTL:168-608(-)
V5Z141	-14.8513	6.05924e-05	646	0.00231895	0.000156145	Metalloproteinase OS=Deinagkistrodon acutus OX=36307 PE=2 SV=1
ProblematicID48229	-34.0603	6.63931e-05	41	0.0180137	0.000528878	BJACESS02969_CTL|g.4837 ORF BJACESS02969_CTL|g.4837 BJACESS02969_CTL|m.4837 type:5prime_partial len:167 (-) BJACESS02969_CTL:20-520(-)
A0A1L8D619	-19.6721	6.75304e-05	665	0.00746097	0.000379266	BATXCTL35 OS=Bothrops atrox OX=8725 PE=2 SV=1
Q98UF9	-20.4693	6.8503e-05	92	0.00283514	0.000138507	Zinc metalloproteinase-disintegrin-like HF3 OS=Bothrops jararaca OX=8724 PE=1 SV=3
ProblematicID25809	-27.4393	7.51656e-05	76	0.00524805	0.00019126	BJARALL26867_SVMP|g.15924 ORF BJARALL26867|g.15924 BJARALL26867|m.15924 type:internal len:460 (-) BJARALL26867:2-1378(-)
ProblematicID51434	173.341	9.24395e-05	1	0.000561714	0.0973678	BJACESS06758_5NUCL|g.11794 ORF BJACESS06758_5NUCL|g.11794 BJACESS06758_5NUCL|m.11794 type:5prime_partial len:598 (-) BJACESS06758_5NUCL:173-1966(-); Additional IDs concatenated into MaxParsimony group: ProblematicID41154, ProblematicID25963, ProblematicID45574, A0A077L7M9, A0A194APL9, A0A1W7RF85, T2HRS9, A0A077L6M5, ProblematicID52618, T1E3Y5, A0A194APR8, A0A0F7Z1K6, A0A194ASY3, ProblematicID5319…
F8S0Z7	133.884	9.4339e-05	604	0.000211553	0.0283235	Snake venom 5'-nucleotidase OS=Crotalus adamanteus OX=8729 PE=1 SV=2
ProblematicID25954	-78.5842	9.68013e-05	346	0.0271291	0.000345224	BJARALL27059_CTL|g.16205 ORF BJARALL27059|g.16205 BJARALL27059|m.16205 type:complete len:147 (+) BJARALL27059:105-545(+)
ProblematicID25963	184.955	9.93143e-05	491	0.000537309	0.0993782	BJARALL27069_5 -nucleotidase|g.16221 ORF BJARALL27069|g.16221 BJARALL27069|m.16221 type:5prime_partial len:616 (+) BJARALL27069:10848(+)
P86976	-10.5221	0.000135053	51	0.00739453	0.000702762	Zinc metalloproteinase barnettlysin-1 OS=Bothrops barnetti OX=1051630 PE=1 SV=1
A0A1L8D5V4	-6.48963	0.000135971	204	0.010792	0.00166296	BATXSVSP13 OS=Bothrops atrox OX=8725 PE=2 SV=1
ProblematicID47432	-4.89634	0.00013964	152	0.00591691	0.00120843	BJACESS02061_CTL|g.3220 ORF BJACESS02061_CTL|g.3220 BJACESS02061_CTL|m.3220 type:5prime_partial len:181 (-) BJACESS02061_CTL:5-547(-)
J3SBQ1	-18.6042	0.000141591	449	0.00369533	0.000198629	Snake venom metalloproteinase (Type III) 3c OS=Crotalus adamanteus OX=8729 PE=2 SV=1
A2CJE4	-33.3209	0.000144114	674	0.0177122	0.000531565	Zinc metalloproteinase-disintegrin-like catroriarin (Fragment) OS=Crotalus atrox OX=8730 PE=2 SV=1
A0A194ASJ6	-15.324	0.000144879	518	0.0126488	0.000825423	Metalloproteinase type III 3a OS=Sistrurus tergeminus OX=8757 PE=3 SV=1
Q5W958	-12.5387	0.000147677	21	0.00573737	0.000457573	Venom serine proteinase-like HS120 OS=Bothrops jararaca OX=8724 PE=2 SV=1
ProblematicID48484	-11.5641	0.000167027	308	0.0303745	0.00262662	BJACESS03252_SVMP|g.5352 ORF BJACESS03252_SVMP|g.5352 BJACESS03252_SVMP|m.5352 type:internal len:252 (-) BJACESS03252_SVMP:3-755(-)
ProblematicID50120	-3.52193	0.000260876	555	0.00602731	0.00171136	BJACESS05196_CTL|g.8676 ORF BJACESS05196_CTL|g.8676 BJACESS05196_CTL|m.8676 type:internal len:132 (-) BJACESS05196_CTL:2-394(-)
ProblematicID52415	207.132	0.000261371	59	0.000545576	0.113006	BJACESS07965_5NUCL|g.14184 ORF BJACESS07965_5NUCL|g.14184 BJACESS07965_5NUCL|m.14184 type:5prime_partial len:460 (-) BJACESS07965_5NUCL:461-1840(-)
A0A1L8D5W4	-11.2625	0.000269602	485	0.00468124	0.00041565	BATXSVSP3 OS=Bothrops atrox OX=8725 PE=2 SV=1
ProblematicID13697	28.3367	0.000270558	19	0.000109363	0.003099	BJARGLA00382_xaa-Pro aminopeptidase 2 (aminopeptidase P)|g.20981 ORF BJARGLA00382|g.20981 BJARGLA00382|m.20981 type:5prime_partial len:688 (+) BJARGLA00382:1-2064(+)
ProblematicID46302	-9.10197	0.000304955	595	0.0106268	0.00116753	BJACESS00715_SVMP|g.1149 ORF BJACESS00715_SVMP|g.1149 BJACESS00715_SVMP|m.1149 type:internal len:231 (-) BJACESS00715_SVMP:3-692(-)
A0A1L8D609	-5.37911	0.000314665	659	0.00577251	0.00107313	BATXCTL45 OS=Bothrops atrox OX=8725 PE=2 SV=1
ProblematicID48525	-4.66163	0.000324738	8	0.0200784	0.00430717	BJACESS03299_CTL|g.5448 ORF BJACESS03299_CTL|g.5448 BJACESS03299_CTL|m.5448 type:complete len:157 (-) BJACESS03299_CTL:80-550(-); Additional IDs concatenated into MaxParsimony group: P22029, ProblematicID45600, ProblematicID47877, ProblematicID47973, ProblematicID48726, ProblematicID63266, ProblematicID48976, ProblematicID46927, ProblematicID47623, ProblematicID49241, ProblematicID47011, Problema…
Q9W6M5	-6.28926	0.000338501	310	0.00833729	0.00132564	Zinc metalloproteinase-disintegrin-like acurhagin OS=Deinagkistrodon acutus OX=36307 PE=1 SV=2
A0A1L8D650	-7.0543	0.000346483	210	0.0106417	0.00150854	BATXCTL27 OS=Bothrops atrox OX=8725 PE=2 SV=1
ProblematicID54058	-31.73	0.000347615	314	0.0255001	0.00080366	BJACESS09989_CTL|g.18130 ORF BJACESS09989_CTL|g.18130 BJACESS09989_CTL|m.18130 type:internal len:81 (-) BJACESS09989_CTL:3-242(-)
ProblematicID48959	-98.6124	0.000377048	24	0.0258024	0.000261655	BJACESS03790_CTL|g.6344 ORF BJACESS03790_CTL|g.6344 BJACESS03790_CTL|m.6344 type:5prime_partial len:160 (-) BJACESS03790_CTL:173-652(-); Additional IDs concatenated into MaxParsimony group: ProblematicID49131, ProblematicID25954, ProblematicID10763, ProblematicID48535, ProblematicID41145
ProblematicID47096	-2.44194	0.000415376	172	0.00305154	0.00124964	BJACESS01658_SVMP|g.2544 ORF BJACESS01658_SVMP|g.2544 BJACESS01658_SVMP|m.2544 type:internal len:189 (-) BJACESS01658_SVMP:2-565(-)
ProblematicID48421	-7.37342	0.000500336	620	0.0143354	0.00194421	BJACESS03177_CTL|g.5222 ORF BJACESS03177_CTL|g.5222 BJACESS03177_CTL|m.5222 type:complete len:118 (-) BJACESS03177_CTL:165-518(-)
ProblematicID45637	-11.055	0.000526663	282	0.00228497	0.000206691	SVMP
A0A1L8D638	-4.20449	0.000563821	512	0.00429053	0.00102046	BATXCTL32 OS=Bothrops atrox OX=8725 PE=2 SV=1
P81661	-6.90253	0.000570045	72	0.00523884	0.000758973	Thrombin-like enzyme bothrombin OS=Bothrops jararaca OX=8724 PE=1 SV=1
A0A1L8D634	-4.88405	0.000588202	668	0.012274	0.00251308	BATXCTL40 OS=Bothrops atrox OX=8725 PE=2 SV=1
A0A1L8D667	210.705	0.00059049	605	0.00037202	0.0783865	BATXNUC1 OS=Bothrops atrox OX=8725 PE=2 SV=1
ProblematicID45645	-7.88598	0.000669844	10	0.0128737	0.00163248	SVSP
ProblematicID45695	-8.12572	0.000696214	0	0.0224797	0.00276649	BJACESS00038_SVMP|g.105 ORF BJACESS00038_SVMP|g.105 BJACESS00038_SVMP|m.105 type:5prime_partial len:508 (-) BJACESS00038_SVMP:469-1992(-); Additional IDs concatenated into MaxParsimony group: ProblematicID45627, Q8QG88, O93523, Q98SP2, ProblematicID46906, ProblematicID46069, A0A1S6K7T1, P30431, ProblematicID46012, ProblematicID45752, ProblematicID46775, A0A0K2JNB8, A0A1L8D5Y9, Q8QG89, Problematic…
W8EFS0	341.506	0.000701444	511	0.000113585	0.0387901	5'-nucleotidase (Fragment) OS=Macrovipera lebetina OX=8709 PE=2 SV=1
ProblematicID48243	-8.64568	0.000935782	494	0.012317	0.00142464	BJACESS02983_CTL|g.4869 ORF BJACESS02983_CTL|g.4869 BJACESS02983_CTL|m.4869 type:5prime_partial len:177 (-) BJACESS02983_CTL:55-585(-)
ProblematicID45715	-2.83122	0.000942309	576	0.00599531	0.00211757	BJACESS00059_SVMP|g.161 ORF BJACESS00059_SVMP|g.161 BJACESS00059_SVMP|m.161 type:internal len:241 (-) BJACESS00059_SVMP:3-722(-)
ProblematicID49926	-17.2304	0.0010916	666	0.00739176	0.000428995	BJACESS04967_SVSP|g.8289 ORF BJACESS04967_SVSP|g.8289 BJACESS04967_SVSP|m.8289 type:complete len:259 (-) BJACESS04967_SVSP:500-1276(-)
P04971	-8.15835	0.0010985	207	0.00351908	0.000431347	Thrombin-like enzyme batroxobin OS=Bothrops atrox OX=8725 PE=1 SV=1
ProblematicID50262	-38.2758	0.00114707	378	0.00303561	7.93088e-05	BJACESS05365_SVMP|g.8971 ORF BJACESS05365_SVMP|g.8971 BJACESS05365_SVMP|m.8971 type:internal len:244 (-) BJACESS05365_SVMP:2-730(-)
ProblematicID45585	-5.54176	0.00118798	61	0.0133977	0.00241759	BJACESS03299_CTL|g.5448 ORF BJACESS03299_CTL|g.5448 BJACESS03299_CTL|m.5448 type:complete len:157 (-) BJACESS03299_CTL:80-550(-); Additional IDs concatenated into MaxParsimony group: P22029, ProblematicID45600, ProblematicID47877, ProblematicID47973, ProblematicID48726, ProblematicID63266, ProblematicID48976, ProblematicID46927, ProblematicID47623, ProblematicID49241, ProblematicID47011, Problema…
ProblematicID48896	-3.85566	0.00121508	201	0.00542018	0.00140577	BJACESS03715_CTL|g.6219 ORF BJACESS03715_CTL|g.6219 BJACESS03715_CTL|m.6219 type:3prime_partial len:154 (-) BJACESS03715_CTL:1-459(-)
ProblematicID45631	-3.9791	0.00136203	22	0.00199182	0.000500569	SVMP_disintegrin-like
ProblematicID45630	-8.56373	0.0014217	2	0.0228421	0.00266731	O93523|VM3BP_BOTJA Zinc metalloproteinase-disintegrin-like bothropasin
A0A1L8D6B7	21.2436	0.00158641	287	9.28647e-05	0.00197278	BATXPDE1 OS=Bothrops atrox OX=8725 PE=2 SV=1
P0C7B0	-24.0198	0.00174594	371	0.00906922	0.000377572	Zinc metalloproteinase-disintegrin-like brevilysin H6 OS=Gloydius brevicaudus OX=259325 PE=1 SV=2
ProblematicID45599	-32.4342	0.0017733	14	0.0120524	0.000371596	CTL
ProblematicID25882	-3.08582	0.00185848	23	0.00573697	0.00185914	BJARALL26960_CRISP_crvp_agkpi ame: full=piscivorin flags: precursor|g.16066 ORF BJARALL26960|g.16066 BJARALL26960|m.16066 type:complete len:241 (+) BJARALL26960:258-980(+)
A0A194AME3	-17.7737	0.00186415	307	0.00300855	0.00016927	Metalloproteinase type II 2 OS=Agkistrodon piscivorus OX=8715 PE=3 SV=1
ProblematicID46609	-81.9448	0.00186741	642	0.0267875	0.000326897	BJACESS01071_SVMP|g.1669 ORF BJACESS01071_SVMP|g.1669 BJACESS01071_SVMP|m.1669 type:5prime_partial len:88 (-) BJACESS01071_SVMP:347-610(-)
ProblematicID45606	16.7889	0.00188638	9	0.000121803	0.00204493	PDE
ProblematicID45963	16.7212	0.00203839	560	0.000112883	0.00188754	BJACESS00332_DIESTER|g.579 ORF BJACESS00332_DIESTER|g.579 BJACESS00332_DIESTER|m.579 type:3prime_partial len:813 (-) BJACESS00332_DIESTER:1-2436(-)
ProblematicID52877	-5.81725	0.00243243	44	0.00231498	0.000397951	BJACESS08515_SVSP|g.15225 ORF BJACESS08515_SVSP|g.15225 BJACESS08515_SVSP|m.15225 type:3prime_partial len:196 (-) BJACESS08515_SVSP:2-586(-)
A0A1L8D618	-3.86232	0.00296791	688	0.012453	0.00322423	BATXCTL52 OS=Bothrops atrox OX=8725 PE=2 SV=1
ProblematicID47863	-4.34808	0.0033839	105	0.00255392	0.000587368	BJACESS02571_SVMP|g.4081 ORF BJACESS02571_SVMP|g.4081 BJACESS02571_SVMP|m.4081 type:5prime_partial len:116 (-) BJACESS02571_SVMP:405-752(-)
ProblematicID49316	-118.628	0.00349445	391	0.0347656	0.000293064	BJACESS04218_SVMP|g.7083 ORF BJACESS04218_SVMP|g.7083 BJACESS04218_SVMP|m.7083 type:5prime_partial len:111 (-) BJACESS04218_SVMP:187-519(-)
ProblematicID53575	-7.40096	0.00363909	157	0.00296765	0.000400981	BJACESS09375_SVSP|g.16991 ORF BJACESS09375_SVSP|g.16991 BJACESS09375_SVSP|m.16991 type:complete len:189 (-) BJACESS09375_SVSP:572-1138(-)
Q98SP2	-5.55503	0.00395558	664	0.0135066	0.00243142	Zinc metalloproteinase/disintegrin OS=Bothrops jararaca OX=8724 PE=1 SV=1
A0A182C5T8	300.574	0.0046758	381	4.87898e-05	0.0146649	5nucleotidase (Fragment) OS=Phalotris mertensi OX=1260334 PE=3 SV=1
ProblematicID10644	-4.75377	0.00483921	188	0.0157774	0.00331892	BJARALL26902_botrocetin-2 alpha|g.15969 ORF BJARALL26902|g.15969 BJARALL26902|m.15969 type:complete len:156 (+) BJARALL26902:1589-2056(+)
A0A1L8D674	-37.6169	0.00536727	670	0.00560333	0.000148958	BATXSVSP6 OS=Bothrops atrox OX=8725 PE=2 SV=1
ProblematicID45057	-46.8828	0.0062988	513	0.00533321	0.000113756	BJARGLAcontig03826_SVMP|g.20851 ORF BJARGLAcontig03826|g.20851 BJARGLAcontig03826|m.20851 type:5prime_partial len:264 (+) BJARGLAcontig03826:3-794(+)
A0A1L8D630	-5.01596	0.00636354	578	0.00755998	0.00150718	BATXCTL42 OS=Bothrops atrox OX=8725 PE=2 SV=1
A0A1L8D6D7	-4.80881	0.00679313	507	0.0113552	0.00236134	BATXCTL44 OS=Bothrops atrox OX=8725 PE=2 SV=1
Q7SZD9	-21.0901	0.00686472	671	0.00621072	0.000294485	Zinc metalloproteinase/disintegrin ussurin OS=Gloydius ussuriensis OX=35671 PE=2 SV=1
ProblematicID45624	-20.8988	0.00692967	543	0.0062851	0.00030074	SVMP
ProblematicID47105	-12.1266	0.0074568	110	0.00302863	0.000249751	BJACESS01669_SVMP|g.2561 ORF BJACESS01669_SVMP|g.2561 BJACESS01669_SVMP|m.2561 type:internal len:409 (-) BJACESS01669_SVMP:2-1225(-)
ProblematicID45992	-3.45221	0.00855845	368	0.0060409	0.00174987	BJACESS00368_SVMP|g.636 ORF BJACESS00368_SVMP|g.636 BJACESS00368_SVMP|m.636 type:5prime_partial len:265 (-) BJACESS00368_SVMP:341-1135(-)
ProblematicID45623	-6.37931	0.00856556	229	0.00261536	0.000409975	SVMP_disintegrin-like
ProblematicID45598	-4.30104	0.00910255	38	0.00501255	0.00116543	CTL
ProblematicID45646	-12.2464	0.0091581	233	0.00515154	0.000420656	SVSP
ProblematicID45653	-40.2321	0.00942541	192	0.00437089	0.000108642	SVSP
ProblematicID45600	-8.5975	0.00961587	16	0.0203428	0.00236613	CTL
ProblematicID45625	-5.3228	0.00991877	79	0.00334598	0.000628612	SVMP
Q9YGJ8	-63.933	0.0119612	683	0.00433987	6.78815e-05	Venom plasminogen activator Haly-PA OS=Gloydius brevicaudus OX=259325 PE=1 SV=2
ProblematicID55152	-22.0956	0.0122408	533	0.00681315	0.000308349	BJACESS11390_SVSP|g.20617 ORF BJACESS11390_SVSP|g.20617 BJACESS11390_SVSP|m.20617 type:3prime_partial len:187 (-) BJACESS11390_SVSP:3-560(-)
Q71QH7	-60.7353	0.0138019	637	0.0041228	6.78815e-05	Snake venom serine protease PA OS=Trimeresurus stejnegeri OX=39682 PE=2 SV=1
A0A2I7YS73	-45.9717	0.014425	545	0.003974	8.64446e-05	Serine endopeptidase OS=Crotalus lepidus OX=44709 PE=2 SV=1
Q5W960	-4.28134	0.0151872	160	0.00552872	0.00129135	Snake venom serine protease HS112 OS=Bothrops jararaca OX=8724 PE=2 SV=1; Additional IDs concatenated into MaxParsimony group: P81661, P04971, P0DJ86, ProblematicID45650, A0A1L8D5W4, Q8QG86, ProblematicID53575
A0A194ARJ3	-61.7844	0.0159207	684	0.00419402	6.78815e-05	Serine proteinase 13c OS=Agkistrodon piscivorus OX=8715 PE=3 SV=1
ProblematicID50140	-11.2357	0.0183761	500	0.00352155	0.000313425	BJACESS05221_SVMP|g.8711 ORF BJACESS05221_SVMP|g.8711 BJACESS05221_SVMP|m.8711 type:5prime_partial len:93 (-) BJACESS05221_SVMP:265-543(-)
ProblematicID48294	-4.76294	0.0290051	248	0.0155215	0.0032588	BJACESS03039_CTL|g.4975 ORF BJACESS03039_CTL|g.4975 BJACESS03039_CTL|m.4975 type:5prime_partial len:121 (-) BJACESS03039_CTL:28-390(-)
#These identifications satisfied the fold criteria but, most likely, this happened by chance (should be disconsidered - Green dots).
#Folds in this section are reported in absolute values.
ProblematicID48774	5.34881	0.117718	686	4.17784e-05	0.000223465	BJACESS03575_SVMP|g.5974 ORF BJACESS03575_SVMP|g.5974 BJACESS03575_SVMP|m.5974 type:3prime_partial len:502 (-) BJACESS03575_SVMP:2-1504(-)
#These identifications did not meet the fold and p-value criteria. (should be disconsidered - Red dots)
A0A1L8D691	1.92986	0.0206353	126	0.000109255	0.000210846	BATXSVMPIII14 OS=Bothrops atrox OX=8725 PE=2 SV=1
ProblematicID51814	-1.89989	0.0264795	594	0.00351635	0.00185082	BJACESS07237_LAO|g.12728 ORF BJACESS07237_LAO|g.12728 BJACESS07237_LAO|m.12728 type:3prime_partial len:172 (-) BJACESS07237_LAO:3-515(-)
A0A1W7RBA3	1.62463	0.0288033	570	0.000136915	0.000222437	Cadam10_SVMPIII-1 OS=Crotalus adamanteus OX=8729 PE=3 SV=1
ProblematicID45634	-1.30219	0.0308103	529	0.000124258	9.54222e-05	SVMP_disintegrin-like
ProblematicID48536	1.6724	0.0310111	427	0.000139185	0.000232774	BJACESS03311_SVMP|g.5482 ORF BJACESS03311_SVMP|g.5482 BJACESS03311_SVMP|m.5482 type:internal len:582 (-) BJACESS03311_SVMP:1-1743(-)
A0A1W7RJW8	-1.35624	0.0373896	600	0.000635533	0.000468598	Metalloproteinase (Type III) 4 OS=Agkistrodon contortrix contortrix OX=8713 PE=3 SV=1
J7H670	-1.73131	0.0393644	441	0.00103633	0.000598579	L-amino acid oxidase Lm29 OS=Lachesis muta OX=8752 PE=1 SV=1
contaminant_KERATIN22	1.17172	0.0397894	67	8.1087e-05	9.50116e-05	contaminant_KERATIN22
A0A1L8D5Y6	1.51361	0.0455087	626	5.99958e-05	9.08101e-05	BATXSVMPIII5 OS=Bothrops atrox OX=8725 PE=2 SV=1
Q2LD49	-1.32493	0.0500687	656	0.000201091	0.000151775	Zinc metalloproteinase-disintegrin-like TSV-DM OS=Trimeresurus stejnegeri OX=39682 PE=1 SV=1
contaminant_KERATIN02	1.72672	0.0511444	46	8.97149e-05	0.000154913	contaminant_KERATIN02
contaminant_KERATIN03	2.01925	0.0597601	39	0.000150565	0.000304028	; Additional IDs concatenated into MaxParsimony group: ProblematicID29136, ProblematicID13945, ProblematicID51061, ProblematicID51383, J3RZT5, contaminant_KERATIN05, contaminant_KERATIN10, ProblematicID51291, V8P8L1, contaminant_KERATIN08, contaminant_KERATIN12, ProblematicID78990, contaminant_KERATIN07, contaminant_KERATIN06, A0A2H6N3Z6, A0A2D4GED8, A0A2D4GE98, ProblematicID26020, ProblematicID1…
ProblematicID45613	-1.52749	0.0627806	568	0.00121775	0.00079722	LAO_L-amino-acid oxidase
X2L4E2	1.15415	0.0719038	690	0.00169624	0.00195771	L-amino acid oxidase (Fragment) OS=Bothrops pictus OX=133440 PE=2 SV=1
ProblematicID50408	1.16467	0.0727706	239	0.00279112	0.00325074	BJACESS05537_LAO|g.9290 ORF BJACESS05537_LAO|g.9290 BJACESS05537_LAO|m.9290 type:internal len:333 (-) BJACESS05537_LAO:3-998(-)
A0A1W7RJX8	1.69689	0.07745	537	7.79658e-05	0.000132299	Metalloproteinase (Type II) 1 OS=Agkistrodon contortrix contortrix OX=8713 PE=3 SV=1
ProblematicID45639	1.24168	0.085803	275	0.000177681	0.000220622	Zinc metalloproteinase-disintegrin-like VMP-III
A0A194AMC5	-1.19148	0.0912577	542	6.35219e-05	5.33133e-05	Metalloproteinase type III 5b OS=Agkistrodon piscivorus OX=8715 PE=3 SV=1
ProblematicID22389	-1.34135	0.0986162	403	0.00872737	0.00650642	BJARALL18579_SVMP_achain acutolysin a from snake venom of agkistrodon acutus at ph|g.10543 ORF BJARALL18579|g.10543 BJARALL18579|m.10543 type:5prime_partial len:118 (-) BJARALL18579:76-429(-)
A0A0A1WCY6	-1.21044	0.138571	387	0.00131885	0.00108957	Amine oxidase OS=Echis coloratus OX=64175 PE=2 SV=1
contaminant_KERATIN13	-1.30613	0.16988	33	0.00032533	0.000249079	; Additional IDs concatenated into MaxParsimony group: ProblematicID54459, ProblematicID14060, ProblematicID44442, ProblematicID29251, contaminant_KERATIN14, contaminant_KERATIN15, contaminant_KERATIN17, ProblematicID51109, contaminant_KERATIN18, A0A2D4MNJ7, contaminant_KERATIN20, ProblematicID52598, A0A2D4GJ26, A0A2D4GJ49, ProblematicID52887
A0A077L6L4	1.09379	0.198151	572	0.00117638	0.00128671	Amine oxidase OS=Protobothrops elegans OX=88086 PE=2 SV=1
ProblematicID50543	-1.11048	0.219203	409	0.00134164	0.00120816	BJACESS05702_LAO|g.9620 ORF BJACESS05702_LAO|g.9620 BJACESS05702_LAO|m.9620 type:5prime_partial len:510 (-) BJACESS05702_LAO:1218-2747(-)
ProblematicID45612	-1.04617	0.261465	15	0.00214222	0.00204768	LAO
ProblematicID50359	1.02168	0.355195	3	0.00308628	0.00315319	BJACESS05483_LAO|g.9184 ORF BJACESS05483_LAO|g.9184 BJACESS05483_LAO|m.9184 type:complete len:503 (-) BJACESS05483_LAO:279-1787(-)
#These identifications were filtered out by the L-stringency and so deserve further experimentation to verify if they are indeed differentially expressed
B0VXU4	-6.40016	3.51072e-05	589	0.00156229	0.000244102	Metalloproteinase isoform 1 OS=Sistrurus catenatus edwardsii OX=8762 PE=2 SV=1
ProblematicID11347	-7.67084	0.000123532	624	0.000418858	5.46039e-05	BJARALL27894_SVMP|g.17278 ORF BJARALL27894|g.17278 BJARALL27894|m.17278 type:5prime_partial len:166 (-) BJARALL27894:342-839(-)
ProblematicID10616	-91.5044	0.000317401	183	0.000772083	8.43767e-06	BJARALL26862_SVMP|g.15920 ORF BJARALL26862|g.15920 BJARALL26862|m.15920 type:complete len:451 (-) BJARALL26862:396-1748(-)
ProblematicID45576	-16.6396	0.000534419	78	0.000316815	1.90398e-05	Bradykinin-potentiating and C-type natriuretic peptides
Q8UVG0	-7.65402	0.000668896	156	0.000980096	0.00012805	Zinc metalloproteinase-disintegrin-like berythractivase OS=Bothrops erythromelas OX=44710 PE=1 SV=1
E3UJL0	-18.8436	0.000683858	45	0.000383237	2.03378e-05	MP_III1 SVMP (Fragment) OS=Bothrops neuwiedi OX=95648 PE=2 SV=1; Additional IDs concatenated into MaxParsimony group: ProblematicID49263, E3UJL1, ProblematicID41729, ProblematicID26538, ProblematicID11347, ProblematicID49887, ProblematicID49941, ProblematicID49379
A0A0C4ZNF1	-3.57111	0.000784774	662	0.000421403	0.000118004	Metalloprotease OS=Gloydius intermedius OX=44732 PE=2 SV=1
A0A0K8RYV2	2.14797	0.000812624	586	0.000132494	0.000284593	Metalloproteinase (Type II) 4c OS=Crotalus horridus OX=35024 PE=3 SV=1
ProblematicID45633	-1.5873	0.000837212	174	0.000150964	9.51073e-05	SVMP
A0A194ARY8	3.08446	0.00106238	166	0.000101158	0.000312018	Metalloproteinase type II 3f OS=Sistrurus miliarius barbouri OX=8759 PE=4 SV=1
A0A1L8D649	3.15201	0.00149915	573	3.82534e-05	0.000120575	BATXSVMPII7 OS=Bothrops atrox OX=8725 PE=2 SV=1
A0A1L8D5W6	-4.42986	0.00164167	591	0.000571837	0.000129087	BATXSVMPIII21 OS=Bothrops atrox OX=8725 PE=2 SV=1
ProblematicID45632	-6.54299	0.00219067	36	0.00093246	0.000142513	SVMP
ProblematicID61505	5.05715	0.00228229	73	0.000206474	0.00104417	BJACESS19975_dipeptidase 2|g.34647 ORF BJACESS19975|g.34647 BJACESS19975|m.34647 type:3prime_partial len:251 (-) BJACESS19975:2-751(-)
Q8AWI5	-3.27911	0.00243454	631	0.00038203	0.000116504	Zinc metalloproteinase-disintegrin-like halysase OS=Gloydius halys OX=8714 PE=1 SV=1
A0A194APN1	-2.8325	0.00267977	599	0.000422302	0.000149092	Metalloproteinase type III 7 OS=Agkistrodon piscivorus OX=8715 PE=3 SV=1
ProblematicID45641	-2.55306	0.00269015	142	0.00101469	0.000397442	SVMP
ProblematicID29044	5.17321	0.00272271	461	0.000126736	0.000655632	BJARGLA00898_dipeptidase 2|g.21260 ORF BJARGLA00898|g.21260 BJARGLA00898|m.21260 type:complete len:418 (-) BJARGLA00898:444-1697(-)
ProblematicID47750	15.6937	0.00341934	667	9.20317e-05	0.00144432	BJACESS02437_DIESTER|g.3853 ORF BJACESS02437_DIESTER|g.3853 BJACESS02437_DIESTER|m.3853 type:internal len:168 (-) BJACESS02437_DIESTER:2-502(-)
C9E1S0	-3.09131	0.00414071	565	0.000322368	0.000104282	Zinc metalloproteinase-disintegrin-like VMP-III OS=Agkistrodon piscivorus leucostoma OX=459671 PE=2 SV=1
A0A194AQ32	12.9583	0.00486517	580	2.1834e-05	0.000282932	Metalloproteinase type II 5d OS=Sistrurus miliarius barbouri OX=8759 PE=3 SV=1
ProblematicID48614	3.60882	0.00581877	635	0.000126566	0.000456755	BJACESS03398_SVMP|g.5658 ORF BJACESS03398_SVMP|g.5658 BJACESS03398_SVMP|m.5658 type:internal len:191 (-) BJACESS03398_SVMP:2-571(-)
ProblematicID47090	6.48706	0.00626378	135	4.10131e-05	0.000266055	BJACESS01650_SVMP|g.2531 ORF BJACESS01650_SVMP|g.2531 BJACESS01650_SVMP|m.2531 type:complete len:516 (-) BJACESS01650_SVMP:484-2031(-)
A0A0K8RYQ8	3.94914	0.00678177	388	6.58267e-05	0.000259958	Metalloproteinase (Type II) 3a OS=Crotalus horridus OX=35024 PE=3 SV=1
P81824	-3.54725	0.00778578	211	0.000959525	0.000270498	Platelet-aggregating proteinase PA-BJ (Fragment) OS=Bothrops jararaca OX=8724 PE=1 SV=2
A0A2H4N395	-5.01024	0.00805845	42	0.00024461	4.8822e-05	Phospholipase B-like (Fragment) OS=Bothrops moojeni OX=98334 PE=2 SV=1
ProblematicID49756	-6.6975	0.00875247	249	0.000756233	0.000112913	BJACESS04757_SVMP|g.7950 ORF BJACESS04757_SVMP|g.7950 BJACESS04757_SVMP|m.7950 type:5prime_partial len:591 (-) BJACESS04757_SVMP:407-2179(-)
A0A1L8D5Y0	3.39645	0.00914178	681	6.20783e-05	0.000210846	BATXSVMPIII8 OS=Bothrops atrox OX=8725 PE=2 SV=1
ProblematicID25897	2.17403	0.0158298	357	9.9271e-05	0.000215818	BJARALL26980_metalloproteinase vmp-iii precursor|g.16094 ORF BJARALL26980|g.16094 BJARALL26980|m.16094 type:5prime_partial len:633 (-) BJARALL26980:366-2264(-)
A0A1L8D5V8	-3.85606	0.016677	49	0.00054229	0.000140633	BATXSVMPIII25 OS=Bothrops atrox OX=8725 PE=2 SV=1
ProblematicID54807	-3.09423	0.0179169	373	0.000259365	8.38222e-05	BJACESS10962_SVMP|g.19828 ORF BJACESS10962_SVMP|g.19828 BJACESS10962_SVMP|m.19828 type:internal len:154 (-) BJACESS10962_SVMP:1-459(-)
ProblematicID45654	-2.82498	0.0195585	30	0.00188149	0.000666019	SVSP
Q5XUW8	-6.85742	0.025587	7	0.00113804	0.000165957	Zinc metalloproteinase/disintegrin OS=Bothrops insularis OX=8723 PE=1 SV=1
ProblematicID45628	-4.24425	0.0258038	552	0.001135	0.000267422	SVMP
A0A1W7RJY8	3.20009	0.0262223	597	2.37549e-05	7.60179e-05	Metalloproteinase (Type II) 2 OS=Agkistrodon contortrix contortrix OX=8713 PE=3 SV=1
P18619	3.73373	0.0307712	365	3.46065e-05	0.000129211	Zinc metalloproteinase/disintegrin OS=Protobothrops flavoviridis OX=88087 PE=1 SV=2

## Sheet: P100K vs CV
#PatternLab's TFold analyzer
#Parameters used:
#F-stringency :0.10, L-stringency 0.40	q-value:0.05
#Normalization used: None
#Locus	Fold Change	pValue	GPI (Index in the sparse matrix)	Signal(Bottom)	Signal(Top)	Description
#Top Class: 100K
#Bottom Class: CV
#
#Identifications satisfied both, the automatic fold and statistical criteria. (Blue dots)
J3SBQ1	-8.95711	1e-05	449	0.00369533	0.000412558	Snake venom metalloproteinase (Type III) 3c OS=Crotalus adamanteus OX=8729 PE=2 SV=1
ProblematicID52877	-7.61097	1e-05	44	0.00231498	0.000304164	BJACESS08515_SVSP|g.15225 ORF BJACESS08515_SVSP|g.15225 BJACESS08515_SVSP|m.15225 type:3prime_partial len:196 (-) BJACESS08515_SVSP:2-586(-)
A0A1L8D5V4	-16.4933	1e-05	204	0.010792	0.000654327	BATXSVSP13 OS=Bothrops atrox OX=8725 PE=2 SV=1
ProblematicID50316	-3.62732	1e-05	176	0.00954097	0.0026303	BJACESS05436_CTL|g.9086 ORF BJACESS05436_CTL|g.9086 BJACESS05436_CTL|m.9086 type:complete len:147 (-) BJACESS05436_CTL:168-608(-)
ProblematicID50120	-4.57815	1e-05	555	0.00602731	0.00131654	BJACESS05196_CTL|g.8676 ORF BJACESS05196_CTL|g.8676 BJACESS05196_CTL|m.8676 type:internal len:132 (-) BJACESS05196_CTL:2-394(-)
A2CJE4	-12.4421	1e-05	674	0.0177122	0.00142358	Zinc metalloproteinase-disintegrin-like catroriarin (Fragment) OS=Crotalus atrox OX=8730 PE=2 SV=1
ProblematicID45588	-7.35094	1e-05	116	0.00845193	0.00114978	CTL_Snaclec bothrojaracin subunit beta
ProblematicID25954	-43.0935	1e-05	346	0.0271291	0.000629542	BJARALL27059_CTL|g.16205 ORF BJARALL27059|g.16205 BJARALL27059|m.16205 type:complete len:147 (+) BJARALL27059:105-545(+)
Q98UF9	-12.5624	1e-05	92	0.00283514	0.000225685	Zinc metalloproteinase-disintegrin-like HF3 OS=Bothrops jararaca OX=8724 PE=1 SV=3
ProblematicID25809	-15.3712	1e-05	76	0.00524805	0.000341421	BJARALL26867_SVMP|g.15924 ORF BJARALL26867|g.15924 BJARALL26867|m.15924 type:internal len:460 (-) BJARALL26867:2-1378(-)
P81661	-17.3543	1e-05	72	0.00523884	0.000301875	Thrombin-like enzyme bothrombin OS=Bothrops jararaca OX=8724 PE=1 SV=1
ProblematicID49241	-3.69935	1e-05	622	0.0123299	0.00333298	BJACESS04131_CTL|g.6926 ORF BJACESS04131_CTL|g.6926 BJACESS04131_CTL|m.6926 type:5prime_partial len:179 (-) BJACESS04131_CTL:126-662(-)
Q90Y44	-18.9913	1e-05	634	0.02431	0.00128006	Disintegrin-like halysetin OS=Gloydius halys OX=8714 PE=1 SV=1
V5Z141	-10.2283	1e-05	646	0.00231895	0.000226719	Metalloproteinase OS=Deinagkistrodon acutus OX=36307 PE=2 SV=1
W8EFS0	195.33	1e-05	511	0.000113585	0.0221867	5'-nucleotidase (Fragment) OS=Macrovipera lebetina OX=8709 PE=2 SV=1
ProblematicID49577	-8.25601	1e-05	34	0.0120577	0.00146048	BJACESS04543_CTL|g.7586 ORF BJACESS04543_CTL|g.7586 BJACESS04543_CTL|m.7586 type:complete len:151 (-) BJACESS04543_CTL:56-508(-)
ProblematicID45637	-7.81311	1.77382e-05	282	0.00228497	0.000292454	SVMP
A4PBQ9	-3.29911	1.80631e-05	616	0.0102342	0.0031021	Zinc metalloproteinase-disintegrin-like VAP2A OS=Crotalus atrox OX=8730 PE=1 SV=1
A0A0K2JNB8	-3.52182	1.89487e-05	623	0.0128007	0.00363468	BATROXRHAGIN OS=Bothrops atrox OX=8725 PE=2 SV=1
ProblematicID48421	-4.70527	1.90602e-05	620	0.0143354	0.00304668	BJACESS03177_CTL|g.5222 ORF BJACESS03177_CTL|g.5222 BJACESS03177_CTL|m.5222 type:complete len:118 (-) BJACESS03177_CTL:165-518(-)
ProblematicID48525	-3.47356	1.92431e-05	8	0.0200784	0.00578036	BJACESS03299_CTL|g.5448 ORF BJACESS03299_CTL|g.5448 BJACESS03299_CTL|m.5448 type:complete len:157 (-) BJACESS03299_CTL:80-550(-); Additional IDs concatenated into MaxParsimony group: P22029, ProblematicID45600, ProblematicID47877, ProblematicID47973, ProblematicID48726, ProblematicID63266, ProblematicID48976, ProblematicID46927, ProblematicID47623, ProblematicID49241, ProblematicID47011, Problema…
ProblematicID45645	-20.9119	1.92502e-05	10	0.0128737	0.000615617	SVSP
A0A1L8D667	113.247	1.98777e-05	605	0.00037202	0.04213	BATXNUC1 OS=Bothrops atrox OX=8725 PE=2 SV=1
A0A1L8D634	-3.2243	2.04586e-05	668	0.012274	0.00380672	BATXCTL40 OS=Bothrops atrox OX=8725 PE=2 SV=1
A0A194ASJ6	-4.0161	2.18795e-05	518	0.0126488	0.00314952	Metalloproteinase type III 3a OS=Sistrurus tergeminus OX=8757 PE=3 SV=1
ProblematicID49051	-11.4674	2.38535e-05	147	0.00634942	0.000553693	BJACESS03899_CTL|g.6532 ORF BJACESS03899_CTL|g.6532 BJACESS03899_CTL|m.6532 type:5prime_partial len:167 (-) BJACESS03899_CTL:60-560(-)
A0A1L8D650	-4.14805	3.07318e-05	210	0.0106417	0.00256546	BATXCTL27 OS=Bothrops atrox OX=8725 PE=2 SV=1
A0A1L8D609	-2.79185	3.14114e-05	659	0.00577251	0.00206763	BATXCTL45 OS=Bothrops atrox OX=8725 PE=2 SV=1
P04971	-13.0978	3.45236e-05	207	0.00351908	0.000268677	Thrombin-like enzyme batroxobin OS=Bothrops atrox OX=8725 PE=1 SV=1
ProblematicID25882	-7.66401	3.77793e-05	23	0.00573697	0.00074856	BJARALL26960_CRISP_crvp_agkpi ame: full=piscivorin flags: precursor|g.16066 ORF BJARALL26960|g.16066 BJARALL26960|m.16066 type:complete len:241 (+) BJARALL26960:258-980(+)
ProblematicID13697	22.8074	4.07412e-05	19	0.000109363	0.0024943	BJARGLA00382_xaa-Pro aminopeptidase 2 (aminopeptidase P)|g.20981 ORF BJARGLA00382|g.20981 BJARGLA00382|m.20981 type:5prime_partial len:688 (+) BJARGLA00382:1-2064(+)
ProblematicID51434	127.441	4.67025e-05	1	0.000561714	0.0715857	BJACESS06758_5NUCL|g.11794 ORF BJACESS06758_5NUCL|g.11794 BJACESS06758_5NUCL|m.11794 type:5prime_partial len:598 (-) BJACESS06758_5NUCL:173-1966(-); Additional IDs concatenated into MaxParsimony group: ProblematicID41154, ProblematicID25963, ProblematicID45574, A0A077L7M9, A0A194APL9, A0A1W7RF85, T2HRS9, A0A077L6M5, ProblematicID52618, T1E3Y5, A0A194APR8, A0A0F7Z1K6, A0A194ASY3, ProblematicID5319…
ProblematicID50543	2.54569	5.7181e-05	409	0.00134164	0.00341541	BJACESS05702_LAO|g.9620 ORF BJACESS05702_LAO|g.9620 BJACESS05702_LAO|m.9620 type:5prime_partial len:510 (-) BJACESS05702_LAO:1218-2747(-)
ProblematicID25963	133.726	5.79199e-05	491	0.000537309	0.0718524	BJARALL27069_5 -nucleotidase|g.16221 ORF BJARALL27069|g.16221 BJARALL27069|m.16221 type:5prime_partial len:616 (+) BJARALL27069:10848(+)
ProblematicID48243	-5.26512	6.07332e-05	494	0.012317	0.00233935	BJACESS02983_CTL|g.4869 ORF BJACESS02983_CTL|g.4869 BJACESS02983_CTL|m.4869 type:5prime_partial len:177 (-) BJACESS02983_CTL:55-585(-)
ProblematicID45585	-4.22291	6.07416e-05	61	0.0133977	0.00317261	BJACESS03299_CTL|g.5448 ORF BJACESS03299_CTL|g.5448 BJACESS03299_CTL|m.5448 type:complete len:157 (-) BJACESS03299_CTL:80-550(-); Additional IDs concatenated into MaxParsimony group: P22029, ProblematicID45600, ProblematicID47877, ProblematicID47973, ProblematicID48726, ProblematicID63266, ProblematicID48976, ProblematicID46927, ProblematicID47623, ProblematicID49241, ProblematicID47011, Problema…
ProblematicID48229	-189.968	6.34555e-05	41	0.0180137	9.48249e-05	BJACESS02969_CTL|g.4837 ORF BJACESS02969_CTL|g.4837 BJACESS02969_CTL|m.4837 type:5prime_partial len:167 (-) BJACESS02969_CTL:20-520(-)
ProblematicID50262	-5.93988	7.77366e-05	378	0.00303561	0.000511056	BJACESS05365_SVMP|g.8971 ORF BJACESS05365_SVMP|g.8971 BJACESS05365_SVMP|m.8971 type:internal len:244 (-) BJACESS05365_SVMP:2-730(-)
ProblematicID47432	-2.80717	8.24796e-05	152	0.00591691	0.00210778	BJACESS02061_CTL|g.3220 ORF BJACESS02061_CTL|g.3220 BJACESS02061_CTL|m.3220 type:5prime_partial len:181 (-) BJACESS02061_CTL:5-547(-)
ProblematicID52415	147.634	9.28199e-05	59	0.000545576	0.0805456	BJACESS07965_5NUCL|g.14184 ORF BJACESS07965_5NUCL|g.14184 BJACESS07965_5NUCL|m.14184 type:5prime_partial len:460 (-) BJACESS07965_5NUCL:461-1840(-)
P0C7B0	-13.611	0.000104985	371	0.00906922	0.000666318	Zinc metalloproteinase-disintegrin-like brevilysin H6 OS=Gloydius brevicaudus OX=259325 PE=1 SV=2
A0A1L8D638	-2.1822	0.000105028	512	0.00429053	0.00196615	BATXCTL32 OS=Bothrops atrox OX=8725 PE=2 SV=1
ProblematicID48896	-6.24858	0.000122472	201	0.00542018	0.000867426	BJACESS03715_CTL|g.6219 ORF BJACESS03715_CTL|g.6219 BJACESS03715_CTL|m.6219 type:3prime_partial len:154 (-) BJACESS03715_CTL:1-459(-)
A0A077L6L4	3.50415	0.000129649	572	0.00117638	0.00412219	Amine oxidase OS=Protobothrops elegans OX=88086 PE=2 SV=1
ProblematicID50359	3.01148	0.000149578	3	0.00308628	0.00929428	BJACESS05483_LAO|g.9184 ORF BJACESS05483_LAO|g.9184 BJACESS05483_LAO|m.9184 type:complete len:503 (-) BJACESS05483_LAO:279-1787(-)
ProblematicID45599	-17.9212	0.000153333	14	0.0120524	0.000672523	CTL
ProblematicID45612	2.7898	0.00018198	15	0.00214222	0.00597637	L-amino-acid oxidase (Fragment) OS=Bothrops moojeni OX=98334 PE=1 SV=1; Additional IDs concatenated into MaxParsimony group: A0A2H4N3D4, A0A0S1LJ33, A0A1L8D690, Q6TGQ9, ProblematicID45612, A0A1L8D615, ProblematicID50430, ProblematicID50408, ProblematicID50479, ProblematicID51203, ProblematicID50543, ProblematicID50634, A0A024BTN9, O93364, T1DP54, T1E6V1, T2HRS5, A0A0K8RZ26, A0A0K8RSC7, T1DJZ4, A0…
ProblematicID48484	-2.67247	0.000202792	308	0.0303745	0.0113657	BJACESS03252_SVMP|g.5352 ORF BJACESS03252_SVMP|g.5352 BJACESS03252_SVMP|m.5352 type:internal len:252 (-) BJACESS03252_SVMP:3-755(-)
ProblematicID45613	2.16374	0.000251805	568	0.00121775	0.00263489	LAO_L-amino-acid oxidase
D2YW40	-39.7992	0.000260479	598	0.00193781	4.86897e-05	Snaclec rhodocetin subunit delta OS=Calloselasma rhodostoma OX=8717 PE=1 SV=2
A0A1L8D618	-3.09708	0.000287385	688	0.012453	0.00402088	BATXCTL52 OS=Bothrops atrox OX=8725 PE=2 SV=1
ProblematicID54058	-129.599	0.000331698	314	0.0255001	0.000196762	BJACESS09989_CTL|g.18130 ORF BJACESS09989_CTL|g.18130 BJACESS09989_CTL|m.18130 type:internal len:81 (-) BJACESS09989_CTL:3-242(-)
A0A182C5T8	173.484	0.000357586	381	4.87898e-05	0.00846424	5nucleotidase (Fragment) OS=Phalotris mertensi OX=1260334 PE=3 SV=1
F8S0Z7	94.5002	0.000400399	604	0.000211553	0.0199917	Snake venom 5'-nucleotidase OS=Crotalus adamanteus OX=8729 PE=1 SV=2
ProblematicID50408	3.68843	0.000504164	239	0.00279112	0.0102949	BJACESS05537_LAO|g.9290 ORF BJACESS05537_LAO|g.9290 BJACESS05537_LAO|m.9290 type:internal len:333 (-) BJACESS05537_LAO:3-998(-)
ProblematicID47863	-2.18416	0.000540077	105	0.00255392	0.00116929	BJACESS02571_SVMP|g.4081 ORF BJACESS02571_SVMP|g.4081 BJACESS02571_SVMP|m.4081 type:5prime_partial len:116 (-) BJACESS02571_SVMP:405-752(-)
ProblematicID10644	-3.45949	0.00055897	188	0.0157774	0.00456061	BJARALL26902_botrocetin-2 alpha|g.15969 ORF BJARALL26902|g.15969 BJARALL26902|m.15969 type:complete len:156 (+) BJARALL26902:1589-2056(+)
A0A0A1WCY6	2.24243	0.00057169	387	0.00131885	0.00295743	Amine oxidase OS=Echis coloratus OX=64175 PE=2 SV=1
ProblematicID45630	-2.75851	0.000577672	2	0.0228421	0.0082806	O93523|VM3BP_BOTJA Zinc metalloproteinase-disintegrin-like bothropasin
A0A1L8D630	-5.18074	0.000618343	578	0.00755998	0.00145925	BATXCTL42 OS=Bothrops atrox OX=8725 PE=2 SV=1
ProblematicID45646	-20.3756	0.00100637	233	0.00515154	0.000252829	SVSP
ProblematicID45600	-14.9159	0.00104629	16	0.0203428	0.00136384	CTL
ProblematicID49926	-3.62094	0.00108126	666	0.00739176	0.00204139	BJACESS04967_SVSP|g.8289 ORF BJACESS04967_SVSP|g.8289 BJACESS04967_SVSP|m.8289 type:complete len:259 (-) BJACESS04967_SVSP:500-1276(-)
ProblematicID45623	-9.91643	0.00110704	229	0.00261536	0.00026374	SVMP_disintegrin-like
A0A1L8D6D7	-3.21963	0.00112161	507	0.0113552	0.00352687	BATXCTL44 OS=Bothrops atrox OX=8725 PE=2 SV=1
ProblematicID47096	2.5369	0.00142282	172	0.00305154	0.00774145	BJACESS01658_SVMP|g.2544 ORF BJACESS01658_SVMP|g.2544 BJACESS01658_SVMP|m.2544 type:internal len:189 (-) BJACESS01658_SVMP:2-565(-)
ProblematicID55152	-21.4866	0.00172568	533	0.00681315	0.000317089	BJACESS11390_SVSP|g.20617 ORF BJACESS11390_SVSP|g.20617 BJACESS11390_SVSP|m.20617 type:3prime_partial len:187 (-) BJACESS11390_SVSP:3-560(-)
ProblematicID45654	-6.64637	0.00174655	30	0.00188149	0.000283085	SVSP
X2L4E2	2.92624	0.00193151	690	0.00169624	0.00496361	L-amino acid oxidase (Fragment) OS=Bothrops pictus OX=133440 PE=2 SV=1
ProblematicID45598	-2.83187	0.00214305	38	0.00501255	0.00177005	CTL
ProblematicID45695	-2.27265	0.00229382	0	0.0224797	0.00989141	BJACESS00038_SVMP|g.105 ORF BJACESS00038_SVMP|g.105 BJACESS00038_SVMP|m.105 type:5prime_partial len:508 (-) BJACESS00038_SVMP:469-1992(-); Additional IDs concatenated into MaxParsimony group: ProblematicID45627, Q8QG88, O93523, Q98SP2, ProblematicID46906, ProblematicID46069, A0A1S6K7T1, P30431, ProblematicID46012, ProblematicID45752, ProblematicID46775, A0A0K2JNB8, A0A1L8D5Y9, Q8QG89, Problematic…
A0A1L8D674	-6.10517	0.00285147	670	0.00560333	0.0009178	BATXSVSP6 OS=Bothrops atrox OX=8725 PE=2 SV=1
E9JG32	-9.95892	0.00423002	618	0.0018708	0.000187852	Metalloproteinase OS=Echis carinatus sochureki OX=124223 PE=2 SV=1
A0A194AME3	-4.40342	0.00755839	307	0.00300855	0.000683231	Metalloproteinase type II 2 OS=Agkistrodon piscivorus OX=8715 PE=3 SV=1
ProblematicID49920	-2.24092	0.0131543	63	0.00454114	0.00202647	BJACESS04957_SVSP|g.8275 ORF BJACESS04957_SVSP|g.8275 BJACESS04957_SVSP|m.8275 type:complete len:259 (-) BJACESS04957_SVSP:695-1471(-)
#These identifications satisfied the fold criteria but, most likely, this happened by chance (should be disconsidered - Green dots).
#Folds in this section are reported in absolute values.
ProblematicID48774	9.42487	0.0525973	686	4.17784e-05	0.000393756	BJACESS03575_SVMP|g.5974 ORF BJACESS03575_SVMP|g.5974 BJACESS03575_SVMP|m.5974 type:3prime_partial len:502 (-) BJACESS03575_SVMP:2-1504(-)
ProblematicID22389	2.48838	0.0752713	403	0.00872737	0.021717	BJARALL18579_SVMP_achain acutolysin a from snake venom of agkistrodon acutus at ph|g.10543 ORF BJARALL18579|g.10543 BJARALL18579|m.10543 type:5prime_partial len:118 (-) BJARALL18579:76-429(-)
A0A1L8D5W3	-9.94629	0.142129	682	0.00161989	0.000162864	BATXSVSP15 OS=Bothrops atrox OX=8725 PE=2 SV=1
#These identifications did not meet the fold and p-value criteria. (should be disconsidered - Red dots)
ProblematicID46302	-1.49235	0.00255457	595	0.0106268	0.00712083	BJACESS00715_SVMP|g.1149 ORF BJACESS00715_SVMP|g.1149 BJACESS00715_SVMP|m.1149 type:internal len:231 (-) BJACESS00715_SVMP:3-692(-)
Q9W6M5	-1.78921	0.00375712	310	0.00833729	0.00465976	Zinc metalloproteinase-disintegrin-like acurhagin OS=Deinagkistrodon acutus OX=36307 PE=1 SV=2
ProblematicID45625	-1.83074	0.00502548	79	0.00334598	0.00182766	SVMP
ProblematicID45715	1.89315	0.00698875	576	0.00599531	0.01135	BJACESS00059_SVMP|g.161 ORF BJACESS00059_SVMP|g.161 BJACESS00059_SVMP|m.161 type:internal len:241 (-) BJACESS00059_SVMP:3-722(-)
A0A194APN1	-1.72495	0.00772664	599	0.000422302	0.00024482	Metalloproteinase type III 7 OS=Agkistrodon piscivorus OX=8715 PE=3 SV=1
ProblematicID45641	1.79146	0.00941902	142	0.00101469	0.00181778	SVMP
J7H670	1.94364	0.011449	441	0.00103633	0.00201424	L-amino acid oxidase Lm29 OS=Lachesis muta OX=8752 PE=1 SV=1
contaminant_KERATIN22	1.71952	0.0124922	67	8.1087e-05	0.000139431	contaminant_KERATIN22
ProblematicID51814	1.48149	0.0132546	594	0.00351635	0.00520945	BJACESS07237_LAO|g.12728 ORF BJACESS07237_LAO|g.12728 BJACESS07237_LAO|m.12728 type:3prime_partial len:172 (-) BJACESS07237_LAO:3-515(-)
contaminant_KERATIN03	1.72276	0.0290045	39	0.000150565	0.000259386	; Additional IDs concatenated into MaxParsimony group: ProblematicID29136, ProblematicID13945, ProblematicID51061, ProblematicID51383, J3RZT5, contaminant_KERATIN05, contaminant_KERATIN10, ProblematicID51291, V8P8L1, contaminant_KERATIN08, contaminant_KERATIN12, ProblematicID78990, contaminant_KERATIN07, contaminant_KERATIN06, A0A2H6N3Z6, A0A2D4GED8, A0A2D4GE98, ProblematicID26020, ProblematicID1…
ProblematicID29044	2.19545	0.0321651	461	0.000126736	0.000278243	BJARGLA00898_dipeptidase 2|g.21260 ORF BJARGLA00898|g.21260 BJARGLA00898|m.21260 type:complete len:418 (-) BJARGLA00898:444-1697(-)
Q98SP2	-1.62596	0.0322258	664	0.0135066	0.00830686	Zinc metalloproteinase/disintegrin OS=Bothrops jararaca OX=8724 PE=1 SV=1
P86976	-1.09616	0.0344946	51	0.00739453	0.00674588	Zinc metalloproteinase barnettlysin-1 OS=Bothrops barnetti OX=1051630 PE=1 SV=1
ProblematicID45633	-1.26743	0.0404845	174	0.000150964	0.00011911	SVMP
ProblematicID25897	1.81156	0.0483871	357	9.9271e-05	0.000179835	BJARALL26980_metalloproteinase vmp-iii precursor|g.16094 ORF BJARALL26980|g.16094 BJARALL26980|m.16094 type:5prime_partial len:633 (-) BJARALL26980:366-2264(-)
ProblematicID61505	1.87034	0.0548112	73	0.000206474	0.000386176	BJACESS19975_dipeptidase 2|g.34647 ORF BJACESS19975|g.34647 BJACESS19975|m.34647 type:3prime_partial len:251 (-) BJACESS19975:2-751(-)
ProblematicID45992	1.18495	0.0813109	368	0.0060409	0.00715819	BJACESS00368_SVMP|g.636 ORF BJACESS00368_SVMP|g.636 BJACESS00368_SVMP|m.636 type:5prime_partial len:265 (-) BJACESS00368_SVMP:341-1135(-)
A0A0K8RYV2	1.54106	0.113096	586	0.000132494	0.000204181	Metalloproteinase (Type II) 4c OS=Crotalus horridus OX=35024 PE=3 SV=1
A0A1L8D691	1.31394	0.126129	126	0.000109255	0.000143554	BATXSVMPIII14 OS=Bothrops atrox OX=8725 PE=2 SV=1
ProblematicID45639	-1.17181	0.158914	275	0.000177681	0.00015163	Zinc metalloproteinase-disintegrin-like VMP-III
ProblematicID45631	1.09738	0.160699	22	0.00199182	0.00218578	SVMP_disintegrin-like
contaminant_KERATIN13	-1.28441	0.166928	33	0.00032533	0.000253292	; Additional IDs concatenated into MaxParsimony group: ProblematicID54459, ProblematicID14060, ProblematicID44442, ProblematicID29251, contaminant_KERATIN14, contaminant_KERATIN15, contaminant_KERATIN17, ProblematicID51109, contaminant_KERATIN18, A0A2D4MNJ7, contaminant_KERATIN20, ProblematicID52598, A0A2D4GJ26, A0A2D4GJ49, ProblematicID52887
A0A194AMC5	1.98599	0.168718	542	6.35219e-05	0.000126154	Metalloproteinase type III 5b OS=Agkistrodon piscivorus OX=8715 PE=3 SV=1
ProblematicID45624	-2.08166	0.199114	543	0.0062851	0.00301927	SVMP
C9E1S0	1.18921	0.208438	565	0.000322368	0.000383364	Zinc metalloproteinase-disintegrin-like VMP-III OS=Agkistrodon piscivorus leucostoma OX=459671 PE=2 SV=1
ProblematicID45592	-1.08981	0.243346	284	0.00284021	0.00260615	CTL
A0A194ARP3	2.36723	0.282439	544	0.000239248	0.000566356	Metalloproteinase type I 1 OS=Agkistrodon piscivorus OX=8715 PE=4 SV=1
ProblematicID48536	1.10482	0.283157	427	0.000139185	0.000153775	BJACESS03311_SVMP|g.5482 ORF BJACESS03311_SVMP|g.5482 BJACESS03311_SVMP|m.5482 type:internal len:582 (-) BJACESS03311_SVMP:1-1743(-)
A0A1W7RBA3	1.07326	0.329659	570	0.000136915	0.000146946	Cadam10_SVMPIII-1 OS=Crotalus adamanteus OX=8729 PE=3 SV=1
ProblematicID45634	1.04813	0.363226	529	0.000124258	0.000130238	SVMP_disintegrin-like
ProblematicID47105	1.12168	0.465291	110	0.00302863	0.00339714	BJACESS01669_SVMP|g.2561 ORF BJACESS01669_SVMP|g.2561 BJACESS01669_SVMP|m.2561 type:internal len:409 (-) BJACESS01669_SVMP:2-1225(-)
Q5XUW8	-1.00983	0.476428	7	0.00113804	0.00112696	Zinc metalloproteinase/disintegrin OS=Bothrops insularis OX=8723 PE=1 SV=1
#These identifications were filtered out by the L-stringency and so deserve further experimentation to verify if they are indeed differentially expressed
B0VXU4	-10.1228	1e-05	589	0.00156229	0.000154334	Metalloproteinase isoform 1 OS=Sistrurus catenatus edwardsii OX=8762 PE=2 SV=1
ProblematicID49765	-10.7679	1e-05	333	0.000606676	5.63411e-05	BJACESS04769_SVMP|g.7971 ORF BJACESS04769_SVMP|g.7971 BJACESS04769_SVMP|m.7971 type:5prime_partial len:453 (-) BJACESS04769_SVMP:107-1465(-)
ProblematicID49339	-4.04499	1.10638e-05	241	0.000410126	0.000101391	BJACESS04249_SVMP|g.7132 ORF BJACESS04249_SVMP|g.7132 BJACESS04249_SVMP|m.7132 type:complete len:523 (-) BJACESS04249_SVMP:387-1955(-)
ProblematicID45576	-9.06153	4.84896e-05	78	0.000316815	3.49627e-05	Bradykinin-potentiating and C-type natriuretic peptides
ProblematicID48955	-5.62955	5.94129e-05	26	0.00121477	0.000215784	BJACESS03786_SVMP|g.6334 ORF BJACESS03786_SVMP|g.6334 BJACESS03786_SVMP|m.6334 type:3prime_partial len:542 (-) BJACESS03786_SVMP:3-1625(-)
ProblematicID48614	11.2069	7.3561e-05	635	0.000126566	0.00141842	BJACESS03398_SVMP|g.5658 ORF BJACESS03398_SVMP|g.5658 BJACESS03398_SVMP|m.5658 type:internal len:191 (-) BJACESS03398_SVMP:2-571(-)
ProblematicID45606	6.70694	0.000110315	9	0.000121803	0.000816924	PDE
C0HJU2	3.68077	0.000134279	611	0.000454563	0.00167314	Snake venom metalloproteinase BpMP-1 (Fragments) OS=Bothrops pauloensis OX=1042543 PE=1 SV=1
ProblematicID45632	-3.27771	0.000170141	36	0.00093246	0.000284485	SVMP
A0A1L8D5W6	-3.87053	0.000297114	591	0.000571837	0.000147741	BATXSVMPIII21 OS=Bothrops atrox OX=8725 PE=2 SV=1
A0A1L8D6B7	8.28261	0.000302579	287	9.28647e-05	0.000769162	BATXPDE1 OS=Bothrops atrox OX=8725 PE=2 SV=1
P81824	-3.20772	0.000333684	211	0.000959525	0.00029913	Platelet-aggregating proteinase PA-BJ (Fragment) OS=Bothrops jararaca OX=8724 PE=1 SV=2
A0A1L8D649	6.56586	0.000480069	573	3.82534e-05	0.000251167	BATXSVMPII7 OS=Bothrops atrox OX=8725 PE=2 SV=1
ProblematicID47750	8.41669	0.000593861	667	9.20317e-05	0.000774602	BJACESS02437_DIESTER|g.3853 ORF BJACESS02437_DIESTER|g.3853 BJACESS02437_DIESTER|m.3853 type:internal len:168 (-) BJACESS02437_DIESTER:2-502(-)
ProblematicID45963	6.00148	0.00190043	560	0.000112883	0.000677467	BJACESS00332_DIESTER|g.579 ORF BJACESS00332_DIESTER|g.579 BJACESS00332_DIESTER|m.579 type:3prime_partial len:813 (-) BJACESS00332_DIESTER:1-2436(-)
A0A1W7RJW8	2.7365	0.00261696	600	0.000635533	0.00173913	Metalloproteinase (Type III) 4 OS=Agkistrodon contortrix contortrix OX=8713 PE=3 SV=1
Q8AWI5	-3.27771	0.00303228	631	0.00038203	0.000116554	Zinc metalloproteinase-disintegrin-like halysase OS=Gloydius halys OX=8714 PE=1 SV=1
ProblematicID49443	2.91796	0.00304574	523	0.000115356	0.000336605	BJACESS04378_SVMP|g.7317 ORF BJACESS04378_SVMP|g.7317 BJACESS04378_SVMP|m.7317 type:5prime_partial len:446 (-) BJACESS04378_SVMP:316-1653(-)
ProblematicID49756	-2.97921	0.00310013	249	0.000756233	0.000253836	BJACESS04757_SVMP|g.7950 ORF BJACESS04757_SVMP|g.7950 BJACESS04757_SVMP|m.7950 type:5prime_partial len:591 (-) BJACESS04757_SVMP:407-2179(-)
Q8UVG0	-2.83428	0.00332933	156	0.000980096	0.000345801	Zinc metalloproteinase-disintegrin-like berythractivase OS=Bothrops erythromelas OX=44710 PE=1 SV=1
A0A194AQ32	8.56052	0.00369639	580	2.1834e-05	0.000186911	Metalloproteinase type II 5d OS=Sistrurus miliarius barbouri OX=8759 PE=3 SV=1
A0A1L8D5V8	-3.02635	0.00373324	49	0.00054229	0.000179189	BATXSVMPIII25 OS=Bothrops atrox OX=8725 PE=2 SV=1
ProblematicID7256	-4.72071	0.00401944	612	0.000826494	0.000175079	BJARALL18792_SVSP|g.10629 ORF BJARALL18792|g.10629 BJARALL18792|m.10629 type:5prime_partial len:241 (-) BJARALL18792:128-850(-)
A0A1L8D5Y6	3.15522	0.00405905	626	5.99958e-05	0.0001893	BATXSVMPIII5 OS=Bothrops atrox OX=8725 PE=2 SV=1
A0A0C4ZNF1	-1.97892	0.0042013	662	0.000421403	0.000212946	Metalloprotease OS=Gloydius intermedius OX=44732 PE=2 SV=1
A0A194ARX9	2.28841	0.00426632	641	5.57233e-05	0.000127518	Metalloproteinase type III 10 OS=Sistrurus miliarius barbouri OX=8759 PE=3 SV=1
ProblematicID45628	-5.89919	0.00456928	552	0.001135	0.0001924	SVMP
ProblematicID47090	6.49677	0.00625371	135	4.10131e-05	0.000266453	BJACESS01650_SVMP|g.2531 ORF BJACESS01650_SVMP|g.2531 BJACESS01650_SVMP|m.2531 type:complete len:516 (-) BJACESS01650_SVMP:484-2031(-)
ProblematicID59227	-2.54766	0.00722243	390	0.000203214	7.97651e-05	BJACESS16850_CTL|g.29699 ORF BJACESS16850_CTL|g.29699 BJACESS16850_CTL|m.29699 type:5prime_partial len:147 (-) BJACESS16850_CTL:101-541(-); Additional IDs concatenated into MaxParsimony group: ProblematicID50996
A0A2H4N395	-2.02755	0.00848876	42	0.00024461	0.000120643	Phospholipase B-like (Fragment) OS=Bothrops moojeni OX=98334 PE=2 SV=1
A0A0K8RYQ8	3.95614	0.01119	388	6.58267e-05	0.00026042	Metalloproteinase (Type II) 3a OS=Crotalus horridus OX=35024 PE=3 SV=1
P18619	5.93825	0.0160954	365	3.46065e-05	0.000205502	Zinc metalloproteinase/disintegrin OS=Protobothrops flavoviridis OX=88087 PE=1 SV=2
A0A1L8D5Y0	2.49769	0.0181604	681	6.20783e-05	0.000155052	BATXSVMPIII8 OS=Bothrops atrox OX=8725 PE=2 SV=1
contaminant_KERATIN02	2.73613	0.0188939	46	8.97149e-05	0.000245472	contaminant_KERATIN02
A0A1W7RJX8	2.86549	0.0245625	537	7.79658e-05	0.00022341	Metalloproteinase (Type II) 1 OS=Agkistrodon contortrix contortrix OX=8713 PE=3 SV=1
A0A194ARY8	2.35143	0.0375227	166	0.000101158	0.000237866	Metalloproteinase type II 3f OS=Sistrurus miliarius barbouri OX=8759 PE=4 SV=1

## Sheet: CV vs SP100K
#PatternLab's TFold analyzer
#Parameters used:
#F-stringency :0.10, L-stringency 0.40	q-value:0.05
#Normalization used: None
#Locus	Fold Change	pValue	GPI (Index in the sparse matrix)	Signal(Bottom)	Signal(Top)	Description
#Top Class: SP100K
#Bottom Class: CV
#
#Identifications satisfied both, the automatic fold and statistical criteria. (Blue dots)
ProblematicID47096	1.92969	2.00083e-05	172	0.00305154	0.00588854	BJACESS01658_SVMP|g.2544 ORF BJACESS01658_SVMP|g.2544 BJACESS01658_SVMP|m.2544 type:internal len:189 (-) BJACESS01658_SVMP:2-565(-)
A0A1L8D619	-1.1596	0.000287603	665	0.00746097	0.00643407	BATXCTL35 OS=Bothrops atrox OX=8725 PE=2 SV=1
ProblematicID45597	1.19188	0.000407361	456	0.00336616	0.00401205	CTL
D2YW40	-1.43854	0.00045171	598	0.00193781	0.00134707	Snaclec rhodocetin subunit delta OS=Calloselasma rhodostoma OX=8717 PE=1 SV=2
ProblematicID48421	-1.44418	0.000528076	620	0.0143354	0.00992638	BJACESS03177_CTL|g.5222 ORF BJACESS03177_CTL|g.5222 BJACESS03177_CTL|m.5222 type:complete len:118 (-) BJACESS03177_CTL:165-518(-)
ProblematicID45637	-1.65603	0.000645631	282	0.00228497	0.00137979	SVMP
ProblematicID46302	1.56721	0.000798425	595	0.0106268	0.0166545	BJACESS00715_SVMP|g.1149 ORF BJACESS00715_SVMP|g.1149 BJACESS00715_SVMP|m.1149 type:internal len:231 (-) BJACESS00715_SVMP:3-692(-)
ProblematicID45599	-1.74014	0.00161974	14	0.0120524	0.0069261	CTL
Q98UF9	-1.25152	0.00162049	92	0.00283514	0.00226536	Zinc metalloproteinase-disintegrin-like HF3 OS=Bothrops jararaca OX=8724 PE=1 SV=3
ProblematicID48243	-1.54257	0.00167137	494	0.012317	0.00798472	BJACESS02983_CTL|g.4869 ORF BJACESS02983_CTL|g.4869 BJACESS02983_CTL|m.4869 type:5prime_partial len:177 (-) BJACESS02983_CTL:55-585(-)
A0A1L8D6E3	-1.40384	0.00168396	613	0.00399605	0.00284651	BATXCTL11 OS=Bothrops atrox OX=8725 PE=2 SV=1
ProblematicID45612	1.50732	0.00799924	15	0.00214222	0.00322901	LAO
ProblematicID51814	1.82519	0.0153558	594	0.00351635	0.00641802	BJACESS07237_LAO|g.12728 ORF BJACESS07237_LAO|g.12728 BJACESS07237_LAO|m.12728 type:3prime_partial len:172 (-) BJACESS07237_LAO:3-515(-)
P82287	-1.92649	0.0164016	309	0.00306333	0.0015901	Basic phospholipase A2 homolog piratoxin-2 OS=Bothrops pirajai OX=113192 PE=1 SV=1
Q8QG87	-1.72931	0.022425	25	0.00315317	0.00182337	Acidic phospholipase A2 BITP01A OS=Bothrops insularis OX=8723 PE=1 SV=1
I6L8L6	-2.84464	0.0240609	35	0.00247003	0.00086831	MTX-II chain A OS=Bothrops brazili OX=157546 PE=1 SV=1
A0A1L8D611	-2.83419	0.0263291	673	0.00222789	0.000786076	BATXPLA3 OS=Bothrops atrox OX=8725 PE=2 SV=1; Additional IDs concatenated into MaxParsimony group: I2DAL6, Q9I834, I6L8L6, ProblematicID51202, ProblematicID51524
ProblematicID50140	-2.57272	0.0290746	500	0.00352155	0.0013688	BJACESS05221_SVMP|g.8711 ORF BJACESS05221_SVMP|g.8711 BJACESS05221_SVMP|m.8711 type:5prime_partial len:93 (-) BJACESS05221_SVMP:265-543(-)
#These identifications satisfied the fold criteria but, most likely, this happened by chance (should be disconsidered - Green dots).
#Folds in this section are reported in absolute values.
A0A182C5T8	-2.33454	0.0507905	381	4.87898e-05	2.08991e-05	5nucleotidase (Fragment) OS=Phalotris mertensi OX=1260334 PE=3 SV=1
A0A0A1WCK4	-3.03018	0.0682341	657	0.000448397	0.000147977	Snake venom metalloproteinase J (Fragment) OS=Echis coloratus OX=64175 PE=2 SV=1
G3DT18	-1.84991	0.078802	505	0.00107132	0.00057912	Acidic phospholipase A2 BmooPLA2 OS=Bothrops moojeni OX=98334 PE=1 SV=1
P0DM90	-3.11897	0.0940548	675	0.000216245	6.93323e-05	Zinc metalloproteinase-disintegrin-like brevilysin H2b OS=Gloydius brevicaudus OX=259325 PE=1 SV=1
A0A194AQ32	2.23395	0.0943578	580	2.1834e-05	4.87761e-05	Metalloproteinase type II 5d OS=Sistrurus miliarius barbouri OX=8759 PE=3 SV=1
K0IXA2	2.37266	0.122899	678	0.00110529	0.00262247	Uncharacterized protein OS=Gloydius blomhoffii OX=242054 PE=2 SV=1
ProblematicID50626	-5.73265	0.124714	519	0.000966273	0.000168556	BJACESS05803_CTL|g.9820 ORF BJACESS05803_CTL|g.9820 BJACESS05803_CTL|m.9820 type:5prime_partial len:183 (-) BJACESS05803_CTL:47-595(-)
P18619	-2.47746	0.155697	365	3.46065e-05	1.39686e-05	Zinc metalloproteinase/disintegrin OS=Protobothrops flavoviridis OX=88087 PE=1 SV=2
ProblematicID10616	2.19734	0.269244	183	0.000772083	0.00169653	BJARALL26862_SVMP|g.15920 ORF BJARALL26862|g.15920 BJARALL26862|m.15920 type:complete len:451 (-) BJARALL26862:396-1748(-)
#These identifications did not meet the fold and p-value criteria. (should be disconsidered - Red dots)
ProblematicID49051	-1.07868	0.00114122	147	0.00634942	0.00588628	BJACESS03899_CTL|g.6532 ORF BJACESS03899_CTL|g.6532 BJACESS03899_CTL|m.6532 type:5prime_partial len:167 (-) BJACESS03899_CTL:60-560(-)
ProblematicID45580	1.18696	0.00254102	574	0.00292199	0.00346827	CTL_botrocetin-2 beta
P81661	1.15017	0.00306041	72	0.00523884	0.00602558	Thrombin-like enzyme bothrombin OS=Bothrops jararaca OX=8724 PE=1 SV=1
ProblematicID11347	-1.26737	0.00365816	624	0.000418858	0.000330494	BJARALL27894_SVMP|g.17278 ORF BJARALL27894|g.17278 BJARALL27894|m.17278 type:5prime_partial len:166 (-) BJARALL27894:342-839(-)
ProblematicID48896	1.14253	0.0042468	201	0.00542018	0.00619271	BJACESS03715_CTL|g.6219 ORF BJACESS03715_CTL|g.6219 BJACESS03715_CTL|m.6219 type:3prime_partial len:154 (-) BJACESS03715_CTL:1-459(-)
A0A1L8D650	-1.37438	0.00724665	210	0.0106417	0.0077429	BATXCTL27 OS=Bothrops atrox OX=8725 PE=2 SV=1
ProblematicID45992	1.35781	0.0083274	368	0.0060409	0.00820237	BJACESS00368_SVMP|g.636 ORF BJACESS00368_SVMP|g.636 BJACESS00368_SVMP|m.636 type:5prime_partial len:265 (-) BJACESS00368_SVMP:341-1135(-)
ProblematicID52651	1.11962	0.00933455	327	0.00938166	0.0105039	BJACESS08248_SVSP|g.14718 ORF BJACESS08248_SVSP|g.14718 BJACESS08248_SVSP|m.14718 type:5prime_partial len:150 (-) BJACESS08248_SVSP:95-544(-)
ProblematicID22389	1.22176	0.0117141	403	0.00872737	0.0106627	BJARALL18579_SVMP_achain acutolysin a from snake venom of agkistrodon acutus at ph|g.10543 ORF BJARALL18579|g.10543 BJARALL18579|m.10543 type:5prime_partial len:118 (-) BJARALL18579:76-429(-)
ProblematicID45715	1.26163	0.0121457	576	0.00599531	0.00756386	BJACESS00059_SVMP|g.161 ORF BJACESS00059_SVMP|g.161 BJACESS00059_SVMP|m.161 type:internal len:241 (-) BJACESS00059_SVMP:3-722(-)
J7H670	-1.40355	0.0130387	441	0.00103633	0.00073836	L-amino acid oxidase Lm29 OS=Lachesis muta OX=8752 PE=1 SV=1
ProblematicID45576	1.52071	0.0148295	78	0.000316815	0.000481783	Bradykinin-potentiating and C-type natriuretic peptides
ProblematicID25882	1.34584	0.0151975	23	0.00573697	0.00772105	BJARALL26960|g.16066 ORF BJARALL26960|g.16066 BJARALL26960|m.16066 type:complete len:241 (+) BJARALL26960:258-980(+)
Q5W958	-1.0587	0.017392	21	0.00573737	0.00541928	Venom serine proteinase-like HS120 OS=Bothrops jararaca OX=8724 PE=2 SV=1
Q0NZX7	-1.31185	0.0177564	231	0.000835616	0.000636977	Zinc metalloproteinase-disintegrin-like bothrojarin-4 (Fragment) OS=Bothrops jararaca OX=8724 PE=2 SV=1
ProblematicID54058	1.07708	0.0184099	314	0.0255001	0.0274655	BJACESS09989_CTL|g.18130 ORF BJACESS09989_CTL|g.18130 BJACESS09989_CTL|m.18130 type:internal len:81 (-) BJACESS09989_CTL:3-242(-)
A0A1L8D5W6	-1.5426	0.0213709	591	0.000571837	0.000370697	BATXSVMPIII21 OS=Bothrops atrox OX=8725 PE=2 SV=1
A0A077L6L4	-1.2962	0.0217736	572	0.00117638	0.000907561	Amine oxidase OS=Protobothrops elegans OX=88086 PE=2 SV=1
ProblematicID61505	-1.38426	0.023955	73	0.000206474	0.000149158	BJACESS19975|g.34647 ORF BJACESS19975|g.34647 BJACESS19975|m.34647 type:3prime_partial len:251 (-) BJACESS19975:2-751(-)
M1TFP9	-1.57528	0.0243226	540	0.000594249	0.000377234	Phospholipase A2 OS=Bothrops neuwiedi OX=95648 PE=2 SV=1
Q7SZD9	-1.36033	0.0262122	671	0.00621072	0.00456561	Zinc metalloproteinase/disintegrin ussurin OS=Gloydius ussuriensis OX=35671 PE=2 SV=1
ProblematicID51434	-1.23456	0.0273097	1	0.000561714	0.000454992	BJACESS06758_5NUCL|g.11794 ORF BJACESS06758_5NUCL|g.11794 BJACESS06758_5NUCL|m.11794 type:5prime_partial len:598 (-) BJACESS06758_5NUCL:173-1966(-); Additional IDs concatenated into MaxParsimony group: ProblematicID41154, ProblematicID25963, ProblematicID45574, A0A077L7M9, A0A194APL9, A0A1W7RF85, T2HRS9, A0A077L6M5, ProblematicID52618, T1E3Y5, A0A194APR8, A0A0F7Z1K6, A0A194ASY3, ProblematicID5319…
ProblematicID10619	-1.25498	0.0287407	625	0.000338605	0.000269809	BJARALL26868|g.15927 ORF BJARALL26868|g.15927 BJARALL26868|m.15927 type:5prime_partial len:424 (-) BJARALL26868:159-1430(-)
E3UJL0	-1.35944	0.0310409	45	0.000383237	0.000281908	MP_III1 SVMP (Fragment) OS=Bothrops neuwiedi OX=95648 PE=2 SV=1; Additional IDs concatenated into MaxParsimony group: ProblematicID49263, E3UJL1, ProblematicID41729, ProblematicID26538, ProblematicID11347, ProblematicID49887, ProblematicID49941, ProblematicID49379
P04971	1.19753	0.0328011	207	0.00351908	0.00421421	Thrombin-like enzyme batroxobin OS=Bothrops atrox OX=8725 PE=1 SV=1
ProblematicID45613	-1.13353	0.0365609	568	0.00121775	0.00107429	LAO_L-amino-acid oxidase
ProblematicID50543	-1.23088	0.0368572	409	0.00134164	0.00108999	BJACESS05702_LAO|g.9620 ORF BJACESS05702_LAO|g.9620 BJACESS05702_LAO|m.9620 type:5prime_partial len:510 (-) BJACESS05702_LAO:1218-2747(-)
ProblematicID45624	-1.2935	0.038646	543	0.0062851	0.00485898	SVMP
ProblematicID46395	1.31214	0.0401546	322	0.000405997	0.000532724	BJACESS00827|g.1309 ORF BJACESS00827|g.1309 BJACESS00827|m.1309 type:5prime_partial len:224 (-) BJACESS00827:88-759(-)
A0A1L8D667	-1.54853	0.0402952	605	0.00037202	0.00024024	BATXNUC1 OS=Bothrops atrox OX=8725 PE=2 SV=1
ProblematicID47432	-1.38678	0.0417168	152	0.00591691	0.00426664	BJACESS02061_CTL|g.3220 ORF BJACESS02061_CTL|g.3220 BJACESS02061_CTL|m.3220 type:5prime_partial len:181 (-) BJACESS02061_CTL:5-547(-)
ProblematicID48536	-1.58661	0.0428743	427	0.000139185	8.77251e-05	BJACESS03311_SVMP|g.5482 ORF BJACESS03311_SVMP|g.5482 BJACESS03311_SVMP|m.5482 type:internal len:582 (-) BJACESS03311_SVMP:1-1743(-)
ProblematicID48229	-1.05142	0.0444321	41	0.0180137	0.0171328	BJACESS02969_CTL|g.4837 ORF BJACESS02969_CTL|g.4837 BJACESS02969_CTL|m.4837 type:5prime_partial len:167 (-) BJACESS02969_CTL:20-520(-)
ProblematicID25963	-1.22452	0.0447922	491	0.000537309	0.000438792	BJARALL27069_5 -nucleotidase|g.16221 ORF BJARALL27069|g.16221 BJARALL27069|m.16221 type:5prime_partial len:616 (+) BJARALL27069:10848(+)
ProblematicID29882	1.14537	0.0467639	90	0.00118755	0.00136019	BJARGLAcontig04258|g.20870 ORF BJARGLAcontig04258|g.20870 BJARGLAcontig04258|m.20870 type:internal len:206 (-) BJARGLAcontig04258:2-616(-)
P0C7B0	-1.16672	0.0475674	371	0.00906922	0.00777324	Zinc metalloproteinase-disintegrin-like brevilysin H6 OS=Gloydius brevicaudus OX=259325 PE=1 SV=2
ProblematicID46609	-1.1435	0.0483345	642	0.0267875	0.023426	BJACESS01071_SVMP|g.1669 ORF BJACESS01071_SVMP|g.1669 BJACESS01071_SVMP|m.1669 type:5prime_partial len:88 (-) BJACESS01071_SVMP:347-610(-)
A0A1L8D5V8	-1.43371	0.049397	49	0.00054229	0.000378243	BATXSVMPIII25 OS=Bothrops atrox OX=8725 PE=2 SV=1
ProblematicID50359	1.32908	0.0505427	3	0.00308628	0.00410193	BJACESS05483_LAO|g.9184 ORF BJACESS05483_LAO|g.9184 BJACESS05483_LAO|m.9184 type:complete len:503 (-) BJACESS05483_LAO:279-1787(-)
A0A1L8D649	1.47052	0.0516395	573	3.82534e-05	5.62525e-05	BATXSVMPII7 OS=Bothrops atrox OX=8725 PE=2 SV=1
ProblematicID47090	1.70903	0.0528581	135	4.10131e-05	7.00927e-05	BJACESS01650_SVMP|g.2531 ORF BJACESS01650_SVMP|g.2531 BJACESS01650_SVMP|m.2531 type:complete len:516 (-) BJACESS01650_SVMP:484-2031(-)
ProblematicID45598	-1.23881	0.0579017	38	0.00501255	0.00404626	CTL
V5Z141	-1.42821	0.0596151	646	0.00231895	0.00162367	Metalloproteinase OS=Deinagkistrodon acutus OX=36307 PE=2 SV=1
P81243	-1.5403	0.0641447	280	0.00143728	0.000933118	Acidic phospholipase A2 OS=Bothrops jararaca OX=8724 PE=1 SV=1
ProblematicID45631	1.20187	0.0655021	22	0.00199182	0.00239391	SVMP_disintegrin-like
A0A1L8D6B7	-1.34898	0.0689704	287	9.28647e-05	6.88405e-05	BATXPDE1 OS=Bothrops atrox OX=8725 PE=2 SV=1
ProblematicID14665	1.17854	0.0704498	305	0.000153747	0.000181197	BJARGLAcontig00538|g.20835 ORF BJARGLAcontig00538|g.20835 BJARGLAcontig00538|m.20835 type:5prime_partial len:154 (-) BJARGLAcontig00538:57-518(-)
Q90220	-1.67754	0.0704674	601	0.00379187	0.00226037	Zinc metalloproteinase/disintegrin OS=Gloydius halys OX=8714 PE=2 SV=1
Q90X24	1.22094	0.0704969	278	0.00480925	0.00587179	Snake venom vascular endothelial growth factor toxin OS=Bothrops insularis OX=8723 PE=1 SV=1
ProblematicID45593	1.21722	0.0743533	121	0.00101088	0.00123046	CTL
ProblematicID45639	-1.16726	0.0819153	275	0.000177681	0.00015222	Zinc metalloproteinase-disintegrin-like VMP-III
X2L4E2	-1.14579	0.0900425	690	0.00169624	0.00148041	L-amino acid oxidase (Fragment) OS=Bothrops pictus OX=133440 PE=2 SV=1
A0A1L8D5V4	1.18087	0.0929491	204	0.010792	0.0127439	BATXSVSP13 OS=Bothrops atrox OX=8725 PE=2 SV=1
T1DGZ4	1.20624	0.0934889	632	0.00438354	0.00528761	Snake venom vascular endothelial growth factor 1 OS=Crotalus horridus OX=35024 PE=2 SV=1
Q90Y44	-1.13189	0.0944875	634	0.02431	0.0214775	Disintegrin-like halysetin OS=Gloydius halys OX=8714 PE=1 SV=1
ProblematicID51707	1.04733	0.0991233	75	0.00245707	0.00257337	BJACESS07115_SVSP|g.12466 ORF BJACESS07115_SVSP|g.12466 BJACESS07115_SVSP|m.12466 type:complete len:257 (-) BJACESS07115_SVSP:588-1358(-)
ProblematicID50428	-1.60515	0.100554	677	0.001156	0.000720184	BJACESS05558_PLA2|g.9356 ORF BJACESS05558_PLA2|g.9356 BJACESS05558_PLA2|m.9356 type:complete len:179 (-) BJACESS05558_PLA2:26-562(-)
Q2LD49	1.69417	0.100649	656	0.000201091	0.000340682	Zinc metalloproteinase-disintegrin-like TSV-DM OS=Trimeresurus stejnegeri OX=39682 PE=1 SV=1
B0VXV3	1.19211	0.103379	432	0.00420696	0.00501516	Snake venom vascular endothelial growth factor toxin 1 OS=Sistrurus catenatus edwardsii OX=8762 PE=2 SV=1; Additional IDs concatenated into MaxParsimony group: B0VXV4, ProblematicID48989, Q90X24, ProblematicID41027, Q90X23, ProblematicID25836, ProblematicID10645, ProblematicID49518, ProblematicID39485, ProblematicID48602, ProblematicID48670, A0A2H4N383, ProblematicID48622, ProblematicID9103, A0A1…
A0A1L8D609	1.04147	0.103878	659	0.00577251	0.00601187	BATXCTL45 OS=Bothrops atrox OX=8725 PE=2 SV=1
A0A0K8RYV2	-1.24555	0.108518	586	0.000132494	0.000106374	Metalloproteinase (Type II) 4c OS=Crotalus horridus OX=35024 PE=3 SV=1
ProblematicID50408	-1.24225	0.113743	239	0.00279112	0.00224683	BJACESS05537_LAO|g.9290 ORF BJACESS05537_LAO|g.9290 BJACESS05537_LAO|m.9290 type:internal len:333 (-) BJACESS05537_LAO:3-998(-)
P67862	1.1727	0.127808	650	0.0041158	0.00482658	Snake venom vascular endothelial growth factor toxin OS=Protobothrops flavoviridis OX=88087 PE=1 SV=1
ProblematicID29044	-1.34109	0.128982	461	0.000126736	9.4502e-05	BJARGLA00898_dipeptidase 2|g.21260 ORF BJARGLA00898|g.21260 BJARGLA00898|m.21260 type:complete len:418 (-) BJARGLA00898:444-1697(-)
ProblematicID49339	-1.37901	0.12954	241	0.000410126	0.000297406	BJACESS04249_SVMP|g.7132 ORF BJACESS04249_SVMP|g.7132 BJACESS04249_SVMP|m.7132 type:complete len:523 (-) BJACESS04249_SVMP:387-1955(-)
ProblematicID52843	1.12439	0.133652	532	0.00326294	0.0036688	BJACESS08464_CTL|g.15169 ORF BJACESS08464_CTL|g.15169 BJACESS08464_CTL|m.15169 type:5prime_partial len:171 (-) BJACESS08464_CTL:47-559(-)
A0A1L8D691	-1.28255	0.133997	126	0.000109255	8.51855e-05	BATXSVMPIII14 OS=Bothrops atrox OX=8725 PE=2 SV=1
ProblematicID45062	-1.15428	0.134216	338	0.000107422	9.30646e-05	BJARGLAcontig04002|g.20857 ORF BJARGLAcontig04002|g.20857 BJARGLAcontig04002|m.20857 type:internal len:194 (+) BJARGLAcontig04002:1-579(+)
A0A1L8D651	1.13811	0.138491	562	0.00494136	0.00562384	BATXVEGF2 OS=Bothrops atrox OX=8725 PE=2 SV=1
ProblematicID48264	-1.1036	0.140596	252	0.00121593	0.00110179	BJACESS03006_CTL|g.4916 ORF BJACESS03006_CTL|g.4916 BJACESS03006_CTL|m.4916 type:complete len:152 (-) BJACESS03006_CTL:71-526(-)
ProblematicID48294	1.21504	0.142641	248	0.0155215	0.0188592	BJACESS03039_CTL|g.4975 ORF BJACESS03039_CTL|g.4975 BJACESS03039_CTL|m.4975 type:5prime_partial len:121 (-) BJACESS03039_CTL:28-390(-)
ProblematicID49119	-1.38086	0.143153	463	6.36314e-05	4.60811e-05	BJACESS03978_SVMP|g.6681 ORF BJACESS03978_SVMP|g.6681 BJACESS03978_SVMP|m.6681 type:5prime_partial len:162 (-) BJACESS03978_SVMP:376-861(-)
ProblematicID52415	-1.15325	0.143951	59	0.000545576	0.000473077	BJACESS07965_5NUCL|g.14184 ORF BJACESS07965_5NUCL|g.14184 BJACESS07965_5NUCL|m.14184 type:5prime_partial len:460 (-) BJACESS07965_5NUCL:461-1840(-)
P81824	-1.2669	0.149328	211	0.000959525	0.00075738	Platelet-aggregating proteinase PA-BJ (Fragment) OS=Bothrops jararaca OX=8724 PE=1 SV=2
A0A0A1WCY6	-1.13649	0.153583	387	0.00131885	0.00116046	Amine oxidase OS=Echis coloratus OX=64175 PE=2 SV=1
A0A1L8D5X7	-1.33274	0.155798	510	0.000126094	9.46128e-05	BATXSVMPIII16 OS=Bothrops atrox OX=8725 PE=2 SV=1
ProblematicID50262	-1.13825	0.15754	378	0.00303561	0.00266692	BJACESS05365_SVMP|g.8971 ORF BJACESS05365_SVMP|g.8971 BJACESS05365_SVMP|m.8971 type:internal len:244 (-) BJACESS05365_SVMP:2-730(-)
A4PBQ9	1.11525	0.159198	616	0.0102342	0.0114137	Zinc metalloproteinase-disintegrin-like VAP2A OS=Crotalus atrox OX=8730 PE=1 SV=1
ProblematicID45600	1.12192	0.162358	16	0.0203428	0.022823	CTL
ProblematicID48803	-1.19306	0.162663	311	0.000149436	0.000125254	BJACESS03606_SVMP|g.6039 ORF BJACESS03606_SVMP|g.6039 BJACESS03606_SVMP|m.6039 type:5prime_partial len:467 (-) BJACESS03606_SVMP:367-1767(-)
C9E1S0	1.12769	0.165666	565	0.000322368	0.00036353	Zinc metalloproteinase-disintegrin-like VMP-III OS=Agkistrodon piscivorus leucostoma OX=459671 PE=2 SV=1
ProblematicID56397	1.64823	0.16763	247	0.000425	0.000700496	BJACESS13040_SVSP|g.23465 ORF BJACESS13040_SVSP|g.23465 BJACESS13040_SVSP|m.23465 type:5prime_partial len:138 (-) BJACESS13040_SVSP:221-634(-)
ProblematicID52656	1.16828	0.17869	54	0.000299167	0.000349511	BJACESS08255|g.14731 ORF BJACESS08255|g.14731 BJACESS08255|m.14731 type:5prime_partial len:388 (-) BJACESS08255:235-1398(-)
A2CJE4	1.15568	0.194657	674	0.0177122	0.0204696	Zinc metalloproteinase-disintegrin-like catroriarin (Fragment) OS=Crotalus atrox OX=8730 PE=2 SV=1
ProblematicID45625	1.34186	0.196079	79	0.00334598	0.00448982	SVMP
P83519	-1.22184	0.1961	563	3.57374e-05	2.92487e-05	C-type lectin BJcuL OS=Bothrops jararacussu OX=8726 PE=1 SV=2
A0A0K8RYQ8	-1.33324	0.196775	388	6.58267e-05	4.93734e-05	Metalloproteinase (Type II) 3a OS=Crotalus horridus OX=35024 PE=3 SV=1
Q8UVG0	-1.19779	0.198264	156	0.000980096	0.000818254	Zinc metalloproteinase-disintegrin-like berythractivase OS=Bothrops erythromelas OX=44710 PE=1 SV=1
A0A194ARY8	-1.15028	0.19867	166	0.000101158	8.79422e-05	Metalloproteinase type II 3f OS=Sistrurus miliarius barbouri OX=8759 PE=4 SV=1
ProblematicID52877	-1.2529	0.198855	44	0.00231498	0.0018477	BJACESS08515_SVSP|g.15225 ORF BJACESS08515_SVSP|g.15225 BJACESS08515_SVSP|m.15225 type:3prime_partial len:196 (-) BJACESS08515_SVSP:2-586(-)
Q9W6M5	1.51248	0.199173	310	0.00833729	0.01261	Zinc metalloproteinase-disintegrin-like acurhagin OS=Deinagkistrodon acutus OX=36307 PE=1 SV=2
P0C6R9	-1.2194	0.201814	609	0.000647062	0.000530641	Zinc metalloproteinase-disintegrin-like alternagin (Fragment) OS=Bothrops alternatus OX=64174 PE=1 SV=2
ProblematicID49990	-1.32581	0.202644	615	0.000672976	0.000507595	BJACESS05042_SVMP|g.8428 ORF BJACESS05042_SVMP|g.8428 BJACESS05042_SVMP|m.8428 type:internal len:376 (-) BJACESS05042_SVMP:3-1127(-)
A0A1L8D638	-1.06495	0.20534	512	0.00429053	0.00402885	BATXCTL32 OS=Bothrops atrox OX=8725 PE=2 SV=1
A0A1L8D618	-1.05347	0.208694	688	0.012453	0.0118209	BATXCTL52 OS=Bothrops atrox OX=8725 PE=2 SV=1
ProblematicID45630	1.20213	0.212279	2	0.0228421	0.0274593	O93523|VM3BP_BOTJA Zinc metalloproteinase-disintegrin-like bothropasin
E3UJL2	1.16499	0.214565	208	0.000227947	0.000265557	MP_III3 SVMP (Fragment) OS=Bothrops neuwiedi OX=95648 PE=2 SV=1
ProblematicID45652	-1.08964	0.218163	655	0.00027258	0.000250157	SVSP
ProblematicID49926	-1.10805	0.224766	666	0.00739176	0.00667097	BJACESS04967_SVSP|g.8289 ORF BJACESS04967_SVSP|g.8289 BJACESS04967_SVSP|m.8289 type:complete len:259 (-) BJACESS04967_SVSP:500-1276(-)
ProblematicID25954	1.02185	0.226581	346	0.0271291	0.0277218	BJARALL27059_CTL|g.16205 ORF BJARALL27059|g.16205 BJARALL27059|m.16205 type:complete len:147 (+) BJARALL27059:105-545(+)
ProblematicID45654	1.12814	0.227795	30	0.00188149	0.00212259	SVSP
ProblematicID50316	1.05532	0.229118	176	0.00954097	0.0100688	BJACESS05436_CTL|g.9086 ORF BJACESS05436_CTL|g.9086 BJACESS05436_CTL|m.9086 type:complete len:147 (-) BJACESS05436_CTL:168-608(-)
ProblematicID45634	-1.29899	0.232322	529	0.000124258	9.56571e-05	SVMP_disintegrin-like
ProblematicID53403	1.13924	0.233999	131	0.000469382	0.000534739	BJACESS09160_SVSP|g.16519 ORF BJACESS09160_SVSP|g.16519 BJACESS09160_SVSP|m.16519 type:complete len:259 (-) BJACESS09160_SVSP:460-1236(-)
A0A194AQJ1	-1.43377	0.235973	407	0.000884192	0.00061669	Phospholipase A2 3a OS=Agkistrodon piscivorus OX=8715 PE=2 SV=1
ProblematicID49561	-1.24557	0.2367	583	0.000220265	0.000176839	BJACESS04524_SVMP|g.7551 ORF BJACESS04524_SVMP|g.7551 BJACESS04524_SVMP|m.7551 type:5prime_partial len:331 (-) BJACESS04524_SVMP:376-1368(-)
A0A1Y0DIB5	-1.09068	0.236859	658	0.000387298	0.000355098	Serine protease OS=Azemiops feae OX=8773 GN=KNa PE=2 SV=1
ProblematicID45628	1.9472	0.239931	552	0.001135	0.00221008	SVMP
ProblematicID7256	-1.08198	0.241494	612	0.000826494	0.000763871	BJARALL18792_SVSP|g.10629 ORF BJARALL18792|g.10629 BJARALL18792|m.10629 type:5prime_partial len:241 (-) BJARALL18792:128-850(-)
ProblematicID49765	-1.04826	0.242984	333	0.000606676	0.000578743	BJACESS04769_SVMP|g.7971 ORF BJACESS04769_SVMP|g.7971 BJACESS04769_SVMP|m.7971 type:5prime_partial len:453 (-) BJACESS04769_SVMP:107-1465(-)
A0A0C4ZNF1	1.06086	0.246345	662	0.000421403	0.000447049	Metalloprotease OS=Gloydius intermedius OX=44732 PE=2 SV=1
ProblematicID45645	1.05901	0.247905	10	0.0128737	0.0136334	SVSP
A0A1L8D630	1.05327	0.253457	578	0.00755998	0.0079627	BATXCTL42 OS=Bothrops atrox OX=8725 PE=2 SV=1
A0A098LY74	-1.20676	0.261215	630	4.98059e-05	4.12725e-05	Phospholipase B-like OS=Python regius OX=51751 PE=2 SV=1
ProblematicID49254	-1.37025	0.261245	80	0.00167278	0.00122078	BJACESS04144_PLA2|g.6955 ORF BJACESS04144_PLA2|g.6955 BJACESS04144_PLA2|m.6955 type:complete len:141 (-) BJACESS04144_PLA2:105-527(-)
Q91053	1.43608	0.262528	534	0.00180939	0.00259842	Thrombin-like enzyme calobin-1 OS=Gloydius ussuriensis OX=35671 PE=1 SV=1
Q98SP2	-1.07386	0.265865	664	0.0135066	0.0125776	Zinc metalloproteinase/disintegrin OS=Bothrops jararaca OX=8724 PE=1 SV=1
Q8AWI5	1.07767	0.270764	631	0.00038203	0.000411702	Zinc metalloproteinase-disintegrin-like halysase OS=Gloydius halys OX=8714 PE=1 SV=1
ProblematicID53575	-1.05735	0.270822	157	0.00296765	0.00280668	BJACESS09375_SVSP|g.16991 ORF BJACESS09375_SVSP|g.16991 BJACESS09375_SVSP|m.16991 type:complete len:189 (-) BJACESS09375_SVSP:572-1138(-)
ProblematicID48484	-1.03337	0.272533	308	0.0303745	0.0293935	BJACESS03252_SVMP|g.5352 ORF BJACESS03252_SVMP|g.5352 BJACESS03252_SVMP|m.5352 type:internal len:252 (-) BJACESS03252_SVMP:3-755(-)
ProblematicID48959	1.02278	0.272829	24	0.0258024	0.0263902	BJACESS03790_CTL|g.6344 ORF BJACESS03790_CTL|g.6344 BJACESS03790_CTL|m.6344 type:5prime_partial len:160 (-) BJACESS03790_CTL:173-652(-); Additional IDs concatenated into MaxParsimony group: ProblematicID49131, ProblematicID25954, ProblematicID10763, ProblematicID48535, ProblematicID41145
ProblematicID44048	1.10217	0.283263	185	0.000607136	0.000669165	BJARGLA00260|g.20937 ORF BJARGLA00260|g.20937 BJARGLA00260|m.20937 type:complete len:242 (+) BJARGLA00260:132-857(+)
ProblematicID48614	1.15508	0.288495	635	0.000126566	0.000146195	BJACESS03398_SVMP|g.5658 ORF BJACESS03398_SVMP|g.5658 BJACESS03398_SVMP|m.5658 type:internal len:191 (-) BJACESS03398_SVMP:2-571(-)
ProblematicID48879	-1.19261	0.290856	603	0.0006418	0.000538148	BJACESS03692_SVMP|g.6180 ORF BJACESS03692_SVMP|g.6180 BJACESS03692_SVMP|m.6180 type:complete len:86 (-) BJACESS03692_SVMP:196-453(-)
ProblematicID49577	-1.1123	0.291364	34	0.0120577	0.0108404	BJACESS04543_CTL|g.7586 ORF BJACESS04543_CTL|g.7586 BJACESS04543_CTL|m.7586 type:complete len:151 (-) BJACESS04543_CTL:56-508(-)
A0A194ARP3	-1.29408	0.292126	544	0.000239248	0.000184879	Metalloproteinase type I 1 OS=Agkistrodon piscivorus OX=8715 PE=4 SV=1
E9JG32	1.47961	0.294046	618	0.0018708	0.00276805	Metalloproteinase OS=Echis carinatus sochureki OX=124223 PE=2 SV=1
P0DJF5	-1.14937	0.296518	687	7.77538e-05	6.76493e-05	Venom plasminogen activator GPV-PA OS=Trimeresurus albolabris OX=8765 PE=2 SV=1
A0A1W7RBA3	-1.1523	0.29691	570	0.000136915	0.000118819	Cadam10_SVMPIII-1 OS=Crotalus adamanteus OX=8729 PE=3 SV=1
A0A2H4N395	1.15267	0.298771	42	0.00024461	0.000281954	Phospholipase B-like (Fragment) OS=Bothrops moojeni OX=98334 PE=2 SV=1
C0LZJ5	1.44042	0.302345	515	0.00390672	0.0056273	Disintegrin-like leberagin-C OS=Macrovipera lebetina transmediterranea OX=384075 PE=1 SV=1
ProblematicID45963	1.0788	0.308871	560	0.000112883	0.000121778	BJACESS00332_DIESTER|g.579 ORF BJACESS00332_DIESTER|g.579 BJACESS00332_DIESTER|m.579 type:3prime_partial len:813 (-) BJACESS00332_DIESTER:1-2436(-)
A0A1W7RJW9	1.04554	0.311981	546	0.000634157	0.000663036	Serine proteinase 6 OS=Agkistrodon contortrix contortrix OX=8713 PE=3 SV=1
Q5XUW8	1.1055	0.317135	7	0.00113804	0.0012581	Zinc metalloproteinase/disintegrin OS=Bothrops insularis OX=8723 PE=1 SV=1
ProblematicID50120	-1.21684	0.327742	555	0.00602731	0.00495326	BJACESS05196_CTL|g.8676 ORF BJACESS05196_CTL|g.8676 BJACESS05196_CTL|m.8676 type:internal len:132 (-) BJACESS05196_CTL:2-394(-)
A0A194ASJ6	1.03018	0.328501	518	0.0126488	0.0130305	Metalloproteinase type III 3a OS=Sistrurus tergeminus OX=8757 PE=3 SV=1
A0A194AMC5	-1.24637	0.330057	542	6.35219e-05	5.09655e-05	Metalloproteinase type III 5b OS=Agkistrodon piscivorus OX=8715 PE=3 SV=1
ProblematicID45695	1.02989	0.333771	0	0.0224797	0.0231516	BJACESS00038_SVMP|g.105 ORF BJACESS00038_SVMP|g.105 BJACESS00038_SVMP|m.105 type:5prime_partial len:508 (-) BJACESS00038_SVMP:469-1992(-); Additional IDs concatenated into MaxParsimony group: ProblematicID45627, Q8QG88, O93523, Q98SP2, ProblematicID46906, ProblematicID46069, A0A1S6K7T1, P30431, ProblematicID46012, ProblematicID45752, ProblematicID46775, A0A0K2JNB8, A0A1L8D5Y9, Q8QG89, Problematic…
ProblematicID45633	1.14813	0.333842	174	0.000150964	0.000173326	SVMP
P22030	-1.12675	0.334038	122	0.00716628	0.00636012	Snaclec botrocetin subunit beta OS=Bothrops jararaca OX=8724 PE=1 SV=2
ProblematicID48774	-1.2168	0.336281	686	4.17784e-05	3.43348e-05	BJACESS03575_SVMP|g.5974 ORF BJACESS03575_SVMP|g.5974 BJACESS03575_SVMP|m.5974 type:3prime_partial len:502 (-) BJACESS03575_SVMP:2-1504(-)
ProblematicID25897	-1.17872	0.336791	357	9.9271e-05	8.42196e-05	BJARALL26980_metalloproteinase vmp-iii precursor|g.16094 ORF BJARALL26980|g.16094 BJARALL26980|m.16094 type:5prime_partial len:633 (-) BJARALL26980:366-2264(-)
A0A194AM96	1.1123	0.336862	638	0.000569311	0.000633245	Serine proteinase 17 OS=Agkistrodon piscivorus OX=8715 PE=3 SV=1
T1D6M5	1.30146	0.340981	680	4.39761e-05	5.72331e-05	Serine proteinase 6 OS=Crotalus horridus OX=35024 PE=2 SV=1
A0A0K2JNB8	1.06179	0.341946	623	0.0128007	0.0135917	BATROXRHAGIN OS=Bothrops atrox OX=8725 PE=2 SV=1
ProblematicID49241	1.01537	0.34423	622	0.0123299	0.0125194	BJACESS04131_CTL|g.6926 ORF BJACESS04131_CTL|g.6926 BJACESS04131_CTL|m.6926 type:5prime_partial len:179 (-) BJACESS04131_CTL:126-662(-)
ProblematicID49201	-1.06509	0.344812	526	0.00239201	0.00224584	BJACESS04083_CTL|g.6848 ORF BJACESS04083_CTL|g.6848 BJACESS04083_CTL|m.6848 type:internal len:159 (-) BJACESS04083_CTL:2-475(-)
ProblematicID48955	-1.08214	0.3452	26	0.00121477	0.00112256	BJACESS03786_SVMP|g.6334 ORF BJACESS03786_SVMP|g.6334 BJACESS03786_SVMP|m.6334 type:3prime_partial len:542 (-) BJACESS03786_SVMP:3-1625(-)
ProblematicID49316	-1.06902	0.349955	391	0.0347656	0.032521	BJACESS04218_SVMP|g.7083 ORF BJACESS04218_SVMP|g.7083 BJACESS04218_SVMP|m.7083 type:5prime_partial len:111 (-) BJACESS04218_SVMP:187-519(-)
ProblematicID45606	1.07919	0.352137	9	0.000121803	0.000131448	PDE
ProblematicID45588	-1.09894	0.356125	116	0.00845193	0.00769097	CTL_Snaclec bothrojaracin subunit beta
A0A1L8D674	1.07072	0.357742	670	0.00560333	0.00599957	BATXSVSP6 OS=Bothrops atrox OX=8725 PE=2 SV=1
A0A194AME3	-1.0254	0.359362	307	0.00300855	0.00293404	Metalloproteinase type II 2 OS=Agkistrodon piscivorus OX=8715 PE=3 SV=1
ProblematicID48525	1.00943	0.365955	8	0.0200784	0.0202679	BJACESS03299_CTL|g.5448 ORF BJACESS03299_CTL|g.5448 BJACESS03299_CTL|m.5448 type:complete len:157 (-) BJACESS03299_CTL:80-550(-); Additional IDs concatenated into MaxParsimony group: P22029, ProblematicID45600, ProblematicID47877, ProblematicID47973, ProblematicID48726, ProblematicID63266, ProblematicID48976, ProblematicID46927, ProblematicID47623, ProblematicID49241, ProblematicID47011, Problema…
A0A194ARJ3	-1.11041	0.368504	684	0.00419402	0.003777	Serine proteinase 13c OS=Agkistrodon piscivorus OX=8715 PE=3 SV=1
ProblematicID45592	-1.04092	0.37201	284	0.00284021	0.00272854	CTL
Q71QH7	-1.09695	0.377463	637	0.0041228	0.00375843	Snake venom serine protease PA OS=Trimeresurus stejnegeri OX=39682 PE=2 SV=1
A0A2I7YS89	1.24779	0.381257	462	0.00141195	0.00176181	Serine endopeptidase OS=Crotalus scutulatus OX=8737 PE=2 SV=1
J3SBQ1	-1.09515	0.38371	449	0.00369533	0.00337428	Snake venom metalloproteinase (Type III) 3c OS=Crotalus adamanteus OX=8729 PE=2 SV=1
ProblematicID25809	-1.08182	0.387922	76	0.00524805	0.00485111	BJARALL26867|g.15924 ORF BJARALL26867|g.15924 BJARALL26867|m.15924 type:internal len:460 (-) BJARALL26867:2-1378(-)
Q0NZX9	-1.08638	0.393993	430	0.0004953	0.000455919	Zinc metalloproteinase-disintegrin-like bothrojarin-2 (Fragment) OS=Bothrops jararaca OX=8724 PE=1 SV=1
ProblematicID45632	-1.00515	0.39868	36	0.00093246	0.000927681	SVMP
ProblematicID45648	1.09128	0.398906	43	0.00316482	0.00345371
ProblematicID45585	1.0165	0.409454	61	0.0133977	0.0136187	BJACESS03299_CTL|g.5448 ORF BJACESS03299_CTL|g.5448 BJACESS03299_CTL|m.5448 type:complete len:157 (-) BJACESS03299_CTL:80-550(-); Additional IDs concatenated into MaxParsimony group: P22029, ProblematicID45600, ProblematicID47877, ProblematicID47973, ProblematicID48726, ProblematicID63266, ProblematicID48976, ProblematicID46927, ProblematicID47623, ProblematicID49241, ProblematicID47011, Problema…
ProblematicID41027	1.05448	0.410862	47	0.00752751	0.00793763	BJARALL26906|g.15972 ORF BJARALL26906|g.15972 BJARALL26906|m.15972 type:complete len:147 (+) BJARALL26906:192-632(+)
Q5W960	1.00689	0.41339	160	0.00552872	0.00556681	Snake venom serine protease HS112 OS=Bothrops jararaca OX=8724 PE=2 SV=1; Additional IDs concatenated into MaxParsimony group: P81661, P04971, P0DJ86, ProblematicID45650, A0A1L8D5W4, Q8QG86, ProblematicID53575
ProblematicID47105	-1.02429	0.417027	110	0.00302863	0.00295682	BJACESS01669_SVMP|g.2561 ORF BJACESS01669_SVMP|g.2561 BJACESS01669_SVMP|m.2561 type:internal len:409 (-) BJACESS01669_SVMP:2-1225(-)
E9KJZ4	1.09544	0.420214	399	0.000750346	0.000821959	Group III snake venom metalloproteinase (Fragment) OS=Echis ocellatus OX=99586 GN=Eoc00073 PE=2 SV=1
Q9YGJ8	-1.05837	0.423343	683	0.00433987	0.00410051	Venom plasminogen activator Haly-PA OS=Gloydius brevicaudus OX=259325 PE=1 SV=2
K0J2I0	1.14346	0.424752	610	0.00160558	0.00183592	Uncharacterized protein OS=Gloydius blomhoffii OX=242054 PE=2 SV=1
ProblematicID54807	1.03474	0.426694	373	0.000259365	0.000268375	BJACESS10962_SVMP|g.19828 ORF BJACESS10962_SVMP|g.19828 BJACESS10962_SVMP|m.19828 type:internal len:154 (-) BJACESS10962_SVMP:1-459(-)
A0A286S0E3	1.14263	0.427458	343	0.0015181	0.00173463	Serine protease 1 OS=Gloydius intermedius OX=44732 GN=SP1 PE=2 SV=1
ProblematicID55152	-1.04865	0.428815	533	0.00681315	0.00649706	BJACESS11390_SVSP|g.20617 ORF BJACESS11390_SVSP|g.20617 BJACESS11390_SVSP|m.20617 type:3prime_partial len:187 (-) BJACESS11390_SVSP:3-560(-)
A0A0K8RYN6	1.13152	0.430011	559	0.00157252	0.00177934	Serine proteinase 2a OS=Crotalus horridus OX=35024 PE=3 SV=1
A0A1L8D5W3	1.13554	0.430354	682	0.00161989	0.00183945	BATXSVSP15 OS=Bothrops atrox OX=8725 PE=2 SV=1
A0A2I7YS73	-1.0541	0.432047	545	0.003974	0.00377005	Serine endopeptidase OS=Crotalus lepidus OX=44709 PE=2 SV=1
A0A2I7YS90	1.12006	0.43706	473	0.00144931	0.00162331	Serine endopeptidase OS=Crotalus scutulatus OX=8737 PE=2 SV=1
A0A1L8D5Y0	-1.06581	0.445456	681	6.20783e-05	5.82451e-05	BATXSVMPIII8 OS=Bothrops atrox OX=8725 PE=2 SV=1
ProblematicID45653	-1.03423	0.449392	192	0.00437089	0.00422622	SVSP
ProblematicID49747	-1.01914	0.450772	669	0.000836215	0.000820511	BJACESS04745_CTL|g.7934 ORF BJACESS04745_CTL|g.7934 BJACESS04745_CTL|m.7934 type:internal len:158 (-) BJACESS04745_CTL:3-473(-)
A0A1W7RJX8	-1.03333	0.453011	537	7.79658e-05	7.54512e-05	Metalloproteinase (Type II) 1 OS=Agkistrodon contortrix contortrix OX=8713 PE=3 SV=1
ProblematicID10644	-1.00797	0.454979	188	0.0157774	0.0156526	BJARALL26902_botrocetin-2 alpha|g.15969 ORF BJARALL26902|g.15969 BJARALL26902|m.15969 type:complete len:156 (+) BJARALL26902:1589-2056(+)
A0A1L8D5W4	-1.00493	0.457563	485	0.00468124	0.00465827	BATXSVSP3 OS=Bothrops atrox OX=8725 PE=2 SV=1
A0A194ARI8	1.08179	0.462159	557	0.00146232	0.00158191	Serine proteinase 14a OS=Agkistrodon piscivorus OX=8715 PE=3 SV=1
A0A1L8D634	-1.00649	0.46422	668	0.012274	0.0121949	BATXCTL40 OS=Bothrops atrox OX=8725 PE=2 SV=1
ProblematicID49498	-1.02221	0.471325	218	3.35801e-05	3.28504e-05	BJACESS04451_CTL|g.7420 ORF BJACESS04451_CTL|g.7420 BJACESS04451_CTL|m.7420 type:complete len:159 (-) BJACESS04451_CTL:346-822(-)
C0HJU2	-1.0277	0.474866	611	0.000454563	0.000442311	Snake venom metalloproteinase BpMP-1 (Fragments) OS=Bothrops pauloensis OX=1042543 PE=1 SV=1
ProblematicID45623	-1.00621	0.475601	229	0.00261536	0.00259921	SVMP_disintegrin-like
A0A1L8D6D7	-1.00513	0.475974	507	0.0113552	0.0112973	BATXCTL44 OS=Bothrops atrox OX=8725 PE=2 SV=1
ProblematicID49920	-1.01242	0.476326	63	0.00454114	0.00448542	BJACESS04957_SVSP|g.8275 ORF BJACESS04957_SVSP|g.8275 BJACESS04957_SVSP|m.8275 type:complete len:259 (-) BJACESS04957_SVSP:695-1471(-)
ProblematicID45057	1.00522	0.481345	513	0.00533321	0.00536106	BJARGLAcontig03826_SVMP|g.20851 ORF BJARGLAcontig03826|g.20851 BJARGLAcontig03826|m.20851 type:5prime_partial len:264 (+) BJARGLAcontig03826:3-794(+)
ProblematicID45646	-1.01146	0.483661	233	0.00515154	0.00509315	SVSP
ProblematicID47863	-1.0118	0.487451	105	0.00255392	0.00252413	BJACESS02571_SVMP|g.4081 ORF BJACESS02571_SVMP|g.4081 BJACESS02571_SVMP|m.4081 type:5prime_partial len:116 (-) BJACESS02571_SVMP:405-752(-)
P31982	1.01787	0.488824	621	2.61821e-05	2.66499e-05	Disintegrin cerastin OS=Crotalus cerastes cerastes OX=31149 PE=1 SV=1
P86976	1.00424	0.494006	51	0.00739453	0.0074259	Zinc metalloproteinase barnettlysin-1 OS=Bothrops barnetti OX=1051630 PE=1 SV=1
ProblematicID65756	-1.00093	0.497241	525	0.000449432	0.000449013	BJACESS25801_SVSP|g.43669 ORF BJACESS25801_SVSP|g.43669 BJACESS25801_SVSP|m.43669 type:5prime_partial len:229 (-) BJACESS25801_SVSP:285-971(-)
#These identifications were filtered out by the L-stringency and so deserve further experimentation to verify if they are indeed differentially expressed
ProblematicID49443	-2.17837	0.00020843	523	0.000115356	5.29552e-05	BJACESS04378_SVMP|g.7317 ORF BJACESS04378_SVMP|g.7317 BJACESS04378_SVMP|m.7317 type:5prime_partial len:446 (-) BJACESS04378_SVMP:316-1653(-)
ProblematicID45641	1.5349	0.000340769	142	0.00101469	0.00155745	SVMP
A0A1W7RJW8	1.83213	0.000356624	600	0.000635533	0.00116438	Metalloproteinase (Type III) 4 OS=Agkistrodon contortrix contortrix OX=8713 PE=3 SV=1
contaminant_KERATIN22	-2.26651	0.00040282	67	8.1087e-05	3.57762e-05	contaminant_KERATIN22
A0A194APJ6	-2.41754	0.000543314	566	0.000558883	0.000231179	Phospholipase A2 1r OS=Agkistrodon piscivorus OX=8715 PE=3 SV=1
B0VXU4	-1.45502	0.00116113	589	0.00156229	0.00107373	Metalloproteinase isoform 1 OS=Sistrurus catenatus edwardsii OX=8762 PE=2 SV=1
A0A1L8D5Y6	-2.78761	0.00117032	626	5.99958e-05	2.15223e-05	BATXSVMPIII5 OS=Bothrops atrox OX=8725 PE=2 SV=1
A0A1W7RGP2	3.44684	0.00204521	258	7.73827e-06	2.66725e-05	Hyaluronidase OS=Agkistrodon contortrix contortrix OX=8713 PE=3 SV=1
ProblematicID13697	1.5296	0.00624237	19	0.000109363	0.000167282	BJARGLA00382_xaa-Pro aminopeptidase 2 (aminopeptidase P)|g.20981 ORF BJARGLA00382|g.20981 BJARGLA00382|m.20981 type:5prime_partial len:688 (+) BJARGLA00382:1-2064(+)
contaminant_KERATIN13	-4.32482	0.00712557	33	0.00032533	7.52239e-05	; Additional IDs concatenated into MaxParsimony group: ProblematicID54459, ProblematicID14060, ProblematicID44442, ProblematicID29251, contaminant_KERATIN14, contaminant_KERATIN15, contaminant_KERATIN17, ProblematicID51109, contaminant_KERATIN18, A0A2D4MNJ7, contaminant_KERATIN20, ProblematicID52598, A0A2D4GJ26, A0A2D4GJ49, ProblematicID52887
F8S0Z7	-1.45985	0.00872869	604	0.000211553	0.000144914	Snake venom 5'-nucleotidase OS=Crotalus adamanteus OX=8729 PE=1 SV=2
L7VGC1	-2.19462	0.00914703	527	0.00105221	0.000479449	Myotoxic protein PLA2K49 OS=Bothrocophias andianus OX=1144373 PE=2 SV=1
contaminant_KERATIN02	-8.13628	0.0106966	46	8.97149e-05	1.10265e-05	contaminant_KERATIN02
ProblematicID9169	-1.95015	0.011003	582	0.00100907	0.000517431	BJARALL24431|g.13468 ORF BJARALL24431|g.13468 BJARALL24431|m.13468 type:3prime_partial len:117 (+) BJARALL24431:120-467(+)
W8EFS0	-2.45993	0.0112067	511	0.000113585	4.61742e-05	5'-nucleotidase (Fragment) OS=Macrovipera lebetina OX=8709 PE=2 SV=1
E9JGC0	2.25213	0.0129934	649	8.76216e-06	1.97336e-05	Metalloproteinase OS=Echis pyramidum leakeyi OX=38415 PE=2 SV=1
ProblematicID45059	-1.75941	0.0136227	88	0.000858219	0.000487789	BJARGLAcontig03843|g.20853 ORF BJARGLAcontig03843|g.20853 BJARGLAcontig03843|m.20853 type:5prime_partial len:347 (-) BJARGLAcontig03843:66-1106(-)
ProblematicID49756	-2.07462	0.0148117	249	0.000756233	0.000364516	BJACESS04757_SVMP|g.7950 ORF BJACESS04757_SVMP|g.7950 BJACESS04757_SVMP|m.7950 type:5prime_partial len:591 (-) BJACESS04757_SVMP:407-2179(-)
ProblematicID45617	-2.54207	0.014867	376	0.00109409	0.000430391	PLA2
ProblematicID48983	-3.06578	0.0174401	685	0.000234781	7.65812e-05	BJACESS03815_SVMP|g.6396 ORF BJACESS03815_SVMP|g.6396 BJACESS03815_SVMP|m.6396 type:3prime_partial len:130 (-) BJACESS03815_SVMP:2-388(-)
ProblematicID59227	-1.66845	0.0190231	390	0.000203214	0.000121798	BJACESS16850_CTL|g.29699 ORF BJACESS16850_CTL|g.29699 BJACESS16850_CTL|m.29699 type:5prime_partial len:147 (-) BJACESS16850_CTL:101-541(-); Additional IDs concatenated into MaxParsimony group: ProblematicID50996
ProblematicID47750	-1.72273	0.0201803	667	9.20317e-05	5.3422e-05	BJACESS02437_DIESTER|g.3853 ORF BJACESS02437_DIESTER|g.3853 BJACESS02437_DIESTER|m.3853 type:internal len:168 (-) BJACESS02437_DIESTER:2-502(-)
contaminant_KERATIN03	-2.49689	0.0234041	39	0.000150565	6.03009e-05	; Additional IDs concatenated into MaxParsimony group: ProblematicID29136, ProblematicID13945, ProblematicID51061, ProblematicID51383, J3RZT5, contaminant_KERATIN05, contaminant_KERATIN10, ProblematicID51291, V8P8L1, contaminant_KERATIN08, contaminant_KERATIN12, ProblematicID78990, contaminant_KERATIN07, contaminant_KERATIN06, A0A2H6N3Z6, A0A2D4GED8, A0A2D4GE98, ProblematicID26020, ProblematicID1…
Q4VM07	-2.62514	0.0241426	648	0.000397429	0.000151393	Zinc metalloproteinase-disintegrin-like VLAIP-B OS=Macrovipera lebetina OX=8709 PE=1 SV=1
A0A194APN1	-1.72553	0.0286895	599	0.000422302	0.000244738	Metalloproteinase type III 7 OS=Agkistrodon piscivorus OX=8715 PE=3 SV=1
A0A194ARX9	-2.1748	0.0483706	641	5.57233e-05	2.56223e-05	Metalloproteinase type III 10 OS=Sistrurus miliarius barbouri OX=8759 PE=3 SV=1
